# Supplementary material for: Novel insights into the pathogenicity of epidemic Aeromonas hydrophila ST251 clones from comparative genomics
Source: Sci Rep. 2015 May 27;5:9833. doi: 10.1038/srep09833 (PMC4444815; doi:10.1038/srep09833)
Supplement: Supporting Information [file srep09833-s1.xls]

## Sheet: Dataset S1
Virulence genes of six A. hydrophila genomes
Traits	NJ-35	Start	End	ID in VFDB	J-1	Start	End	ID in VFDB	ML09-119	Start	End	ID in VFDB	AL09-71	Start	End	ID in VFDB	pc104A	Start	End	ID in VFDB	ATCC 7966T	Start	End	ID in VFDB
	NA				NA				NA				NA				NA				AHA_0061	67102	66437	R014199 (gi:110640560) ecpB (ECP_0355) - hypothetical protein YagY precursor [Escherichia coli str. 536 (UPEC)]
	NA				NA				NA				NA				NA				AHA_0063	68337	68960	R007525 (gi:115422955) bvgA (BAV1875) - virulence factors transcription regulator [Bordetella avium str. 197N]
	NA				NA				NA				NA				NA				AHA_0389	407520	409193	R004360 (gi:28899478) mshL (VP2704) - MSHA biogenesis protein MshL [Vibrio parahaemolyticus str. RIMD 2210633 chromosome I]
	NA				NA				NA				NA				NA				AHA_0965	1042935	1041907	R009034 (gi:110643751) chuU (ECP_3604) - putative permease of iron compound ABC transport system [Escherichia coli str. 536 (UPEC)]
	NA				NA				NA				NA				NA				AHA_1060	1145453	1144203	R011674 (gi:66043732) hopAN1 (Psyr_0465) - type III effector HopAN1 [Pseudomonas syringae str. B728a (pv. syringae)]
	V469_15930	3488070	3488744	R001497 (gi:29142123) phoP (t1689) - transcriptional regulatory protein PhoP [Salmonella enterica str. Ty2 (serovar Typhi)]	V469_15930	3488070	3488744	R001497 (gi:29142123) phoP (t1689) - transcriptional regulatory protein PhoP [Salmonella enterica str. Ty2 (serovar Typhi)]	AHML_07340	1620531	1619857	R001496 (gi:16760106) phoP (STY1271) - transcriptional regulatory protein PhoP, regulator of virulence determinants [Salmonella enterica str. CT18 (serovar Typhi)]	V428_07565	1620202	1619528	R001496 (gi:16760106) phoP (STY1271) - transcriptional regulatory protein PhoP, regulator of virulence determinants [Salmonella enterica str. CT18 (serovar Typhi)]	V429_07570	1620201	1619527	R001497 (gi:29142123) phoP (t1689) - transcriptional regulatory protein PhoP [Salmonella enterica str. Ty2 (serovar Typhi)]	AHA_1353	1472866	1472159	R001499 (gi:62179752) phoP (SC1182) - response regulator in two-component regulatory system with PhoQ, transcribes genes expressed under low Mg+ concentration (OmpR family) [Salmonella enterica str. SC-B67 (serovar Choleraesuis)]
	NA				NA				AHML_07365	1627008	1627469	R004435 (gi:27366914) rtxC (VV2_0480) - ACP:hemolysin acyltransferase [Vibrio vulnificus str. CMCP6 chromosome II]	NA				NA				AHA_1358	1479322	1479771	R004435 (gi:27366914) rtxC (VV2_0480) - ACP:hemolysin acyltransferase [Vibrio vulnificus str. CMCP6 chromosome II]
	NA				NA				NA				NA				NA				AHA_1698	1858995	1859903	R010619 (gi:70729021) fliC (PFL_1629) - flagellin FliC [Pseudomonas fluorescens str. Pf-5]
	NA				NA				NA				NA				NA				AHA_1699	1860482	1861387	R010618 (gi:104782830) fliC (PSEEN3826) - type B flagellin [Pseudomonas entomophila str. L48]
	NA				NA				NA				NA				NA				AHA_1702	1863328	1863750	R010655 (gi:26991064) fliS (PP_4375) - flagellar protein FliS [Pseudomonas putida str. KT2440]
	V469_11375	2485846	2486580	R003213 (gi:25010702) cylG (gbs0646) - hypothetical protein [Streptococcus agalactiae str. NEM316 (serotype III)]	V469_11375	2485846	2486580	R003213 (gi:25010702) cylG (gbs0646) - hypothetical protein [Streptococcus agalactiae str. NEM316 (serotype III)]	AHML_11680	2594716	2593982	R003213 (gi:25010702) cylG (gbs0646) - hypothetical protein [Streptococcus agalactiae str. NEM316 (serotype III)]	V428_12030	2594365	2593631	R003213 (gi:25010702) cylG (gbs0646) - hypothetical protein [Streptococcus agalactiae str. NEM316 (serotype III)]	NA				AHA_2251	2485212	2485946	R003213 (gi:25010702) cylG (gbs0646) - hypothetical protein [Streptococcus agalactiae str. NEM316 (serotype III)]
	NA				NA				NA				NA				NA				AHA_2878	3233861	3233433	R005041 (gi:37678523) wzb (VV0339) - cytoplasmic phosphatase [Vibrio vulnificus str. YJ016 chromosome I]
	NA				NA				NA				NA				NA				AHA_2880	3236715	3235549	R005071 (gi:37678549) wbfV/wcvB (VV0365) - predicted UDP-glucose 6-dehydrogenase [Vibrio vulnificus str. YJ016 chromosome I]
O-angtigen gene cluster	NA				NA				NA				NA				NA				AHA_2883	3239671	3238865	R002474 (gi:73661373) SSP0064 - putative glycosyltransferase [Staphylococcus saprophyticus str. ATCC 15305]
RGP26	NA				NA				NA				NA				NA				AHA_2894	3252765	3251641	R007859 (gi:62289512) wbpZ (BruAb1_0563) - glycosyl transferase [Brucella abortus str. 9-941 (biovar 1) chromosome I]
	NA				NA				NA				NA				NA				AHA_2900	3259321	3258536	R015561 (gi:163842800) wzm (BSUIS_A0551) - O-antigen export system permease protein rfbD [Brucella suis str. ATCC 23445 chromosome I]
	NA				NA				NA				NA				NA				AHA_2901	3260474	3259386	R015649 (gi:225852057) per (BMEA_A0559) - L-glutamine:2-deoxy-scyllo-inosose aminotransferase [Brucella melitensis str. ATCC 23457 chromosome I]
	NA				NA				NA				NA				NA				AHA_2902	3261598	3260477	R020128 (gi:332161126) YE105_C1504 - GDP-mannose 4,6-dehydratase [Yersinia enterocolitica str. 105.5R(r) (subsp. palearctica)]
	NA				NA				NA				NA				NA				AHA_2904	3264405	3263008	R007936 (gi:23500100) manCcore (BRA0347) - mannose-1-phosphate guanylyltransferase/mannose-6-phosphate isomerase [Brucella suis str. 1330 chromosome II]
	NA				NA				NA				NA				NA				AHA_2905	3264971	3264408	R005077 (gi:37678487) rmlC (VV0303) - dTDP-6-deoxy-D-xylo-4-hexulose-3,5-epimerase [Vibrio vulnificus str. YJ016 chromosome I]
	NA				NA				NA				NA				NA				AHA_4157	4605883	4605362	R013797 (gi:157415652) C8J_1333 - hypothetical protein [Campylobacter jejuni str. 81116 (NCTC11828)]
LPS-modification gene cluster	NA				NA				NA				NA				NA				AHA_4165	4614936	4613869	R000831 (gi:51595350) ddhB (YPTB1000) - CDP-glucose 4,6-dehydratase [Yersinia pseudotuberculosis str. IP32953 (serotype I)]
RGP27	NA				NA				NA				NA				NA				AHA_4166	4615706	4614933	R020147 (gi:294504854) ddhA (YPZ3_2744) - glucose-1-phosphate cytidylyltransferase [Yersinia pestis str. Z176003]
	NA				NA				NA				NA				NA				AHA_4168	4617909	4616605	R010418 (gi:15598355) wbpA (PA3159) - probable UDP-glucose/GDP-mannose dehydrogenase WbpA [Pseudomonas aeruginosa str. PAO1]
	NA				NA				NA				NA				NA				AHA_4180	4629788	4630834	R008428 (gi:57238369) pseI (CJE1512) - N-acetylneuraminic acid synthetase [Campylobacter jejuni str. RM1221]
	NA				NA				AHML_06905	1520869	1521180	R008554 (gi:18310336) entB (CPE1354) - probable enterotoxin [Clostridium perfringens str. 13]	NA				NA				NA
	NA				NA				AHML_15465	3500728	3499448	R005057 (gi:59710763) wbfB (VF0156) - WbfB protein [Vibrio fischeri str. ES114 chromosome I]	NA				NA				NA
	NA				NA				AHML_15500	3508871	3508332	R005077 (gi:37678487) rmlC (VV0303) - dTDP-6-deoxy-D-xylo-4-hexulose-3,5-epimerase [Vibrio vulnificus str. YJ016 chromosome I]	NA				NA				NA
	NA				NA				AHML_15505	3509826	3508885	R014655 (gi:157151373) rfbA-1 (SGO_1009) - glucose-1-phosphate thymidylyltransferase [Streptococcus gordonii str. Challis (substr. CH1)]	V428_16020	3509351	3508410	R003345 (gi:125718225) rmlA (SSA_1411) - Glucose-1-phosphate thymidylytransferase, putative [Streptococcus sanguinis str. SK36]	V429_16055	3509323	3508382	R014655 (gi:157151373) rfbA-1 (SGO_1009) - glucose-1-phosphate thymidylyltransferase [Streptococcus gordonii str. Challis (substr. CH1)]	NA
	NA				NA				AHML_15510	3510608	3509826	R005076 (gi:37678486) rmlD (VV0302) - dTDP-4-dehydrorhamnose reductase [Vibrio vulnificus str. YJ016 chromosome I]	V428_16025	3510133	3509351	R005076 (gi:37678486) rmlD (VV0302) - dTDP-4-dehydrorhamnose reductase [Vibrio vulnificus str. YJ016 chromosome I]	V429_16060	3510105	3509323	R005076 (gi:37678486) rmlD (VV0302) - dTDP-4-dehydrorhamnose reductase [Vibrio vulnificus str. YJ016 chromosome I]	NA
O-angtigen gene clustera	NA				NA				AHML_15515	3511758	3510697	R005046 (gi:59710787) wecA (VF0180) - undecaprenyl-phosphate alpha-N-acetylglucosaminephosphotransferase [Vibrio fischeri str. ES114 chromosome I]	V428_16030	3511283	3510222	R005046 (gi:59710787) wecA (VF0180) - undecaprenyl-phosphate alpha-N-acetylglucosaminephosphotransferase [Vibrio fischeri str. ES114 chromosome I]	V429_16065	3511255	3510194	R005046 (gi:59710787) wecA (VF0180) - undecaprenyl-phosphate alpha-N-acetylglucosaminephosphotransferase [Vibrio fischeri str. ES114 chromosome I]	NA
RGP21	NA				NA				AHML_15520	3513233	3511809	R007929 (gi:17989244) manBcore (BMEII0899) - PHOSPHOMANNOMUTASE [Brucella melitensis str. 16M chromosome II]	NA				NA				NA
	NA				NA				AHML_15525	3513985	3513230	R020124 (gi:294504840) wbyL (YPZ3_2730) - probable glycosyltransferase [Yersinia pestis str. Z176003]	NA				NA				NA
	NA				NA				AHML_15530	3515388	3513982	R000202 (gi:22124986) cpsB (y1081) - mannose-1-phosphate guanyltransferase [Yersinia pestis str. KIM (biovar Mediaevalis)]	V428_16045	3514913	3513507	R000125 (gi:16123273) manC (YPO3099) - mannose-1-phosphate guanylyltransferase [Yersinia pestis str. CO92 (biovar Orientalis)]	V429_16080	3514885	3513479	R020126 (gi:294504841) YPZ3_2731 - mannose-1-phosphate guanylyltransferase [Yersinia pestis str. Z176003]	NA
	NA				NA				AHML_15540	3516839	3515859	R013382 (gi:153950766) fcl (YpsIP31758_3040) - GDP-L-fucose synthetase [Yersinia pseudotuberculosis str. IP 31758 (serotype O:1b)]	V428_16055	3516364	3515384	R000328 (gi:108808587) YPA_2595 - GDP-fucose synthetase [Yersinia pestis str. Antiqua (biovar antiqua)]	V429_16090	3516336	3515356	R000201 (gi:22124985) wcaG (y1080) - nucleotide di-P-sugar epimerase or dehydratase [Yersinia pestis str. KIM (biovar Mediaevalis)]	NA
	NA				NA				AHML_15545	3517481	3516843	R013383 (gi:153950334) gmd (YpsIP31758_3041) - GDP-mannose 4,6-dehydratase [Yersinia pseudotuberculosis str. IP 31758 (serotype O:1b)]	NA				NA				NA
	NA				NA				AHML_15575	3527059	3525956	R013830 (gi:157415404) C8J_1084 - hypothetical protein [Campylobacter jejuni str. 81116 (NCTC11828)]	V428_16080	3526584	3525481	R013830 (gi:157415404) C8J_1084 - hypothetical protein [Campylobacter jejuni str. 81116 (NCTC11828)]	V429_16115	3526556	3525453	R013830 (gi:157415404) C8J_1084 - hypothetical protein [Campylobacter jejuni str. 81116 (NCTC11828)]	NA
	NA				NA				AHML_15580	3527522	3527061	R007578 (gi:115421198) bplB (BAV0097) - probable acetyltransferase [Bordetella avium str. 197N]	NA				NA				NA
	NA				NA				AHML_15590	3528832	3527933	R005074 (gi:37678485) rmlA (VV0301) - D-glucose-1-phosphate thymidylyltransferase [Vibrio vulnificus str. YJ016 chromosome I]	NA				NA				NA
	NA				NA				AHML_16565	3758521	3757166	R016101 (gi:229588672) pilR (PFLU1132) - putative two-component system, response regulator [Pseudomonas fluorescens str. SBW25]	V428_17140	3758046	3756691	R016101 (gi:229588672) pilR (PFLU1132) - putative two-component system, response regulator [Pseudomonas fluorescens str. SBW25]	NA				NA
	V469_04045	845501	846445	R004789 (gi:59712486) cheV (VF1879) - chemotaxis protein CheV [Vibrio fischeri str. ES114 chromosome I]	V469_04045	845501	846445	R004789 (gi:59712486) cheV (VF1879) - chemotaxis protein CheV [Vibrio fischeri str. ES114 chromosome I]	AHML_18515	4198246	4197302	R004789 (gi:59712486) cheV (VF1879) - chemotaxis protein CheV [Vibrio fischeri str. ES114 chromosome I]	NA				V429_19260	4197626	4196682	R004789 (gi:59712486) cheV (VF1879) - chemotaxis protein CheV [Vibrio fischeri str. ES114 chromosome I]	NA
	NA				NA				AHML_19365	4381464	4381862	R011350 (gi:71736232) algQ (PSPPH_0061) - alginate regulator AlgQ [Pseudomonas syringae str. 1448A (pv. phaseolicola)]	NA				NA				NA
	NA				NA				AHML_20500	4613878	4614300	R010083 (gi:66044054) pilA (Psyr_0799) - Fimbrial protein pilin [Pseudomonas syringae str. B728a (pv. syringae)]	NA				NA				NA
	NA				NA				AHML_20710	4655674	4656768	R011305 (gi:116052478) algW (PA14_57760) - AlgW protein [Pseudomonas aeruginosa str. UCBPP-PA14]	NA				NA				NA
	NA				NA				NA				V428_16060	3517474	3516368	R000980 (gi:123443283) gmd (YE3075) - GDP-mannose 4,6-dehydratase [Yersinia enterocolitica str. 8081 (biotype 1B)]	V429_16095	3517446	3516340	R000980 (gi:123443283) gmd (YE3075) - GDP-mannose 4,6-dehydratase [Yersinia enterocolitica str. 8081 (biotype 1B)]	NA
	NA				NA				NA				V428_14825	3233668	3232133	R007257 (gi:54293628) rtxA (lpl0681) - structural toxin protein RtxA [Legionella pneumophila str. Lens]	V429_14845	3233641	3232106	R007257 (gi:54293628) rtxA (lpl0681) - structural toxin protein RtxA [Legionella pneumophila str. Lens]	NA
	NA				NA				NA				NA				NA				NA
	U876_00210	46885	45791	R009612 (gi:16272219) opsX/rfaC (HI0261) - lipopolysaccharide biosynthesis protein [Haemophilus influenzae str. Rd KW20 (serotype d)]	V469_00210	46885	45791	R009612 (gi:16272219) opsX/rfaC (HI0261) - lipopolysaccharide biosynthesis protein [Haemophilus influenzae str. Rd KW20 (serotype d)]	AHML_00190	46873	45791	R009612 (gi:16272219) opsX/rfaC (HI0261) - lipopolysaccharide biosynthesis protein [Haemophilus influenzae str. Rd KW20 (serotype d)]	V428_00210	46883	45789	R009612 (gi:16272219) opsX/rfaC (HI0261) - lipopolysaccharide biosynthesis protein [Haemophilus influenzae str. Rd KW20 (serotype d)]	V429_00210	46885	45791	R009612 (gi:16272219) opsX/rfaC (HI0261) - lipopolysaccharide biosynthesis protein [Haemophilus influenzae str. Rd KW20 (serotype d)]	AHA_0042	46719	45637	R009612 (gi:16272219) opsX/rfaC (HI0261) - lipopolysaccharide biosynthesis protein [Haemophilus influenzae str. Rd KW20 (serotype d)]
	U876_00215	47038	47751	R009608 (gi:68248867) kdkA (NTHI0367) - 3-deoxy-D-manno-octulosonic-acid kinase [Haemophilus influenzae str. 86-028NP (nontypeable)]	V469_00215	47038	47751	R009608 (gi:68248867) kdkA (NTHI0367) - 3-deoxy-D-manno-octulosonic-acid kinase [Haemophilus influenzae str. 86-028NP (nontypeable)]	AHML_00195	47038	47751	R009608 (gi:68248867) kdkA (NTHI0367) - 3-deoxy-D-manno-octulosonic-acid kinase [Haemophilus influenzae str. 86-028NP (nontypeable)]	V428_00215	47036	47749	R009608 (gi:68248867) kdkA (NTHI0367) - 3-deoxy-D-manno-octulosonic-acid kinase [Haemophilus influenzae str. 86-028NP (nontypeable)]	V429_00215	47038	47751	R009608 (gi:68248867) kdkA (NTHI0367) - 3-deoxy-D-manno-octulosonic-acid kinase [Haemophilus influenzae str. 86-028NP (nontypeable)]	AHA_0043	46888	47601	R009608 (gi:68248867) kdkA (NTHI0367) - 3-deoxy-D-manno-octulosonic-acid kinase [Haemophilus influenzae str. 86-028NP (nontypeable)]
	U876_00300	66707	64233	R014205 (gi:26246300) ecpC (c0402) - Hypothetical protein yagX precursor [Escherichia coli str. CFT073 (UPEC)]	V469_00300	66708	64234	R014205 (gi:26246300) ecpC (c0402) - Hypothetical protein yagX precursor [Escherichia coli str. CFT073 (UPEC)]	AHML_00345	87457	85013	R014205 (gi:26246300) ecpC (c0402) - Hypothetical protein yagX precursor [Escherichia coli str. CFT073 (UPEC)]	V428_00375	87485	85011	R014205 (gi:26246300) ecpC (c0402) - Hypothetical protein yagX precursor [Escherichia coli str. CFT073 (UPEC)]	V429_00375	87487	85013	R014205 (gi:26246300) ecpC (c0402) - Hypothetical protein yagX precursor [Escherichia coli str. CFT073 (UPEC)]	NA
	U876_00305	67420	66758	R014199 (gi:110640560) ecpB (ECP_0355) - hypothetical protein YagY precursor [Escherichia coli str. 536 (UPEC)]	V469_00305	67421	66759	R014198 (gi:26246301) ecpB (c0403) - Hypothetical protein yagY precursor [Escherichia coli str. CFT073 (UPEC)]	AHML_00350	88200	87538	R014199 (gi:110640560) ecpB (ECP_0355) - hypothetical protein YagY precursor [Escherichia coli str. 536 (UPEC)]	V428_00380	88198	87536	R014200 (gi:91209354) ecpB (UTI89_C0308) - hypothetical protein YagY precursor [Escherichia coli str. UTI89 (UPEC)]	V429_00380	88200	87538	R014195 (gi:16128277) ecpB (b0292) - predicted protein [Escherichia coli str. MG1655 (K12)]	NA
	U876_00315	68654	69277	R007522 (gi:33592926) bvgA (BP1878) - virulence factors transcription regulator [Bordetella pertussis str. Tohama I]	V469_00315	68655	69278	R007524 (gi:33601970) bvgA (BB2994) - virulence factors transcription regulator [Bordetella bronchiseptica str. RB50]	AHML_00360	89434	90057	R007522 (gi:33592926) bvgA (BP1878) - virulence factors transcription regulator [Bordetella pertussis str. Tohama I]	V428_00390	89432	90055	R007524 (gi:33601970) bvgA (BB2994) - virulence factors transcription regulator [Bordetella bronchiseptica str. RB50]	V429_00390	89434	90057	R007522 (gi:33592926) bvgA (BP1878) - virulence factors transcription regulator [Bordetella pertussis str. Tohama I]	NA
	U876_00455	101790	102746	R009746 (gi:33152877) rfaD (HD1890) - ADP-L-glycero-D-manno-heptose-6-epimerase [Haemophilus ducreyi str. 35000HP]	V469_00460	101753	102709	R009746 (gi:33152877) rfaD (HD1890) - ADP-L-glycero-D-manno-heptose-6-epimerase [Haemophilus ducreyi str. 35000HP]	AHML_22065	4966348	4965392	R009746 (gi:33152877) rfaD (HD1890) - ADP-L-glycero-D-manno-heptose-6-epimerase [Haemophilus ducreyi str. 35000HP]	V428_23030	4965713	4964757	R009746 (gi:33152877) rfaD (HD1890) - ADP-L-glycero-D-manno-heptose-6-epimerase [Haemophilus ducreyi str. 35000HP]	V429_23065	4965681	4964725	R009746 (gi:33152877) rfaD (HD1890) - ADP-L-glycero-D-manno-heptose-6-epimerase [Haemophilus ducreyi str. 35000HP]	AHA_4232	4686459	4685503	R009746 (gi:33152877) rfaD (HD1890) - ADP-L-glycero-D-manno-heptose-6-epimerase [Haemophilus ducreyi str. 35000HP]
	U876_00470	105834	106499	R009676 (gi:33152738) lex2B (HD1721) - lipooligosaccharide galactosyltransferase I [Haemophilus ducreyi str. 35000HP]	V469_00475	105797	106462	R009676 (gi:33152738) lex2B (HD1721) - lipooligosaccharide galactosyltransferase I [Haemophilus ducreyi str. 35000HP]	AHML_22050	4962304	4961639	R009676 (gi:33152738) lex2B (HD1721) - lipooligosaccharide galactosyltransferase I [Haemophilus ducreyi str. 35000HP]	V428_23015	4961669	4961004	R009676 (gi:33152738) lex2B (HD1721) - lipooligosaccharide galactosyltransferase I [Haemophilus ducreyi str. 35000HP]	V429_23050	4961637	4960972	R009676 (gi:33152738) lex2B (HD1721) - lipooligosaccharide galactosyltransferase I [Haemophilus ducreyi str. 35000HP]	AHA_4229	4682415	4681750	R009676 (gi:33152738) lex2B (HD1721) - lipooligosaccharide galactosyltransferase I [Haemophilus ducreyi str. 35000HP]
	U876_00915	202024	201011	R012428 (gi:42784426) galE (BCE_5381) - UDP-glucose 4-epimerase [Bacillus cereus str. ATCC 10987]	V469_00920	202006	200993	R012428 (gi:42784426) galE (BCE_5381) - UDP-glucose 4-epimerase [Bacillus cereus str. ATCC 10987]	AHML_21615	4866149	4867162	R012428 (gi:42784426) galE (BCE_5381) - UDP-glucose 4-epimerase [Bacillus cereus str. ATCC 10987]	V428_22575	4865514	4866527	R012428 (gi:42784426) galE (BCE_5381) - UDP-glucose 4-epimerase [Bacillus cereus str. ATCC 10987]	V429_22605	4865482	4866495	R012428 (gi:42784426) galE (BCE_5381) - UDP-glucose 4-epimerase [Bacillus cereus str. ATCC 10987]	AHA_4103	4547328	4548341	R012428 (gi:42784426) galE (BCE_5381) - UDP-glucose 4-epimerase [Bacillus cereus str. ATCC 10987]
	U876_00975	217133	218137	R011947 (gi:71735587) argK (PSPPH_4319) - phaseolotoxin-insensitive ornithine carbamoyltransferase [Pseudomonas syringae str. 1448A (pv. phaseolicola)]	V469_00980	217115	218119	R011947 (gi:71735587) argK (PSPPH_4319) - phaseolotoxin-insensitive ornithine carbamoyltransferase [Pseudomonas syringae str. 1448A (pv. phaseolicola)]	AHML_21555	4851040	4850036	R011947 (gi:71735587) argK (PSPPH_4319) - phaseolotoxin-insensitive ornithine carbamoyltransferase [Pseudomonas syringae str. 1448A (pv. phaseolicola)]	V428_22515	4850405	4849401	R011947 (gi:71735587) argK (PSPPH_4319) - phaseolotoxin-insensitive ornithine carbamoyltransferase [Pseudomonas syringae str. 1448A (pv. phaseolicola)]	V429_22545	4850373	4849369	R011947 (gi:71735587) argK (PSPPH_4319) - phaseolotoxin-insensitive ornithine carbamoyltransferase [Pseudomonas syringae str. 1448A (pv. phaseolicola)]	AHA_4091	4532232	4531228	R011947 (gi:71735587) argK (PSPPH_4319) - phaseolotoxin-insensitive ornithine carbamoyltransferase [Pseudomonas syringae str. 1448A (pv. phaseolicola)]
	U876_01180	257901	258557	R001499 (gi:62179752) phoP (SC1182) - response regulator in two-component regulatory system with PhoQ, transcribes genes expressed under low Mg+ concentration (OmpR family) [Salmonella enterica str. SC-B67 (serovar Choleraesuis)]	V469_01185	257885	258541	R001499 (gi:62179752) phoP (SC1182) - response regulator in two-component regulatory system with PhoQ, transcribes genes expressed under low Mg+ concentration (OmpR family) [Salmonella enterica str. SC-B67 (serovar Choleraesuis)]	AHML_21365	4810270	4809614	R001499 (gi:62179752) phoP (SC1182) - response regulator in two-component regulatory system with PhoQ, transcribes genes expressed under low Mg+ concentration (OmpR family) [Salmonella enterica str. SC-B67 (serovar Choleraesuis)]	V428_22310	4809635	4808979	R001497 (gi:29142123) phoP (t1689) - transcriptional regulatory protein PhoP [Salmonella enterica str. Ty2 (serovar Typhi)]	V429_22340	4809603	4808947	R017430 (gi:205353035) phoP (SG1890) - DNA-binding transcriptional regulator PhoP [Salmonella enterica str. 287/91 (serovar Gallinarum)]	AHA_4052	4492306	4491650	R014458 (gi:161614534) phoP (SPAB_02283) - hypothetical protein [Salmonella enterica str. SPB7 (serovar Paratyphi B)]
	U876_01260	274318	275502	R012533 (gi:26553484) tuf (MYPE320) - elongation factor Tu [Mycoplasma penetrans str. HF-2]	V469_01360	294549	295733	R012533 (gi:26553484) tuf (MYPE320) - elongation factor Tu [Mycoplasma penetrans str. HF-2]	AHML_21295	4793853	4792669	R012533 (gi:26553484) tuf (MYPE320) - elongation factor Tu [Mycoplasma penetrans str. HF-2]	NA				NA				AHA_4018	4456685	4455501	R012533 (gi:26553484) tuf (MYPE320) - elongation factor Tu [Mycoplasma penetrans str. HF-2]
	U876_01605	353080	353802	R019287 (gi:224989380) mprA (JTY_1008) - persistence regulator MprA [Mycobacterium bovis str. BCG str. Tokyo 172]	V469_01620	353038	353760	R006261 (gi:15608121) mprA (Rv0981) - MYCOBACTERIAL PERSISTENCE REGULATOR MRPA (TWO COMPONENT RESPONSE TRANSCRIPTIONAL REGULATORY PROTEIN) [Mycobacterium tuberculosis str. H37Rv]	AHML_20975	4715117	4714395	R006261 (gi:15608121) mprA (Rv0981) - MYCOBACTERIAL PERSISTENCE REGULATOR MRPA (TWO COMPONENT RESPONSE TRANSCRIPTIONAL REGULATORY PROTEIN) [Mycobacterium tuberculosis str. H37Rv]	V428_21870	4714510	4713788	R006264 (gi:31792171) mprA (Mb1007) - MYCOBACTERIAL PERSISTENCE REGULATOR MRPA (TWO COMPONENT RESPONSE TRANSCRIPTIONAL REGULATORY PROTEIN) [Mycobacterium bovis str. AF2122/97]	V429_21900	4714470	4713748	R006261 (gi:15608121) mprA (Rv0981) - MYCOBACTERIAL PERSISTENCE REGULATOR MRPA (TWO COMPONENT RESPONSE TRANSCRIPTIONAL REGULATORY PROTEIN) [Mycobacterium tuberculosis str. H37Rv]	AHA_3966	4399190	4398468	R006264 (gi:31792171) mprA (Mb1007) - MYCOBACTERIAL PERSISTENCE REGULATOR MRPA (TWO COMPONENT RESPONSE TRANSCRIPTIONAL REGULATORY PROTEIN) [Mycobacterium bovis str. AF2122/97]
	U876_01620	358770	356824	R004677 (gi:15640502) irgA (VC0475) - iron-regulated outer membrane virulence protein, TonB receptor family [Vibrio cholerae str. N16961 (O1 biovar eltor) chromosome I]	V469_01635	358728	356782	R004677 (gi:15640502) irgA (VC0475) - iron-regulated outer membrane virulence protein, TonB receptor family [Vibrio cholerae str. N16961 (O1 biovar eltor) chromosome I]	AHML_20960	4709427	4711373	R004677 (gi:15640502) irgA (VC0475) - iron-regulated outer membrane virulence protein, TonB receptor family [Vibrio cholerae str. N16961 (O1 biovar eltor) chromosome I]	V428_21855	4708820	4710766	R004677 (gi:15640502) irgA (VC0475) - iron-regulated outer membrane virulence protein, TonB receptor family [Vibrio cholerae str. N16961 (O1 biovar eltor) chromosome I]	V429_21885	4708780	4710726	R004677 (gi:15640502) irgA (VC0475) - iron-regulated outer membrane virulence protein, TonB receptor family [Vibrio cholerae str. N16961 (O1 biovar eltor) chromosome I]	AHA_3963	4393500	4395446	R004677 (gi:15640502) irgA (VC0475) - iron-regulated outer membrane virulence protein, TonB receptor family [Vibrio cholerae str. N16961 (O1 biovar eltor) chromosome I]
	U876_01800	396791	397786	R008134 (gi:121612774) kpsF (CJJ81176_1437) - arabinose-5-phosphate isomerase [Campylobacter jejuni str. 81-176 (subsp. jejuni)]	V469_01815	396711	397706	R008134 (gi:121612774) kpsF (CJJ81176_1437) - arabinose-5-phosphate isomerase [Campylobacter jejuni str. 81-176 (subsp. jejuni)]	AHML_20805	4671421	4670447	R008134 (gi:121612774) kpsF (CJJ81176_1437) - arabinose-5-phosphate isomerase [Campylobacter jejuni str. 81-176 (subsp. jejuni)]	V428_21670	4670850	4669855	R008134 (gi:121612774) kpsF (CJJ81176_1437) - arabinose-5-phosphate isomerase [Campylobacter jejuni str. 81-176 (subsp. jejuni)]	V429_21700	4670810	4669815	R008134 (gi:121612774) kpsF (CJJ81176_1437) - arabinose-5-phosphate isomerase [Campylobacter jejuni str. 81-176 (subsp. jejuni)]	AHA_3928	4355530	4354535	R008134 (gi:121612774) kpsF (CJJ81176_1437) - arabinose-5-phosphate isomerase [Campylobacter jejuni str. 81-176 (subsp. jejuni)]
	U876_02045	441880	442803	R014969 (gi:170718790) lpxC (HSM_0634) - UDP-3-0-acyl N-acetylglucosamine deacetylase [Haemophilus somnus str. 2336]	V469_02060	441799	442722	R014969 (gi:170718790) lpxC (HSM_0634) - UDP-3-0-acyl N-acetylglucosamine deacetylase [Haemophilus somnus str. 2336]	AHML_20555	4626354	4625431	R014969 (gi:170718790) lpxC (HSM_0634) - UDP-3-0-acyl N-acetylglucosamine deacetylase [Haemophilus somnus str. 2336]	V428_21425	4625762	4624839	R014969 (gi:170718790) lpxC (HSM_0634) - UDP-3-0-acyl N-acetylglucosamine deacetylase [Haemophilus somnus str. 2336]	V429_21455	4625722	4624799	R014969 (gi:170718790) lpxC (HSM_0634) - UDP-3-0-acyl N-acetylglucosamine deacetylase [Haemophilus somnus str. 2336]	AHA_3879	4310433	4309510	R014969 (gi:170718790) lpxC (HSM_0634) - UDP-3-0-acyl N-acetylglucosamine deacetylase [Haemophilus somnus str. 2336]
	U876_02085	450841	449969	R015208 (gi:170723699) pilD (PputW619_4538) - Prepilin peptidase [Pseudomonas putida str. W619]	V469_02100	450760	449888	R015208 (gi:170723699) pilD (PputW619_4538) - Prepilin peptidase [Pseudomonas putida str. W619]	AHML_20515	4617393	4618265	R015208 (gi:170723699) pilD (PputW619_4538) - Prepilin peptidase [Pseudomonas putida str. W619]	V428_21385	4616801	4617673	R015208 (gi:170723699) pilD (PputW619_4538) - Prepilin peptidase [Pseudomonas putida str. W619]	V429_21415	4616761	4617633	R015208 (gi:170723699) pilD (PputW619_4538) - Prepilin peptidase [Pseudomonas putida str. W619]	AHA_3871	4301472	4302344	R004329 (gi:147675471) pilD (VC0395_A2002) - leader peptidase PilD [Vibrio cholerae str. O395 chromosome II]
	U876_02090	452105	450864	R010113 (gi:146281442) pilC (PST_1056) - type 4 pilus biogenesis protein PilC [Pseudomonas stutzeri str. A1501]	V469_02105	452024	450783	R010113 (gi:146281442) pilC (PST_1056) - type 4 pilus biogenesis protein PilC [Pseudomonas stutzeri str. A1501]	AHML_20510	4616129	4617370	R010113 (gi:146281442) pilC (PST_1056) - type 4 pilus biogenesis protein PilC [Pseudomonas stutzeri str. A1501]	V428_21380	4615537	4616778	R010113 (gi:146281442) pilC (PST_1056) - type 4 pilus biogenesis protein PilC [Pseudomonas stutzeri str. A1501]	V429_21410	4615497	4616738	R010113 (gi:146281442) pilC (PST_1056) - type 4 pilus biogenesis protein PilC [Pseudomonas stutzeri str. A1501]	AHA_3870	4300208	4301449	R010113 (gi:146281442) pilC (PST_1056) - type 4 pilus biogenesis protein PilC [Pseudomonas stutzeri str. A1501]
	U876_02095	453927	452221	R010093 (gi:152987434) pilB (PSPA7_5162) - type IV-A pilus assembly ATPase PilB [Pseudomonas aeruginosa str. PA7]	V469_02110	453846	452140	R010093 (gi:152987434) pilB (PSPA7_5162) - type IV-A pilus assembly ATPase PilB [Pseudomonas aeruginosa str. PA7]	AHML_20505	4614307	4616013	R010093 (gi:152987434) pilB (PSPA7_5162) - type IV-A pilus assembly ATPase PilB [Pseudomonas aeruginosa str. PA7]	V428_21375	4613715	4615421	R010093 (gi:152987434) pilB (PSPA7_5162) - type IV-A pilus assembly ATPase PilB [Pseudomonas aeruginosa str. PA7]	V429_21405	4613675	4615381	R010093 (gi:152987434) pilB (PSPA7_5162) - type IV-A pilus assembly ATPase PilB [Pseudomonas aeruginosa str. PA7]	AHA_3869	4298377	4300092	R010093 (gi:152987434) pilB (PSPA7_5162) - type IV-A pilus assembly ATPase PilB [Pseudomonas aeruginosa str. PA7]
	U876_02485	532792	531734	R009556 (gi:113461178) ompP5 (HS_1035) - hemagglutinin antigen [Haemophilus somnus str. 129PT]	V469_02500	532712	531654	R009556 (gi:113461178) ompP5 (HS_1035) - hemagglutinin antigen [Haemophilus somnus str. 129PT]	AHML_20145	4535478	4536500	R009556 (gi:113461178) ompP5 (HS_1035) - hemagglutinin antigen [Haemophilus somnus str. 129PT]	V428_20985	4534850	4535908	R009556 (gi:113461178) ompP5 (HS_1035) - hemagglutinin antigen [Haemophilus somnus str. 129PT]	V429_21015	4534810	4535868	R009556 (gi:113461178) ompP5 (HS_1035) - hemagglutinin antigen [Haemophilus somnus str. 129PT]	AHA_3793	4220559	4221617	R009556 (gi:113461178) ompP5 (HS_1035) - hemagglutinin antigen [Haemophilus somnus str. 129PT]
	U876_02610	554870	553947	R009775 (gi:33152230) htrB (HD1106) - lipid A biosynthesis lauroyl acyltransferase [Haemophilus ducreyi str. 35000HP]	V469_02625	554790	553867	R009775 (gi:33152230) htrB (HD1106) - lipid A biosynthesis lauroyl acyltransferase [Haemophilus ducreyi str. 35000HP]	AHML_20015	4513364	4514287	R009775 (gi:33152230) htrB (HD1106) - lipid A biosynthesis lauroyl acyltransferase [Haemophilus ducreyi str. 35000HP]	V428_20860	4512772	4513695	R009775 (gi:33152230) htrB (HD1106) - lipid A biosynthesis lauroyl acyltransferase [Haemophilus ducreyi str. 35000HP]	V429_20890	4512732	4513655	R009775 (gi:33152230) htrB (HD1106) - lipid A biosynthesis lauroyl acyltransferase [Haemophilus ducreyi str. 35000HP]	AHA_3768	4196996	4197919	R009775 (gi:33152230) htrB (HD1106) - lipid A biosynthesis lauroyl acyltransferase [Haemophilus ducreyi str. 35000HP]
	U876_02615	555185	556612	R009767 (gi:68249957) rfaE (NTHI1607) - ADP-heptose synthase [Haemophilus influenzae str. 86-028NP (nontypeable)]	V469_02630	555105	556532	R009768 (gi:148826054) rfaE (CGSHiEE_05200) - bifunctional heptose 7-phosphate kinase/heptose 1-phosphate adenyltransferase [Haemophilus influenzae str. PittEE (nontypeable)]	AHML_20010	4513049	4511622	R009768 (gi:148826054) rfaE (CGSHiEE_05200) - bifunctional heptose 7-phosphate kinase/heptose 1-phosphate adenyltransferase [Haemophilus influenzae str. PittEE (nontypeable)]	V428_20855	4512457	4511030	R009767 (gi:68249957) rfaE (NTHI1607) - ADP-heptose synthase [Haemophilus influenzae str. 86-028NP (nontypeable)]	V429_20885	4512417	4510990	R009768 (gi:148826054) rfaE (CGSHiEE_05200) - bifunctional heptose 7-phosphate kinase/heptose 1-phosphate adenyltransferase [Haemophilus influenzae str. PittEE (nontypeable)]	AHA_3767	4196690	4195263	R009768 (gi:148826054) rfaE (CGSHiEE_05200) - bifunctional heptose 7-phosphate kinase/heptose 1-phosphate adenyltransferase [Haemophilus influenzae str. PittEE (nontypeable)]
	U876_02895	617329	617517	R007312 (gi:54296805) csrA (lpp0845) - global regulator CsrA [Legionella pneumophila str. Paris]	V469_02910	617248	617436	R007311 (gi:52841018) csrA (lpg0781) - global regulator (carbon storage regulator) [Legionella pneumophila str. Philadelphia 1]	AHML_19720	4450872	4450684	R007311 (gi:52841018) csrA (lpg0781) - global regulator (carbon storage regulator) [Legionella pneumophila str. Philadelphia 1]	V428_20570	4450285	4450097	R007311 (gi:52841018) csrA (lpg0781) - global regulator (carbon storage regulator) [Legionella pneumophila str. Philadelphia 1]	V429_20605	4450248	4450060	R007312 (gi:54296805) csrA (lpp0845) - global regulator CsrA [Legionella pneumophila str. Paris]	AHA_3712	4142671	4142483	R007312 (gi:54296805) csrA (lpp0845) - global regulator CsrA [Legionella pneumophila str. Paris]
	U876_03120	662063	661581	R011356 (gi:146305326) algQ (Pmen_0285) - regulator of RpoD, Rsd/AlgQ [Pseudomonas mendocina str. ymp]	V469_03130	661878	661396	R011356 (gi:146305326) algQ (Pmen_0285) - regulator of RpoD, Rsd/AlgQ [Pseudomonas mendocina str. ymp]	NA				V428_20160	4380793	4381275	R011356 (gi:146305326) algQ (Pmen_0285) - regulator of RpoD, Rsd/AlgQ [Pseudomonas mendocina str. ymp]	V429_20190	4380756	4381238	R011356 (gi:146305326) algQ (Pmen_0285) - regulator of RpoD, Rsd/AlgQ [Pseudomonas mendocina str. ymp]	AHA_3679	4107905	4108387	R011356 (gi:146305326) algQ (Pmen_0285) - regulator of RpoD, Rsd/AlgQ [Pseudomonas mendocina str. ymp]
	U876_03185	673095	671986	R010229 (gi:152989146) pilU (PSPA7_0496) - twitching motility protein PilU [Pseudomonas aeruginosa str. PA7]	V469_03195	672909	671800	R010229 (gi:152989146) pilU (PSPA7_0496) - twitching motility protein PilU [Pseudomonas aeruginosa str. PA7]	AHML_19300	4370347	4371456	R010229 (gi:152989146) pilU (PSPA7_0496) - twitching motility protein PilU [Pseudomonas aeruginosa str. PA7]	V428_20095	4369760	4370869	R010229 (gi:152989146) pilU (PSPA7_0496) - twitching motility protein PilU [Pseudomonas aeruginosa str. PA7]	V429_20125	4369723	4370832	R010229 (gi:152989146) pilU (PSPA7_0496) - twitching motility protein PilU [Pseudomonas aeruginosa str. PA7]	AHA_3666	4096874	4097983	R010229 (gi:152989146) pilU (PSPA7_0496) - twitching motility protein PilU [Pseudomonas aeruginosa str. PA7]
	U876_03190	674158	673124	R010226 (gi:146309163) pilT (Pmen_4149) - twitching motility protein [Pseudomonas mendocina str. ymp]	V469_03200	673972	672938	R010226 (gi:146309163) pilT (Pmen_4149) - twitching motility protein [Pseudomonas mendocina str. ymp]	AHML_19295	4369284	4370318	R010226 (gi:146309163) pilT (Pmen_4149) - twitching motility protein [Pseudomonas mendocina str. ymp]	V428_20090	4368697	4369731	R010226 (gi:146309163) pilT (Pmen_4149) - twitching motility protein [Pseudomonas mendocina str. ymp]	V429_20120	4368660	4369694	R010226 (gi:146309163) pilT (Pmen_4149) - twitching motility protein [Pseudomonas mendocina str. ymp]	AHA_3665	4095811	4096845	R010226 (gi:146309163) pilT (Pmen_4149) - twitching motility protein [Pseudomonas mendocina str. ymp]
	U876_03365	705700	704705	R002802 (gi:22537907) plr/gapA (SAG1768) - glyceraldehyde-3-phosphate dehydrogenase [Streptococcus agalactiae str. 2603V/R (serotype V)]	V469_03400	705926	704931	R002800 (gi:76787761) plr/gapA (SAK_1790) - glyceraldehyde-3-phosphate dehydrogenase [Streptococcus agalactiae str. A909 (serotype Ia)]	AHML_19130	4337137	4338132	R002800 (gi:76787761) plr/gapA (SAK_1790) - glyceraldehyde-3-phosphate dehydrogenase [Streptococcus agalactiae str. A909 (serotype Ia)]	V428_19880	4336551	4337546	R002801 (gi:25011850) plr/gapA (gbs1811) - glyceraldehyde-3-phosphate dehydrogenase [Streptococcus agalactiae str. NEM316 (serotype III)]	V429_19910	4336514	4337509	R002800 (gi:76787761) plr/gapA (SAK_1790) - glyceraldehyde-3-phosphate dehydrogenase [Streptococcus agalactiae str. A909 (serotype Ia)]	AHA_3618	4063095	4064090	R002802 (gi:22537907) plr/gapA (SAG1768) - glyceraldehyde-3-phosphate dehydrogenase [Streptococcus agalactiae str. 2603V/R (serotype V)]
	U876_03505	735674	736366	R008210 (gi:118475485) CFF8240_1412 - aspartate racemase [Campylobacter fetus str. 82-40 (subsp. fetus)]	V469_03540	735900	736592	R008210 (gi:118475485) CFF8240_1412 - aspartate racemase [Campylobacter fetus str. 82-40 (subsp. fetus)]	AHML_18990	4307163	4306471	R008210 (gi:118475485) CFF8240_1412 - aspartate racemase [Campylobacter fetus str. 82-40 (subsp. fetus)]	V428_19740	4306577	4305885	R008210 (gi:118475485) CFF8240_1412 - aspartate racemase [Campylobacter fetus str. 82-40 (subsp. fetus)]	V429_19770	4306540	4305848	R008210 (gi:118475485) CFF8240_1412 - aspartate racemase [Campylobacter fetus str. 82-40 (subsp. fetus)]	AHA_3590	4033102	4032410	R008210 (gi:118475485) CFF8240_1412 - aspartate racemase [Campylobacter fetus str. 82-40 (subsp. fetus)]
	U876_03640	764406	764999	R011929 (gi:71736839) cysC1 (PSPPH_4301) - adenylylsulfate kinase [Pseudomonas syringae str. 1448A (pv. phaseolicola)]	V469_03670	764639	765232	R011929 (gi:71736839) cysC1 (PSPPH_4301) - adenylylsulfate kinase [Pseudomonas syringae str. 1448A (pv. phaseolicola)]	AHML_18865	4278442	4277849	R011929 (gi:71736839) cysC1 (PSPPH_4301) - adenylylsulfate kinase [Pseudomonas syringae str. 1448A (pv. phaseolicola)]	V428_19605	4277856	4277263	R011929 (gi:71736839) cysC1 (PSPPH_4301) - adenylylsulfate kinase [Pseudomonas syringae str. 1448A (pv. phaseolicola)]	V429_19635	4277819	4277226	R011929 (gi:71736839) cysC1 (PSPPH_4301) - adenylylsulfate kinase [Pseudomonas syringae str. 1448A (pv. phaseolicola)]	AHA_3564	4003807	4003214	R011929 (gi:71736839) cysC1 (PSPPH_4301) - adenylylsulfate kinase [Pseudomonas syringae str. 1448A (pv. phaseolicola)]
	U876_03770	788001	787144	R005709 (gi:145222016) panC (Mflv_1424) - pantoate--beta-alanine ligase [Mycobacterium gilvum str. PYR-GCK]	V469_03800	788235	787378	R005709 (gi:145222016) panC (Mflv_1424) - pantoate--beta-alanine ligase [Mycobacterium gilvum str. PYR-GCK]	AHML_18735	4254847	4255704	R005709 (gi:145222016) panC (Mflv_1424) - pantoate--beta-alanine ligase [Mycobacterium gilvum str. PYR-GCK]	V428_19475	4254261	4255118	R005709 (gi:145222016) panC (Mflv_1424) - pantoate--beta-alanine ligase [Mycobacterium gilvum str. PYR-GCK]	V429_19505	4254224	4255081	R005709 (gi:145222016) panC (Mflv_1424) - pantoate--beta-alanine ligase [Mycobacterium gilvum str. PYR-GCK]	AHA_3539	3980559	3981416	R005708 (gi:118467890) panC (MSMEG_6097) - pantoate--beta-alanine ligase [Mycobacterium smegmatis str. MC2 155]
	U876_03865	808271	806985	R015002 (gi:170719024) hemL (HSM_0850) - glutamate-1-semialdehyde-2,1-aminomutase [Haemophilus somnus str. 2336]	V469_03895	808505	807219	R009955 (gi:113461372) hemL (HS_1229) - glutamate-1-semialdehyde aminotransferase [Haemophilus somnus str. 129PT]	AHML_18640	4234577	4235863	R009955 (gi:113461372) hemL (HS_1229) - glutamate-1-semialdehyde aminotransferase [Haemophilus somnus str. 129PT]	V428_19380	4233991	4235277	R015002 (gi:170719024) hemL (HSM_0850) - glutamate-1-semialdehyde-2,1-aminomutase [Haemophilus somnus str. 2336]	V429_19410	4233954	4235240	R015002 (gi:170719024) hemL (HSM_0850) - glutamate-1-semialdehyde-2,1-aminomutase [Haemophilus somnus str. 2336]	AHA_3520	3960076	3961362	R015002 (gi:170719024) hemL (HSM_0850) - glutamate-1-semialdehyde-2,1-aminomutase [Haemophilus somnus str. 2336]
	U876_03940	825056	824421	R009472 (gi:82778666) shuY (SDY_3549) - hypothetical protein [Shigella dysenteriae str. 197 (serotype 1)]	V469_03970	825288	824653	R009472 (gi:82778666) shuY (SDY_3549) - hypothetical protein [Shigella dysenteriae str. 197 (serotype 1)]	AHML_18585	4217820	4218455	R009472 (gi:82778666) shuY (SDY_3549) - hypothetical protein [Shigella dysenteriae str. 197 (serotype 1)]	V428_19300	4217236	4217871	R009472 (gi:82778666) shuY (SDY_3549) - hypothetical protein [Shigella dysenteriae str. 197 (serotype 1)]	V429_19330	4217199	4217834	R009472 (gi:82778666) shuY (SDY_3549) - hypothetical protein [Shigella dysenteriae str. 197 (serotype 1)]	AHA_3505	3943305	3943940	R009472 (gi:82778666) shuY (SDY_3549) - hypothetical protein [Shigella dysenteriae str. 197 (serotype 1)]
	U876_03965	830692	829781	R009684 (gi:148826543) galU (CGSHiEE_08000) - carbon storage regulator [Haemophilus influenzae str. PittEE (nontypeable)]	V469_03995	830924	830013	R009684 (gi:148826543) galU (CGSHiEE_08000) - carbon storage regulator [Haemophilus influenzae str. PittEE (nontypeable)]	AHML_18560	4212202	4213095	R009684 (gi:148826543) galU (CGSHiEE_08000) - carbon storage regulator [Haemophilus influenzae str. PittEE (nontypeable)]	V428_19275	4211600	4212511	R009684 (gi:148826543) galU (CGSHiEE_08000) - carbon storage regulator [Haemophilus influenzae str. PittEE (nontypeable)]	V429_19305	4211563	4212474	R009856 (gi:148826543) galU (CGSHiEE_08000) - carbon storage regulator [Haemophilus influenzae str. PittEE (nontypeable)]	AHA_3499	3937685	3938578	R009684 (gi:148826543) galU (CGSHiEE_08000) - carbon storage regulator [Haemophilus influenzae str. PittEE (nontypeable)]
	U876_03995	834836	835471	R012279 (gi:52080688) hlyIII (BL03308) - putative membrane protein, Hemolysin III homolog [Bacillus licheniformis str. ATCC 14580]	V469_04025	835068	835703	R012279 (gi:52080688) hlyIII (BL03308) - putative membrane protein, Hemolysin III homolog [Bacillus licheniformis str. ATCC 14580]	AHML_18530	4208040	4207405	R012279 (gi:52080688) hlyIII (BL03308) - putative membrane protein, Hemolysin III homolog [Bacillus licheniformis str. ATCC 14580]	V428_19245	4207456	4206821	R012279 (gi:52080688) hlyIII (BL03308) - putative membrane protein, Hemolysin III homolog [Bacillus licheniformis str. ATCC 14580]	V429_19275	4207419	4206784	R012280 (gi:52786061) hlyIII (BLi02317) - YplQ [Bacillus licheniformis str. ATCC 14580 (DSM 13)]	AHA_3493	3933524	3932889	R012279 (gi:52080688) hlyIII (BL03308) - putative membrane protein, Hemolysin III homolog [Bacillus licheniformis str. ATCC 14580]
	U876_04110	867940	865664	R012395 (gi:118476857) BALH_1145 - immune inhibitor A, metalloprotease [Bacillus thuringiensis str. Al Hakam]	V469_04140	869130	866854	R012395 (gi:118476857) BALH_1145 - immune inhibitor A, metalloprotease [Bacillus thuringiensis str. Al Hakam]	AHML_18430	4174680	4176893	R012392 (gi:42780470) BCE_1396 - immune inhibitor A metalloprotease [Bacillus cereus str. ATCC 10987]	V428_19135	4174034	4176310	R012395 (gi:118476857) BALH_1145 - immune inhibitor A, metalloprotease [Bacillus thuringiensis str. Al Hakam]	V429_19165	4173997	4176273	R012394 (gi:49480819) ina (BT9727_1175) - immune inhibitor A [Bacillus thuringiensis str. 97-27]	AHA_3471	3891909	3894185	R012395 (gi:118476857) BALH_1145 - immune inhibitor A, metalloprotease [Bacillus thuringiensis str. Al Hakam]
	U876_04515	945102	945827	R003213 (gi:25010702) cylG (gbs0646) - hypothetical protein [Streptococcus agalactiae str. NEM316 (serotype III)]	NA				NA				NA				V429_18760	4096876	4096151	R003213 (gi:25010702) cylG (gbs0646) - hypothetical protein [Streptococcus agalactiae str. NEM316 (serotype III)]	NA
	U876_04850	1016405	1017163	R005016 (gi:37679055) motA (VV0871) - flagellar motor protein [Vibrio vulnificus str. YJ016 chromosome I]	V469_04870	1017396	1018154	R005016 (gi:37679055) motA (VV0871) - flagellar motor protein [Vibrio vulnificus str. YJ016 chromosome I]	AHML_17725	4026280	4025522	R005015 (gi:27363787) motA (VV1_0312) - flagellar motor protein [Vibrio vulnificus str. CMCP6 chromosome I]	V428_18395	4025703	4024945	R005016 (gi:37679055) motA (VV0871) - flagellar motor protein [Vibrio vulnificus str. YJ016 chromosome I]	V429_18425	4025662	4024904	R005016 (gi:37679055) motA (VV0871) - flagellar motor protein [Vibrio vulnificus str. YJ016 chromosome I]	AHA_3318	3737237	3736479	R005015 (gi:27363787) motA (VV1_0312) - flagellar motor protein [Vibrio vulnificus str. CMCP6 chromosome I]
	U876_04855	1017172	1018071	R005020 (gi:28897464) motB (VP0690) - flagellar motor protein [Vibrio parahaemolyticus str. RIMD 2210633 chromosome I]	V469_04875	1018163	1019062	R005020 (gi:28897464) motB (VP0690) - flagellar motor protein [Vibrio parahaemolyticus str. RIMD 2210633 chromosome I]	AHML_17720	4025513	4024614	R005020 (gi:28897464) motB (VP0690) - flagellar motor protein [Vibrio parahaemolyticus str. RIMD 2210633 chromosome I]	V428_18390	4024936	4024037	R005020 (gi:28897464) motB (VP0690) - flagellar motor protein [Vibrio parahaemolyticus str. RIMD 2210633 chromosome I]	V429_18420	4024895	4023996	R005020 (gi:28897464) motB (VP0690) - flagellar motor protein [Vibrio parahaemolyticus str. RIMD 2210633 chromosome I]	AHA_3317	3736470	3735571	R005020 (gi:28897464) motB (VP0690) - flagellar motor protein [Vibrio parahaemolyticus str. RIMD 2210633 chromosome I]
	U876_04890	1023392	1024726	R009853 (gi:113460873) mrsA/glmM (HS_0730) - phosphoglucosamine mutase [Haemophilus somnus str. 129PT]	V469_04910	1024383	1025717	R009853 (gi:113460873) mrsA/glmM (HS_0730) - phosphoglucosamine mutase [Haemophilus somnus str. 129PT]	AHML_17685	4019293	4017959	R009853 (gi:113460873) mrsA/glmM (HS_0730) - phosphoglucosamine mutase [Haemophilus somnus str. 129PT]	V428_18355	4018716	4017382	R009853 (gi:113460873) mrsA/glmM (HS_0730) - phosphoglucosamine mutase [Haemophilus somnus str. 129PT]	V429_18385	4018675	4017341	R009853 (gi:113460873) mrsA/glmM (HS_0730) - phosphoglucosamine mutase [Haemophilus somnus str. 129PT]	AHA_3310	3730250	3728916	R009853 (gi:113460873) mrsA/glmM (HS_0730) - phosphoglucosamine mutase [Haemophilus somnus str. 129PT]
	U876_05325	1113503	1112814	R006266 (gi:41407014) mprA (MAP0916) - hypothetical protein [Mycobacterium avium str. K-10 (subsp. paratuberculosis)]	V469_05345	1114498	1113809	R006266 (gi:41407014) mprA (MAP0916) - hypothetical protein [Mycobacterium avium str. K-10 (subsp. paratuberculosis)]	AHML_17260	3929228	3929917	R006266 (gi:41407014) mprA (MAP0916) - hypothetical protein [Mycobacterium avium str. K-10 (subsp. paratuberculosis)]	V428_17915	3928651	3929340	R006267 (gi:118464125) mprA (MAV_1094) - mycobacterial persistence regulator mrpa [Mycobacterium avium str. 104]	V429_17950	3928610	3929299	R006267 (gi:118464125) mprA (MAV_1094) - mycobacterial persistence regulator mrpa [Mycobacterium avium str. 104]	AHA_3222	3638429	3639118	R006266 (gi:41407014) mprA (MAP0916) - hypothetical protein [Mycobacterium avium str. K-10 (subsp. paratuberculosis)]
	U876_05465	1145185	1146255	R010163 (gi:77456633) pilM (Pfl_0405) - Type IV pilus assembly protein PilM [Pseudomonas fluorescens str. Pf0-1]	V469_05485	1146180	1147250	R010163 (gi:77456633) pilM (Pfl_0405) - Type IV pilus assembly protein PilM [Pseudomonas fluorescens str. Pf0-1]	AHML_17120	3897534	3896476	R010163 (gi:77456633) pilM (Pfl_0405) - Type IV pilus assembly protein PilM [Pseudomonas fluorescens str. Pf0-1]	V428_17775	3896969	3895899	R010163 (gi:77456633) pilM (Pfl_0405) - Type IV pilus assembly protein PilM [Pseudomonas fluorescens str. Pf0-1]	V429_17810	3896928	3895858	R010163 (gi:77456633) pilM (Pfl_0405) - Type IV pilus assembly protein PilM [Pseudomonas fluorescens str. Pf0-1]	AHA_3194	3606704	3605634	R010163 (gi:77456633) pilM (Pfl_0405) - Type IV pilus assembly protein PilM [Pseudomonas fluorescens str. Pf0-1]
	U876_05475	1146818	1147417	R010181 (gi:116053190) pilO (PA14_66640) - type 4 fimbrial biogenesis protein PilO [Pseudomonas aeruginosa str. UCBPP-PA14]	V469_05495	1147813	1148412	R010181 (gi:116053190) pilO (PA14_66640) - type 4 fimbrial biogenesis protein PilO [Pseudomonas aeruginosa str. UCBPP-PA14]	AHML_17110	3895913	3895314	R010181 (gi:116053190) pilO (PA14_66640) - type 4 fimbrial biogenesis protein PilO [Pseudomonas aeruginosa str. UCBPP-PA14]	V428_17765	3895336	3894737	R010181 (gi:116053190) pilO (PA14_66640) - type 4 fimbrial biogenesis protein PilO [Pseudomonas aeruginosa str. UCBPP-PA14]	V429_17800	3895295	3894696	R010181 (gi:116053190) pilO (PA14_66640) - type 4 fimbrial biogenesis protein PilO [Pseudomonas aeruginosa str. UCBPP-PA14]	AHA_3192	3605071	3604472	R010181 (gi:116053190) pilO (PA14_66640) - type 4 fimbrial biogenesis protein PilO [Pseudomonas aeruginosa str. UCBPP-PA14]
	U876_05685	1187261	1188520	R014995 (gi:170717508) hemA (HSM_1279) - Glutamyl-tRNA reductase [Haemophilus somnus str. 2336]	V469_05705	1188256	1189515	R009944 (gi:113460953) hemA (HS_0810) - glutamyl-tRNA reductase [Haemophilus somnus str. 129PT]	AHML_16945	3855471	3854212	R014995 (gi:170717508) hemA (HSM_1279) - Glutamyl-tRNA reductase [Haemophilus somnus str. 2336]	V428_17555	3854894	3853635	R014995 (gi:170717508) hemA (HSM_1279) - Glutamyl-tRNA reductase [Haemophilus somnus str. 2336]	V429_17590	3854853	3853594	R014995 (gi:170717508) hemA (HSM_1279) - Glutamyl-tRNA reductase [Haemophilus somnus str. 2336]	AHA_3150	3564650	3563313	R009944 (gi:113460953) hemA (HS_0810) - glutamyl-tRNA reductase [Haemophilus somnus str. 129PT]
	U876_05710	1191923	1192777	R009801 (gi:16273457) kdsA (HI1557) - 2-dehydro-3-deoxyphosphooctonate aldolase [Haemophilus influenzae str. Rd KW20 (serotype d)]	V469_05730	1192918	1193772	R009801 (gi:16273457) kdsA (HI1557) - 2-dehydro-3-deoxyphosphooctonate aldolase [Haemophilus influenzae str. Rd KW20 (serotype d)]	AHML_16920	3850809	3849955	R009801 (gi:16273457) kdsA (HI1557) - 2-dehydro-3-deoxyphosphooctonate aldolase [Haemophilus influenzae str. Rd KW20 (serotype d)]	V428_17530	3850232	3849378	R009801 (gi:16273457) kdsA (HI1557) - 2-dehydro-3-deoxyphosphooctonate aldolase [Haemophilus influenzae str. Rd KW20 (serotype d)]	V429_17565	3850191	3849337	R009801 (gi:16273457) kdsA (HI1557) - 2-dehydro-3-deoxyphosphooctonate aldolase [Haemophilus influenzae str. Rd KW20 (serotype d)]	AHA_3145	3559910	3559056	R009801 (gi:16273457) kdsA (HI1557) - 2-dehydro-3-deoxyphosphooctonate aldolase [Haemophilus influenzae str. Rd KW20 (serotype d)]
	U876_06980	1489192	1490277	R005073 (gi:59710773) rmlB (VF0166) - dTDP-glucose 4,6-dehydratase [Vibrio fischeri str. ES114 chromosome I]	V469_07000	1490197	1491282	R005073 (gi:59710773) rmlB (VF0166) - dTDP-glucose 4,6-dehydratase [Vibrio fischeri str. ES114 chromosome I]	AHML_15595	3529884	3528796	R005073 (gi:59710773) rmlB (VF0166) - dTDP-glucose 4,6-dehydratase [Vibrio fischeri str. ES114 chromosome I]	V428_16095	3529409	3528321	R005073 (gi:59710773) rmlB (VF0166) - dTDP-glucose 4,6-dehydratase [Vibrio fischeri str. ES114 chromosome I]	V429_16130	3529381	3528293	R005073 (gi:59710773) rmlB (VF0166) - dTDP-glucose 4,6-dehydratase [Vibrio fischeri str. ES114 chromosome I]	AHA_2908	3267997	3266912	R005073 (gi:59710773) rmlB (VF0166) - dTDP-glucose 4,6-dehydratase [Vibrio fischeri str. ES114 chromosome I]
	U876_06985	1490277	1491164	R005076 (gi:37678486) rmlD (VV0302) - dTDP-4-dehydrorhamnose reductase [Vibrio vulnificus str. YJ016 chromosome I]	V469_07005	1491282	1492169	R005076 (gi:37678486) rmlD (VV0302) - dTDP-4-dehydrorhamnose reductase [Vibrio vulnificus str. YJ016 chromosome I]	NA				NA				NA				AHA_2907	3266912	3266025	R005076 (gi:37678486) rmlD (VV0302) - dTDP-4-dehydrorhamnose reductase [Vibrio vulnificus str. YJ016 chromosome I]
	U876_06990	1491277	1492155	R003444 (gi:24379858) rmlA (SMU.1461) - putative glucose-1-phosphate thymidyltransferase [Streptococcus mutans str. UA159]	V469_07010	1492282	1493160	R003444 (gi:24379858) rmlA (SMU.1461) - putative glucose-1-phosphate thymidyltransferase [Streptococcus mutans str. UA159]	NA				NA				NA				AHA_2906	3265912	3265028	R003444 (gi:24379858) rmlA (SMU.1461) - putative glucose-1-phosphate thymidyltransferase [Streptococcus mutans str. UA159]
O-angtigen gene cluster	U876_06995	1492214	1492771	R005077 (gi:37678487) rmlC (VV0303) - dTDP-6-deoxy-D-xylo-4-hexulose-3,5-epimerase [Vibrio vulnificus str. YJ016 chromosome I]	V469_07015	1493219	1493776	R005077 (gi:37678487) rmlC (VV0303) - dTDP-6-deoxy-D-xylo-4-hexulose-3,5-epimerase [Vibrio vulnificus str. YJ016 chromosome I]	NA				NA				NA				NA
RGP1	U876_07020	1502668	1503624	R010464 (gi:116051139) orfM (PA14_23450) - putative NAD dependent epimerase/dehydratase [Pseudomonas aeruginosa str. UCBPP-PA14]	V469_07040	1503667	1504623	R010464 (gi:116051139) orfM (PA14_23450) - putative NAD dependent epimerase/dehydratase [Pseudomonas aeruginosa str. UCBPP-PA14]	NA				NA				NA				AHA_2893	3251675	3250671	R010464 (gi:116051139) orfM (PA14_23450) - putative NAD dependent epimerase/dehydratase [Pseudomonas aeruginosa str. UCBPP-PA14]
	U876_07025	1503624	1504649	R010465 (gi:116051138) orfN (PA14_23460) - putative group 4 glycosyl transferase [Pseudomonas aeruginosa str. UCBPP-PA14]	V469_07045	1504623	1505648	R010465 (gi:116051138) orfN (PA14_23460) - putative group 4 glycosyl transferase [Pseudomonas aeruginosa str. UCBPP-PA14]	NA				NA				NA				AHA_2892	3250671	3249646	R010465 (gi:116051138) orfN (PA14_23460) - putative group 4 glycosyl transferase [Pseudomonas aeruginosa str. UCBPP-PA14]
	U876_07030	1504646	1506634	R005068 (gi:37678548) wbfY (VV0364) - predicted nucleoside-diphosphate sugar epimerase [Vibrio vulnificus str. YJ016 chromosome I]	V469_07050	1505645	1507633	R005068 (gi:37678548) wbfY (VV0364) - predicted nucleoside-diphosphate sugar epimerase [Vibrio vulnificus str. YJ016 chromosome I]	NA				NA				NA				AHA_2891	3249649	3247664	R005067 (gi:27364224) wbfY (VV1_0775) - Predicted nucleoside-diphosphate sugar epimerase [Vibrio vulnificus str. CMCP6 chromosome I]
	U876_07035	1507118	1508185	R005046 (gi:59710787) wecA (VF0180) - undecaprenyl-phosphate alpha-N-acetylglucosaminephosphotransferase [Vibrio fischeri str. ES114 chromosome I]	V469_07055	1508117	1509184	R005046 (gi:59710787) wecA (VF0180) - undecaprenyl-phosphate alpha-N-acetylglucosaminephosphotransferase [Vibrio fischeri str. ES114 chromosome I]	NA				NA				NA				AHA_2889	3246139	3245060	R005046 (gi:59710787) wecA (VF0180) - undecaprenyl-phosphate alpha-N-acetylglucosaminephosphotransferase [Vibrio fischeri str. ES114 chromosome I]
	U876_07045	1509436	1510716	R016122 (gi:218890649) PLES_19091 - UDP-glucose/GDP-mannose dehydrogenase-like protein [Pseudomonas aeruginosa str. LESB58]	V469_07065	1510435	1511715	R016122 (gi:218890649) PLES_19091 - UDP-glucose/GDP-mannose dehydrogenase-like protein [Pseudomonas aeruginosa str. LESB58]	NA				NA				NA				NA
	U876_07055	1516513	1517550	R010448 (gi:152988213) PSPA7_1980 - polysaccharide biosynthesis protein; O-antigen biosynthesis protein [Pseudomonas aeruginosa str. PA7]	V469_07080	1517514	1518551	R010448 (gi:152988213) PSPA7_1980 - polysaccharide biosynthesis protein; O-antigen biosynthesis protein [Pseudomonas aeruginosa str. PA7]	NA				NA				NA				NA
	U876_07065	1518422	1519555	R010450 (gi:152987913) PSPA7_1982 - UDP-N-acetylglucosamine 2-epimerase [Pseudomonas aeruginosa str. PA7]	V469_07090	1519423	1520556	R010450 (gi:152987913) PSPA7_1982 - UDP-N-acetylglucosamine 2-epimerase [Pseudomonas aeruginosa str. PA7]	NA				NA				NA				NA
	U876_07075	1521261	1522382	R005038 (gi:59710769) wza (VF0162) - putative polysaccharide export protein YccZ precursor [Vibrio fischeri str. ES114 chromosome I]	V469_07100	1522262	1523383	R005038 (gi:59710769) wza (VF0162) - putative polysaccharide export protein YccZ precursor [Vibrio fischeri str. ES114 chromosome I]	NA				NA				NA				AHA_2879	3235213	3234098	R005038 (gi:59710769) wza (VF0162) - putative polysaccharide export protein YccZ precursor [Vibrio fischeri str. ES114 chromosome I]
	U876_07085	1523106	1525280	R005045 (gi:59710772) wzc (VF0165) - chain length regulator (capsular polysaccharide biosynthesis) [Vibrio fischeri str. ES114 chromosome I]	V469_07110	1524107	1526281	R005045 (gi:59710772) wzc (VF0165) - chain length regulator (capsular polysaccharide biosynthesis) [Vibrio fischeri str. ES114 chromosome I]	NA				NA				NA				AHA_2877	3233370	3231196	R005045 (gi:59710772) wzc (VF0165) - chain length regulator (capsular polysaccharide biosynthesis) [Vibrio fischeri str. ES114 chromosome I]
	U876_07135	1540352	1541338	R012546 (gi:26553961) pdhB (MYPE5090) - pyruvate dehydrogenase E1 component subunit beta [Mycoplasma penetrans str. HF-2]	V469_07160	1541355	1542341	R012546 (gi:26553961) pdhB (MYPE5090) - pyruvate dehydrogenase E1 component subunit beta [Mycoplasma penetrans str. HF-2]	AHML_15425	3488310	3487324	R012546 (gi:26553961) pdhB (MYPE5090) - pyruvate dehydrogenase E1 component subunit beta [Mycoplasma penetrans str. HF-2]	V428_15950	3487835	3486849	R012546 (gi:26553961) pdhB (MYPE5090) - pyruvate dehydrogenase E1 component subunit beta [Mycoplasma penetrans str. HF-2]	V429_15985	3487807	3486821	R012546 (gi:26553961) pdhB (MYPE5090) - pyruvate dehydrogenase E1 component subunit beta [Mycoplasma penetrans str. HF-2]	AHA_2866	3216120	3215134	R012546 (gi:26553961) pdhB (MYPE5090) - pyruvate dehydrogenase E1 component subunit beta [Mycoplasma penetrans str. HF-2]
	U876_07245	1560301	1561212	R004789 (gi:59712486) cheV (VF1879) - chemotaxis protein CheV [Vibrio fischeri str. ES114 chromosome I]	NA				NA				V428_15840	3467864	3466953	R004789 (gi:59712486) cheV (VF1879) - chemotaxis protein CheV [Vibrio fischeri str. ES114 chromosome I]	NA				AHA_2844	3196185	3195274	R004789 (gi:59712486) cheV (VF1879) - chemotaxis protein CheV [Vibrio fischeri str. ES114 chromosome I]
	U876_07250	1561231	1562055	R004778 (gi:15642200) cheR (VC2201) - chemotaxis protein methyltransferase CheR [Vibrio cholerae str. N16961 (O1 biovar eltor) chromosome I]	V469_07275	1562234	1563058	R004778 (gi:15642200) cheR (VC2201) - chemotaxis protein methyltransferase CheR [Vibrio cholerae str. N16961 (O1 biovar eltor) chromosome I]	AHML_15310	3467409	3466585	R004779 (gi:147673113) cheR (VC0395_A1793) - chemotaxis protein methyltransferase CheR [Vibrio cholerae str. O395 chromosome II]	V428_15835	3466934	3466110	R004779 (gi:147673113) cheR (VC0395_A1793) - chemotaxis protein methyltransferase CheR [Vibrio cholerae str. O395 chromosome II]	V429_15870	3466907	3466083	R004779 (gi:147673113) cheR (VC0395_A1793) - chemotaxis protein methyltransferase CheR [Vibrio cholerae str. O395 chromosome II]	AHA_2843	3195255	3194431	R004779 (gi:147673113) cheR (VC0395_A1793) - chemotaxis protein methyltransferase CheR [Vibrio cholerae str. O395 chromosome II]
	U876_07255	1562119	1562517	R004777 (gi:59712484) flgB (VF1877) - flagellar basal body protein [Vibrio fischeri str. ES114 chromosome I]	V469_07280	1563122	1563520	R004777 (gi:59712484) flgB (VF1877) - flagellar basal body protein [Vibrio fischeri str. ES114 chromosome I]	AHML_15305	3466521	3466123	R004777 (gi:59712484) flgB (VF1877) - flagellar basal body protein [Vibrio fischeri str. ES114 chromosome I]	V428_15830	3466046	3465648	R004777 (gi:59712484) flgB (VF1877) - flagellar basal body protein [Vibrio fischeri str. ES114 chromosome I]	V429_15865	3466019	3465621	R004777 (gi:59712484) flgB (VF1877) - flagellar basal body protein [Vibrio fischeri str. ES114 chromosome I]	AHA_2842	3194367	3193969	R004777 (gi:59712484) flgB (VF1877) - flagellar basal body protein [Vibrio fischeri str. ES114 chromosome I]
	U876_07260	1562517	1562936	R004771 (gi:59712483) flgC (VF1876) - flagellar basal body rod protein [Vibrio fischeri str. ES114 chromosome I]	V469_07285	1563520	1563939	R004771 (gi:59712483) flgC (VF1876) - flagellar basal body rod protein [Vibrio fischeri str. ES114 chromosome I]	AHML_15300	3466123	3465704	R004771 (gi:59712483) flgC (VF1876) - flagellar basal body rod protein [Vibrio fischeri str. ES114 chromosome I]	V428_15825	3465648	3465229	R004771 (gi:59712483) flgC (VF1876) - flagellar basal body rod protein [Vibrio fischeri str. ES114 chromosome I]	V429_15860	3465621	3465202	R004771 (gi:59712483) flgC (VF1876) - flagellar basal body rod protein [Vibrio fischeri str. ES114 chromosome I]	AHA_2841	3193969	3193550	R004771 (gi:59712483) flgC (VF1876) - flagellar basal body rod protein [Vibrio fischeri str. ES114 chromosome I]
	U876_07270	1563691	1565025	R004756 (gi:28897552) flgE (VP0778) - flagellar hook protein [Vibrio parahaemolyticus str. RIMD 2210633 chromosome I]	V469_07295	1564694	1566028	R004756 (gi:28897552) flgE (VP0778) - flagellar hook protein [Vibrio parahaemolyticus str. RIMD 2210633 chromosome I]	AHML_15290	3464949	3463615	R004756 (gi:28897552) flgE (VP0778) - flagellar hook protein [Vibrio parahaemolyticus str. RIMD 2210633 chromosome I]	V428_15815	3464474	3463140	R004756 (gi:28897552) flgE (VP0778) - flagellar hook protein [Vibrio parahaemolyticus str. RIMD 2210633 chromosome I]	V429_15850	3464447	3463113	R004756 (gi:28897552) flgE (VP0778) - flagellar hook protein [Vibrio parahaemolyticus str. RIMD 2210633 chromosome I]	AHA_2839	3192795	3191461	R004756 (gi:28897552) flgE (VP0778) - flagellar hook protein [Vibrio parahaemolyticus str. RIMD 2210633 chromosome I]
	U876_07275	1565160	1565906	R004752 (gi:37679148) flgF (VV0964) - flagellar basal body rod protein FlgF [Vibrio vulnificus str. YJ016 chromosome I]	V469_07300	1566163	1566909	R004752 (gi:37679148) flgF (VV0964) - flagellar basal body rod protein FlgF [Vibrio vulnificus str. YJ016 chromosome I]	AHML_15285	3463480	3462734	R004752 (gi:37679148) flgF (VV0964) - flagellar basal body rod protein FlgF [Vibrio vulnificus str. YJ016 chromosome I]	V428_15810	3463005	3462259	R004752 (gi:37679148) flgF (VV0964) - flagellar basal body rod protein FlgF [Vibrio vulnificus str. YJ016 chromosome I]	V429_15845	3462978	3462232	R004752 (gi:37679148) flgF (VV0964) - flagellar basal body rod protein FlgF [Vibrio vulnificus str. YJ016 chromosome I]	AHA_2838	3191325	3190579	R004752 (gi:37679148) flgF (VV0964) - flagellar basal body rod protein FlgF [Vibrio vulnificus str. YJ016 chromosome I]
	U876_07280	1565921	1566709	R004744 (gi:28897555) flgG (VP0781) - polar flagellar FlgG [Vibrio parahaemolyticus str. RIMD 2210633 chromosome I]	V469_07305	1566924	1567712	R004744 (gi:28897555) flgG (VP0781) - polar flagellar FlgG [Vibrio parahaemolyticus str. RIMD 2210633 chromosome I]	AHML_15280	3462719	3461931	R004744 (gi:28897555) flgG (VP0781) - polar flagellar FlgG [Vibrio parahaemolyticus str. RIMD 2210633 chromosome I]	V428_15805	3462244	3461456	R004744 (gi:28897555) flgG (VP0781) - polar flagellar FlgG [Vibrio parahaemolyticus str. RIMD 2210633 chromosome I]	V429_15840	3462217	3461429	R004744 (gi:28897555) flgG (VP0781) - polar flagellar FlgG [Vibrio parahaemolyticus str. RIMD 2210633 chromosome I]	AHA_2837	3190564	3189776	R004744 (gi:28897555) flgG (VP0781) - polar flagellar FlgG [Vibrio parahaemolyticus str. RIMD 2210633 chromosome I]
	U876_07285	1566724	1567395	R010547 (gi:116049012) flgH (PA14_50420) - flagellar L-ring protein precursor FlgH [Pseudomonas aeruginosa str. UCBPP-PA14]	V469_07310	1567727	1568398	R010547 (gi:116049012) flgH (PA14_50420) - flagellar L-ring protein precursor FlgH [Pseudomonas aeruginosa str. UCBPP-PA14]	AHML_15275	3461916	3461245	R010547 (gi:116049012) flgH (PA14_50420) - flagellar L-ring protein precursor FlgH [Pseudomonas aeruginosa str. UCBPP-PA14]	V428_15800	3461441	3460770	R010547 (gi:116049012) flgH (PA14_50420) - flagellar L-ring protein precursor FlgH [Pseudomonas aeruginosa str. UCBPP-PA14]	V429_15835	3461414	3460743	R010547 (gi:116049012) flgH (PA14_50420) - flagellar L-ring protein precursor FlgH [Pseudomonas aeruginosa str. UCBPP-PA14]	AHA_2836	3189761	3189090	R010547 (gi:116049012) flgH (PA14_50420) - flagellar L-ring protein precursor FlgH [Pseudomonas aeruginosa str. UCBPP-PA14]
	U876_07290	1567404	1568501	R004734 (gi:37679151) flgI (VV0967) - flagellar P-ring protein precursor [Vibrio vulnificus str. YJ016 chromosome I]	V469_07315	1568407	1569504	R004734 (gi:37679151) flgI (VV0967) - flagellar P-ring protein precursor [Vibrio vulnificus str. YJ016 chromosome I]	AHML_15270	3461236	3460139	R004734 (gi:37679151) flgI (VV0967) - flagellar P-ring protein precursor [Vibrio vulnificus str. YJ016 chromosome I]	V428_15795	3460761	3459664	R004734 (gi:37679151) flgI (VV0967) - flagellar P-ring protein precursor [Vibrio vulnificus str. YJ016 chromosome I]	V429_15830	3460734	3459637	R004734 (gi:37679151) flgI (VV0967) - flagellar P-ring protein precursor [Vibrio vulnificus str. YJ016 chromosome I]	AHA_2835	3189081	3187984	R004734 (gi:37679151) flgI (VV0967) - flagellar P-ring protein precursor [Vibrio vulnificus str. YJ016 chromosome I]
	U876_07335	1580264	1581685	R004910 (gi:15642136) flrA (VC2137) - sigma-54 dependent transcriptional activator [Vibrio cholerae str. N16961 (O1 biovar eltor) chromosome I]	V469_07360	1581267	1582688	R004910 (gi:15642136) flrA (VC2137) - sigma-54 dependent transcriptional activator [Vibrio cholerae str. N16961 (O1 biovar eltor) chromosome I]	AHML_15225	3448301	3446955	R004911 (gi:147675013) flrA (VC0395_A1721) - flagellar regulatory protein A [Vibrio cholerae str. O395 chromosome II]	V428_15750	3447901	3446480	R004911 (gi:147675013) flrA (VC0395_A1721) - flagellar regulatory protein A [Vibrio cholerae str. O395 chromosome II]	V429_15785	3447874	3446453	R004910 (gi:15642136) flrA (VC2137) - sigma-54 dependent transcriptional activator [Vibrio cholerae str. N16961 (O1 biovar eltor) chromosome I]	AHA_2826	3176218	3174800	R004911 (gi:147675013) flrA (VC0395_A1721) - flagellar regulatory protein A [Vibrio cholerae str. O395 chromosome II]
	U876_07340	1581792	1582826	R004904 (gi:15642135) flrB (VC2136) - sensory box sensor histidine kinase [Vibrio cholerae str. N16961 (O1 biovar eltor) chromosome I]	V469_07365	1582795	1583829	R004904 (gi:15642135) flrB (VC2136) - sensory box sensor histidine kinase [Vibrio cholerae str. N16961 (O1 biovar eltor) chromosome I]	AHML_15220	3446848	3445814	R004904 (gi:15642135) flrB (VC2136) - sensory box sensor histidine kinase [Vibrio cholerae str. N16961 (O1 biovar eltor) chromosome I]	V428_15745	3446373	3445339	R004905 (gi:147675650) flrB (VC0395_A1720) - flagellar regulatory protein B [Vibrio cholerae str. O395 chromosome II]	V429_15780	3446346	3445312	R004904 (gi:15642135) flrB (VC2136) - sensory box sensor histidine kinase [Vibrio cholerae str. N16961 (O1 biovar eltor) chromosome I]	AHA_2825	3174693	3173659	R004904 (gi:15642135) flrB (VC2136) - sensory box sensor histidine kinase [Vibrio cholerae str. N16961 (O1 biovar eltor) chromosome I]
	U876_07345	1582888	1584231	R004900 (gi:28899025) flrC (VP2251) - FlaM [Vibrio parahaemolyticus str. RIMD 2210633 chromosome I]	V469_07370	1583891	1585234	R004900 (gi:28899025) flrC (VP2251) - FlaM [Vibrio parahaemolyticus str. RIMD 2210633 chromosome I]	AHML_15215	3445752	3444409	R004900 (gi:28899025) flrC (VP2251) - FlaM [Vibrio parahaemolyticus str. RIMD 2210633 chromosome I]	V428_15740	3445277	3443934	R004900 (gi:28899025) flrC (VP2251) - FlaM [Vibrio parahaemolyticus str. RIMD 2210633 chromosome I]	V429_15775	3445250	3443907	R004900 (gi:28899025) flrC (VP2251) - FlaM [Vibrio parahaemolyticus str. RIMD 2210633 chromosome I]	AHA_2824	3173597	3172254	R004900 (gi:28899025) flrC (VP2251) - FlaM [Vibrio parahaemolyticus str. RIMD 2210633 chromosome I]
	U876_07380	1591274	1589961	R005670 (gi:118462260) icl (MAV_4682) - isocitrate lyase [Mycobacterium avium str. 104]	V469_07405	1592277	1590964	R005670 (gi:118462260) icl (MAV_4682) - isocitrate lyase [Mycobacterium avium str. 104]	AHML_15180	3437366	3438679	R005670 (gi:118462260) icl (MAV_4682) - isocitrate lyase [Mycobacterium avium str. 104]	V428_15705	3436891	3438204	R005670 (gi:118462260) icl (MAV_4682) - isocitrate lyase [Mycobacterium avium str. 104]	V429_15740	3436864	3438177	R005670 (gi:118462260) icl (MAV_4682) - isocitrate lyase [Mycobacterium avium str. 104]	AHA_2817	3165064	3166377	R005670 (gi:118462260) icl (MAV_4682) - isocitrate lyase [Mycobacterium avium str. 104]
	U876_07710	1670479	1672248	R009586 (gi:148825660) msbA (CGSHiEE_03000) - fused lipid transporter subunits of ABC superfamily: membrane component/ATP-binding component [Haemophilus influenzae str. PittEE (nontypeable)]	V469_07740	1671474	1673243	R009586 (gi:148825660) msbA (CGSHiEE_03000) - fused lipid transporter subunits of ABC superfamily: membrane component/ATP-binding component [Haemophilus influenzae str. PittEE (nontypeable)]	AHML_14860	3358161	3356392	R009586 (gi:148825660) msbA (CGSHiEE_03000) - fused lipid transporter subunits of ABC superfamily: membrane component/ATP-binding component [Haemophilus influenzae str. PittEE (nontypeable)]	V428_15380	3357686	3355917	R009586 (gi:148825660) msbA (CGSHiEE_03000) - fused lipid transporter subunits of ABC superfamily: membrane component/ATP-binding component [Haemophilus influenzae str. PittEE (nontypeable)]	V429_15405	3357659	3355890	R009586 (gi:148825660) msbA (CGSHiEE_03000) - fused lipid transporter subunits of ABC superfamily: membrane component/ATP-binding component [Haemophilus influenzae str. PittEE (nontypeable)]	AHA_2778	3119235	3117466	R009586 (gi:148825660) msbA (CGSHiEE_03000) - fused lipid transporter subunits of ABC superfamily: membrane component/ATP-binding component [Haemophilus influenzae str. PittEE (nontypeable)]
	U876_07715	1672248	1673249	R009582 (gi:33151465) lpxK (HD0217) - tetraacyldisaccharide 4'-kinase [Haemophilus ducreyi str. 35000HP]	V469_07745	1673243	1674244	R009582 (gi:33151465) lpxK (HD0217) - tetraacyldisaccharide 4'-kinase [Haemophilus ducreyi str. 35000HP]	AHML_14855	3356392	3355391	R009582 (gi:33151465) lpxK (HD0217) - tetraacyldisaccharide 4'-kinase [Haemophilus ducreyi str. 35000HP]	V428_15375	3355917	3354916	R009582 (gi:33151465) lpxK (HD0217) - tetraacyldisaccharide 4'-kinase [Haemophilus ducreyi str. 35000HP]	V429_15400	3355890	3354889	R009582 (gi:33151465) lpxK (HD0217) - tetraacyldisaccharide 4'-kinase [Haemophilus ducreyi str. 35000HP]	AHA_2777	3117466	3116465	R009582 (gi:33151465) lpxK (HD0217) - tetraacyldisaccharide 4'-kinase [Haemophilus ducreyi str. 35000HP]
	U876_07725	1673557	1674318	R009573 (gi:68248609) kdsB (NTHI0068) - 3-deoxy-manno-octulosonate cytidylyltransferase [Haemophilus influenzae str. 86-028NP (nontypeable)]	V469_07755	1674552	1675313	R009573 (gi:68248609) kdsB (NTHI0068) - 3-deoxy-manno-octulosonate cytidylyltransferase [Haemophilus influenzae str. 86-028NP (nontypeable)]	AHML_14845	3355083	3354322	R009573 (gi:68248609) kdsB (NTHI0068) - 3-deoxy-manno-octulosonate cytidylyltransferase [Haemophilus influenzae str. 86-028NP (nontypeable)]	V428_15365	3354608	3353847	R009573 (gi:68248609) kdsB (NTHI0068) - 3-deoxy-manno-octulosonate cytidylyltransferase [Haemophilus influenzae str. 86-028NP (nontypeable)]	V429_15390	3354581	3353820	R009573 (gi:68248609) kdsB (NTHI0068) - 3-deoxy-manno-octulosonate cytidylyltransferase [Haemophilus influenzae str. 86-028NP (nontypeable)]	AHA_2775	3116158	3115397	R009573 (gi:68248609) kdsB (NTHI0068) - 3-deoxy-manno-octulosonate cytidylyltransferase [Haemophilus influenzae str. 86-028NP (nontypeable)]
	U876_07730	1674531	1675175	R015378 (gi:170722540) gacA (PputW619_3375) - two component transcriptional regulator, LuxR family [Pseudomonas putida str. W619]	V469_07760	1675526	1676170	R015378 (gi:170722540) gacA (PputW619_3375) - two component transcriptional regulator, LuxR family [Pseudomonas putida str. W619]	AHML_14840	3354109	3353465	R015378 (gi:170722540) gacA (PputW619_3375) - two component transcriptional regulator, LuxR family [Pseudomonas putida str. W619]	V428_15360	3353634	3352990	R015378 (gi:170722540) gacA (PputW619_3375) - two component transcriptional regulator, LuxR family [Pseudomonas putida str. W619]	V429_15385	3353607	3352963	R015378 (gi:170722540) gacA (PputW619_3375) - two component transcriptional regulator, LuxR family [Pseudomonas putida str. W619]	AHA_2774	3115184	3114540	R015378 (gi:170722540) gacA (PputW619_3375) - two component transcriptional regulator, LuxR family [Pseudomonas putida str. W619]
	U876_07950	1722781	1722056	R009662 (gi:113460643) lpxH (HS_0498) - UDP-2,3 diacylglucosamine hydrolase [Haemophilus somnus str. 129PT]	V469_07980	1723783	1723058	R009662 (gi:113460643) lpxH (HS_0498) - UDP-2,3 diacylglucosamine hydrolase [Haemophilus somnus str. 129PT]	AHML_14625	3305849	3306574	R014958 (gi:170718055) lpxH (HSM_1773) - UDP-2,3-diacylglucosamine hydrolase [Haemophilus somnus str. 2336]	V428_15140	3305374	3306099	R014958 (gi:170718055) lpxH (HSM_1773) - UDP-2,3-diacylglucosamine hydrolase [Haemophilus somnus str. 2336]	V429_15165	3305347	3306072	R014958 (gi:170718055) lpxH (HSM_1773) - UDP-2,3-diacylglucosamine hydrolase [Haemophilus somnus str. 2336]	AHA_2759	3097576	3098301	R009662 (gi:113460643) lpxH (HS_0498) - UDP-2,3 diacylglucosamine hydrolase [Haemophilus somnus str. 129PT]
	U876_08030	1736098	1738371	R007294 (gi:148358608) feoB (LPC_0482) - ferrous iron transporter B [Legionella pneumophila str. Corby]	V469_08060	1737100	1739373	R007294 (gi:148358608) feoB (LPC_0482) - ferrous iron transporter B [Legionella pneumophila str. Corby]	AHML_14550	3292531	3290258	R007294 (gi:148358608) feoB (LPC_0482) - ferrous iron transporter B [Legionella pneumophila str. Corby]	V428_15060	3292056	3289783	R007293 (gi:54295497) feoB (lpl2584) - ferrous iron transporter B [Legionella pneumophila str. Lens]	V429_15085	3292029	3289756	R007294 (gi:148358608) feoB (LPC_0482) - ferrous iron transporter B [Legionella pneumophila str. Corby]	AHA_2743	3082861	3080588	R007294 (gi:148358608) feoB (LPC_0482) - ferrous iron transporter B [Legionella pneumophila str. Corby]
	U876_08050	1742029	1740890	R010232 (gi:66046137) pilU (Psyr_2906) - Pilus retraction protein PilT [Pseudomonas syringae str. B728a (pv. syringae)]	V469_08080	1743031	1741892	R010232 (gi:66046137) pilU (Psyr_2906) - Pilus retraction protein PilT [Pseudomonas syringae str. B728a (pv. syringae)]	AHML_14530	3286615	3287739	R010232 (gi:66046137) pilU (Psyr_2906) - Pilus retraction protein PilT [Pseudomonas syringae str. B728a (pv. syringae)]	V428_15040	3286125	3287264	R010232 (gi:66046137) pilU (Psyr_2906) - Pilus retraction protein PilT [Pseudomonas syringae str. B728a (pv. syringae)]	V429_15065	3286098	3287237	R010232 (gi:66046137) pilU (Psyr_2906) - Pilus retraction protein PilT [Pseudomonas syringae str. B728a (pv. syringae)]	AHA_2739	3076925	3078064	R010232 (gi:66046137) pilU (Psyr_2906) - Pilus retraction protein PilT [Pseudomonas syringae str. B728a (pv. syringae)]
	U876_08570	1873005	1873880	R005024 (gi:15641023) motY (VC1008) - sodium-type flagellar protein MotY [Vibrio cholerae str. N16961 (O1 biovar eltor) chromosome I]	V469_08585	1869262	1870137	R005024 (gi:15641023) motY (VC1008) - sodium-type flagellar protein MotY [Vibrio cholerae str. N16961 (O1 biovar eltor) chromosome I]	AHML_14015	3154549	3153716	R005024 (gi:15641023) motY (VC1008) - sodium-type flagellar protein MotY [Vibrio cholerae str. N16961 (O1 biovar eltor) chromosome I]	V428_14505	3154145	3153270	R005024 (gi:15641023) motY (VC1008) - sodium-type flagellar protein MotY [Vibrio cholerae str. N16961 (O1 biovar eltor) chromosome I]	V429_14525	3154117	3153242	R005024 (gi:15641023) motY (VC1008) - sodium-type flagellar protein MotY [Vibrio cholerae str. N16961 (O1 biovar eltor) chromosome I]	AHA_2642	2943950	2943087	R005025 (gi:147674163) motY (VC0395_A0529) - sodium-type flagellar protein MotY [Vibrio cholerae str. O395 chromosome II]
	U876_08695	1903049	1900386	R004163 (gi:16803674) lap (lmo1634) - hypothetical protein [Listeria monocytogenes str. EGD-e (serovar 1/2a)]	V469_08710	1899308	1896645	R004163 (gi:16803674) lap (lmo1634) - hypothetical protein [Listeria monocytogenes str. EGD-e (serovar 1/2a)]	AHML_13890	3124546	3127209	R004163 (gi:16803674) lap (lmo1634) - hypothetical protein [Listeria monocytogenes str. EGD-e (serovar 1/2a)]	V428_14380	3124100	3126763	R004163 (gi:16803674) lap (lmo1634) - hypothetical protein [Listeria monocytogenes str. EGD-e (serovar 1/2a)]	V429_14400	3124072	3126735	R004163 (gi:16803674) lap (lmo1634) - hypothetical protein [Listeria monocytogenes str. EGD-e (serovar 1/2a)]	AHA_2616	2914021	2916696	R004163 (gi:16803674) lap (lmo1634) - hypothetical protein [Listeria monocytogenes str. EGD-e (serovar 1/2a)]
	U876_09420	2036699	2036019	R011702 (gi:70733360) PFL_6077 - ABC transporter, ATP-binding protein [Pseudomonas fluorescens str. Pf-5]	V469_09040	1972365	1971685	R011702 (gi:70733360) PFL_6077 - ABC transporter, ATP-binding protein [Pseudomonas fluorescens str. Pf-5]	AHML_13570	3051462	3052142	R011702 (gi:70733360) PFL_6077 - ABC transporter, ATP-binding protein [Pseudomonas fluorescens str. Pf-5]	V428_14055	3051051	3051731	R011702 (gi:70733360) PFL_6077 - ABC transporter, ATP-binding protein [Pseudomonas fluorescens str. Pf-5]	V429_14075	3051023	3051703	R011702 (gi:70733360) PFL_6077 - ABC transporter, ATP-binding protein [Pseudomonas fluorescens str. Pf-5]	NA
	U876_09610	2075537	2075169	R010707 (gi:26991060) fleR (PP_4371) - response regulator FleR [Pseudomonas putida str. KT2440]	V469_09235	2011207	2010839	R010707 (gi:26991060) fleR (PP_4371) - response regulator FleR [Pseudomonas putida str. KT2440]	AHML_13405	3012579	3012947	R010707 (gi:26991060) fleR (PP_4371) - response regulator FleR [Pseudomonas putida str. KT2440]	V428_13865	3012227	3012595	R010707 (gi:26991060) fleR (PP_4371) - response regulator FleR [Pseudomonas putida str. KT2440]	V429_13880	3012220	3012588	R010707 (gi:26991060) fleR (PP_4371) - response regulator FleR [Pseudomonas putida str. KT2440]	NA
	U876_09810	2123249	2124223	R009953 (gi:148826227) hemH (CGSHiEE_06240) - ferrochelatase [Haemophilus influenzae str. PittEE (nontypeable)]	V469_09440	2058925	2059899	R009953 (gi:148826227) hemH (CGSHiEE_06240) - ferrochelatase [Haemophilus influenzae str. PittEE (nontypeable)]	AHML_13205	2964897	2963923	R009953 (gi:148826227) hemH (CGSHiEE_06240) - ferrochelatase [Haemophilus influenzae str. PittEE (nontypeable)]	V428_13660	2964545	2963571	R009953 (gi:148826227) hemH (CGSHiEE_06240) - ferrochelatase [Haemophilus influenzae str. PittEE (nontypeable)]	V429_13680	2964538	2963564	R009953 (gi:148826227) hemH (CGSHiEE_06240) - ferrochelatase [Haemophilus influenzae str. PittEE (nontypeable)]	AHA_2488	2767832	2766807	R009953 (gi:148826227) hemH (CGSHiEE_06240) - ferrochelatase [Haemophilus influenzae str. PittEE (nontypeable)]
	U876_09855	2133552	2134745	R008008 (gi:62316976) dhbC (BruAb2_0016) - isochorismate synthase [Brucella abortus str. 9-941 (biovar 1) chromosome II]	V469_09485	2069228	2070421	R015675 (gi:225685884) dhbC (BMEA_B0018) - isochorismate synthase [Brucella melitensis str. ATCC 23457 chromosome II]	AHML_13155	2954578	2953400	R015675 (gi:225685884) dhbC (BMEA_B0018) - isochorismate synthase [Brucella melitensis str. ATCC 23457 chromosome II]	V428_13615	2954241	2953048	R008010 (gi:148558766) dhbC (BOV_A0013) - isochorismate synthase [Brucella ovis str. ATCC 25840 chromosome II]	V429_13635	2954234	2953041	R015610 (gi:189022248) dhbC (BAbS19_II00140) - Isochorismate synthase [Brucella abortus str. S19 chromosome II]	AHA_2479	2757479	2756286	R008010 (gi:148558766) dhbC (BOV_A0013) - isochorismate synthase [Brucella ovis str. ATCC 25840 chromosome II]
	U876_09860	2134742	2136403	R015676 (gi:225685883) dhbE (BMEA_B0017) - 2,3-dihydroxybenzoate-AMP ligase [Brucella melitensis str. ATCC 23457 chromosome II]	V469_09490	2070418	2072079	R015676 (gi:225685883) dhbE (BMEA_B0017) - 2,3-dihydroxybenzoate-AMP ligase [Brucella melitensis str. ATCC 23457 chromosome II]	AHML_13150	2953403	2951742	R015676 (gi:225685883) dhbE (BMEA_B0017) - 2,3-dihydroxybenzoate-AMP ligase [Brucella melitensis str. ATCC 23457 chromosome II]	V428_13610	2953051	2951390	R008011 (gi:17988422) dhbE (BMEII0078) - 2,3-DIHYDROXYBENZOATE-AMP LIGASE [Brucella melitensis str. 16M chromosome II]	V429_13630	2953044	2951383	R008011 (gi:17988422) dhbE (BMEII0078) - 2,3-DIHYDROXYBENZOATE-AMP LIGASE [Brucella melitensis str. 16M chromosome II]	AHA_2478	2756209	2754548	R008011 (gi:17988422) dhbE (BMEII0078) - 2,3-DIHYDROXYBENZOATE-AMP LIGASE [Brucella melitensis str. 16M chromosome II]
	U876_09865	2136427	2137350	R009384 (gi:24111940) entB (SF0509) - 2,3-dihydro-2,3-dihydroxybenzoate synthetase, isochroismatase [Shigella flexneri str. 301 (serotype 2a)]	V469_09495	2072103	2073026	R009384 (gi:24111940) entB (SF0509) - 2,3-dihydro-2,3-dihydroxybenzoate synthetase, isochroismatase [Shigella flexneri str. 301 (serotype 2a)]	AHML_13145	2951718	2950795	R009384 (gi:24111940) entB (SF0509) - 2,3-dihydro-2,3-dihydroxybenzoate synthetase, isochroismatase [Shigella flexneri str. 301 (serotype 2a)]	V428_13605	2951366	2950443	R009384 (gi:24111940) entB (SF0509) - 2,3-dihydro-2,3-dihydroxybenzoate synthetase, isochroismatase [Shigella flexneri str. 301 (serotype 2a)]	V429_13625	2951359	2950436	R009384 (gi:24111940) entB (SF0509) - 2,3-dihydro-2,3-dihydroxybenzoate synthetase, isochroismatase [Shigella flexneri str. 301 (serotype 2a)]	AHA_2477	2754524	2753601	R009384 (gi:24111940) entB (SF0509) - 2,3-dihydro-2,3-dihydroxybenzoate synthetase, isochroismatase [Shigella flexneri str. 301 (serotype 2a)]
	U876_09875	2140457	2141206	R008024 (gi:23499780) dhbA (BRA0013) - 2,3-dihydroxybenzoate-2,3-dehydrogenase [Brucella suis str. 1330 chromosome II]	V469_09505	2076133	2076882	R014285 (gi:161620105) dhbA (BCAN_B0015) - probable 2,3-dihydro-2,3-dihydroxybenzoate dehydrogenase protein [Brucella canis str. ATCC 23365 chromosome II]	AHML_13135	2947688	2946939	R009382 (gi:74311131) entA (SSON_0547) - 2,3-dihydro-2,3-dihydroxybenzoate dehydrogenase, enterochelin biosynthesis [Shigella sonnei str. 046]	V428_13595	2947336	2946587	R014285 (gi:161620105) dhbA (BCAN_B0015) - probable 2,3-dihydro-2,3-dihydroxybenzoate dehydrogenase protein [Brucella canis str. ATCC 23365 chromosome II]	V429_13615	2947329	2946580	R009377 (gi:82775876) entA (SDY_0527) - 2,3-dihydro-2,3-dihydroxybenzoate dehydrogenase [Shigella dysenteriae str. 197 (serotype 1)]	AHA_2475	2750473	2749724	R015617 (gi:163844212) dhbA (BSUIS_B0015) - hypothetical protein [Brucella suis str. ATCC 23445 chromosome II]
	U876_09885	2147487	2149031	R015415 (gi:170722705) pvdD (PputW619_3541) - amino acid adenylation domain protein [Pseudomonas putida str. W619]	V469_09515	2083163	2084707	R015415 (gi:170722705) pvdD (PputW619_3541) - amino acid adenylation domain protein [Pseudomonas putida str. W619]	AHML_13125	2940658	2939114	R015415 (gi:170722705) pvdD (PputW619_3541) - amino acid adenylation domain protein [Pseudomonas putida str. W619]	V428_13585	2940306	2938762	R015415 (gi:170722705) pvdD (PputW619_3541) - amino acid adenylation domain protein [Pseudomonas putida str. W619]	V429_13605	2940299	2938755	R015415 (gi:170722705) pvdD (PputW619_3541) - amino acid adenylation domain protein [Pseudomonas putida str. W619]	AHA_2473	2743416	2741866	R015415 (gi:170722705) pvdD (PputW619_3541) - amino acid adenylation domain protein [Pseudomonas putida str. W619]
	U876_09900	2151859	2151056	R010051 (gi:25027240) fagC (CE0684) - putative iron transporter ATP-binding protein [Corynebacterium efficiens str. YS-314]	V469_09530	2087535	2086732	R010051 (gi:25027240) fagC (CE0684) - putative iron transporter ATP-binding protein [Corynebacterium efficiens str. YS-314]	AHML_13110	2936287	2937090	R010051 (gi:25027240) fagC (CE0684) - putative iron transporter ATP-binding protein [Corynebacterium efficiens str. YS-314]	V428_13570	2935935	2936738	R010051 (gi:25027240) fagC (CE0684) - putative iron transporter ATP-binding protein [Corynebacterium efficiens str. YS-314]	V429_13590	2935928	2936731	R010051 (gi:25027240) fagC (CE0684) - putative iron transporter ATP-binding protein [Corynebacterium efficiens str. YS-314]	AHA_1966	2159142	2158339	R010051 (gi:25027240) fagC (CE0684) - putative iron transporter ATP-binding protein [Corynebacterium efficiens str. YS-314]
	U876_09995	2174337	2173918	R014799 (gi:161870575) exbD (NMCC_1641) - biopolymer transport protein [Neisseria meningitidis str. 053442 (serogroup C)]	V469_09625	2110014	2109595	R003740 (gi:121635362) exbD (NMC1648) - biopolymer transport protein [Neisseria meningitidis str. FAM18 (serogroup C)]	AHML_13020	2913808	2914227	R014799 (gi:161870575) exbD (NMCC_1641) - biopolymer transport protein [Neisseria meningitidis str. 053442 (serogroup C)]	V428_13475	2913456	2913875	R003738 (gi:15794865) exbD (NMA1983) - biopolymer transport protein [Neisseria meningitidis str. Z2491 (serogroup A)]	V429_13495	2913449	2913868	R003740 (gi:121635362) exbD (NMC1648) - biopolymer transport protein [Neisseria meningitidis str. FAM18 (serogroup C)]	AHA_1985	2181684	2181265	R003738 (gi:15794865) exbD (NMA1983) - biopolymer transport protein [Neisseria meningitidis str. Z2491 (serogroup A)]
	U876_11800	2556330	2556566	R007841 (gi:23501360) acpXL (BR0459) - acyl carrier protein [Brucella suis str. 1330 chromosome I]	V469_11380	2486738	2486974	R007839 (gi:62289444) acpXL (BruAb1_0481) - acyl carrier protein [Brucella abortus str. 9-941 (biovar 1) chromosome I]	AHML_11675	2593824	2593588	R007839 (gi:62289444) acpXL (BruAb1_0481) - acyl carrier protein [Brucella abortus str. 9-941 (biovar 1) chromosome I]	V428_12025	2593473	2593237	R007837 (gi:82699370) acpXL (BAB1_0484) - Acyl carrier protein (ACP):Phosphopantetheine attachment site:Phosphopantetheine-binding domain [Brucella melitensis str. 2308 (biovar Abortus) chromosome I]	V429_12040	2593465	2593229	R014247 (gi:161618430) acpXL (BCAN_A0464) - acyl carrier protein [Brucella canis str. ATCC 23365 chromosome I]	AHA_2252	2486104	2486340	R007839 (gi:62289444) acpXL (BruAb1_0481) - acyl carrier protein [Brucella abortus str. 9-941 (biovar 1) chromosome I]
	U876_13350	2913398	2914432	R016101 (gi:229588672) pilR (PFLU1132) - putative two-component system, response regulator [Pseudomonas fluorescens str. SBW25]	V469_12935	2843829	2844863	R016101 (gi:229588672) pilR (PFLU1132) - putative two-component system, response regulator [Pseudomonas fluorescens str. SBW25]	NA				NA				V429_10465	2235876	2234842	R016101 (gi:229588672) pilR (PFLU1132) - putative two-component system, response regulator [Pseudomonas fluorescens str. SBW25]	AHA_1877	2053715	2052681	R016101 (gi:229588672) pilR (PFLU1132) - putative two-component system, response regulator [Pseudomonas fluorescens str. SBW25]
	U876_13500	2946848	2944800	R004556 (gi:15600789) vgrG-2 (VCA0018) - vgrG protein [Vibrio cholerae str. N16961 (O1 biovar eltor) chromosome II]	V469_13090	2877283	2875235	R004556 (gi:15600789) vgrG-2 (VCA0018) - vgrG protein [Vibrio cholerae str. N16961 (O1 biovar eltor) chromosome II]	AHML_10030	2202778	2204826	R004556 (gi:15600789) vgrG-2 (VCA0018) - vgrG protein [Vibrio cholerae str. N16961 (O1 biovar eltor) chromosome II]	V428_10300	2202428	2204476	R004556 (gi:15600789) vgrG-2 (VCA0018) - vgrG protein [Vibrio cholerae str. N16961 (O1 biovar eltor) chromosome II]	V429_10305	2202420	2204468	R004556 (gi:15600789) vgrG-2 (VCA0018) - vgrG protein [Vibrio cholerae str. N16961 (O1 biovar eltor) chromosome II]	AHA_1848	2019669	2021714	R004556 (gi:15600789) vgrG-2 (VCA0018) - vgrG protein [Vibrio cholerae str. N16961 (O1 biovar eltor) chromosome II]
T6SS	U876_13515	2952366	2948881	R004548 (gi:15600891) vasK (VCA0120) - IcmF-related protein [Vibrio cholerae str. N16961 (O1 biovar eltor) chromosome II]	V469_13105	2882801	2879316	R004548 (gi:15600891) vasK (VCA0120) - IcmF-related protein [Vibrio cholerae str. N16961 (O1 biovar eltor) chromosome II]	NA				NA				NA				AHA_1845	2014151	2017636	R004548 (gi:15600891) vasK (VCA0120) - IcmF-related protein [Vibrio cholerae str. N16961 (O1 biovar eltor) chromosome II]
RGP10	U876_13530	2956005	2954467	R004542 (gi:15600888) vasH (VCA0117) - sigma-54 dependent transcriptional regulator [Vibrio cholerae str. N16961 (O1 biovar eltor) chromosome II]	V469_13120	2886440	2884902	R004542 (gi:15600888) vasH (VCA0117) - sigma-54 dependent transcriptional regulator [Vibrio cholerae str. N16961 (O1 biovar eltor) chromosome II]	NA				NA				NA				AHA_1842	2010521	2012059	R004542 (gi:15600888) vasH (VCA0117) - sigma-54 dependent transcriptional regulator [Vibrio cholerae str. N16961 (O1 biovar eltor) chromosome II]
	U876_13535	2958650	2956008	R004540 (gi:15600887) vasG (VCA0116) - clpB protein [Vibrio cholerae str. N16961 (O1 biovar eltor) chromosome II]	V469_13125	2889085	2886443	R004540 (gi:15600887) vasG (VCA0116) - clpB protein [Vibrio cholerae str. N16961 (O1 biovar eltor) chromosome II]	NA				NA				NA				AHA_1841	2007876	2010518	R004540 (gi:15600887) vasG (VCA0116) - clpB protein [Vibrio cholerae str. N16961 (O1 biovar eltor) chromosome II]
	U876_13540	2959450	2958671	R004538 (gi:15600886) vasF (VCA0115) - hypothetical protein [Vibrio cholerae str. N16961 (O1 biovar eltor) chromosome II]	V469_13130	2889885	2889106	R004539 (gi:147671772) vasF (VC0395_0022) - hypothetical protein [Vibrio cholerae str. O395 chromosome I]	NA				NA				NA				AHA_1840	2007145	2007855	R004538 (gi:15600886) vasF (VCA0115) - hypothetical protein [Vibrio cholerae str. N16961 (O1 biovar eltor) chromosome II]
	U876_13545	2960807	2959473	R004536 (gi:15600885) vasE (VCA0114) - hypothetical protein [Vibrio cholerae str. N16961 (O1 biovar eltor) chromosome II]	V469_13135	2891242	2889908	R004536 (gi:15600885) vasE (VCA0114) - hypothetical protein [Vibrio cholerae str. N16961 (O1 biovar eltor) chromosome II]	NA				NA				NA				AHA_1839	2005719	2007053	R004536 (gi:15600885) vasE (VCA0114) - hypothetical protein [Vibrio cholerae str. N16961 (O1 biovar eltor) chromosome II]
	U876_13560	2963630	2962632	R004530 (gi:15600882) vasB (VCA0111) - hypothetical protein [Vibrio cholerae str. N16961 (O1 biovar eltor) chromosome II]	V469_13150	2894065	2893067	R004530 (gi:15600882) vasB (VCA0111) - hypothetical protein [Vibrio cholerae str. N16961 (O1 biovar eltor) chromosome II]	NA				NA				NA				AHA_1836	2002896	2003894	R004531 (gi:147671686) vasB (VC0395_0027) - hypothetical protein [Vibrio cholerae str. O395 chromosome I]
	U876_13565	2965360	2963594	R004529 (gi:147672162) vasA (VC0395_0028) - hypothetical protein [Vibrio cholerae str. O395 chromosome I]	V469_13155	2895795	2894029	R004528 (gi:15600881) vasA (VCA0110) - hypothetical protein [Vibrio cholerae str. N16961 (O1 biovar eltor) chromosome II]	NA				NA				NA				AHA_1835	2001166	2002932	R004529 (gi:147672162) vasA (VC0395_0028) - hypothetical protein [Vibrio cholerae str. O395 chromosome I]
	U876_13825	3011232	3011990	R011029 (gi:28869188) motC (PSPTO_1984) - flagellar motor protein [Pseudomonas syringae str. DC3000 (pv. tomato)]	V469_13415	2941668	2942426	R011029 (gi:28869188) motC (PSPTO_1984) - flagellar motor protein [Pseudomonas syringae str. DC3000 (pv. tomato)]	AHML_09820	2166770	2166012	R011029 (gi:28869188) motC (PSPTO_1984) - flagellar motor protein [Pseudomonas syringae str. DC3000 (pv. tomato)]	NA				V429_10080	2166413	2165655	R011031 (gi:71733294) motC (PSPPH_3358) - chemotaxis protein MotA [Pseudomonas syringae str. 1448A (pv. phaseolicola)]	AHA_1784	1955015	1954257	R011031 (gi:71733294) motC (PSPPH_3358) - chemotaxis protein MotA [Pseudomonas syringae str. 1448A (pv. phaseolicola)]
	U876_14200	3093294	3094298	R013888 (gi:157415556) pseB (C8J_1236) - possible sugar nucleotide epimerase/dehydratase [Campylobacter jejuni str. 81116 (NCTC11828)]	V469_13790	3023730	3024734	R013888 (gi:157415556) pseB (C8J_1236) - possible sugar nucleotide epimerase/dehydratase [Campylobacter jejuni str. 81116 (NCTC11828)]	AHML_09440	2084707	2083703	R013888 (gi:157415556) pseB (C8J_1236) - possible sugar nucleotide epimerase/dehydratase [Campylobacter jejuni str. 81116 (NCTC11828)]	V428_09700	2084358	2083354	R013888 (gi:157415556) pseB (C8J_1236) - possible sugar nucleotide epimerase/dehydratase [Campylobacter jejuni str. 81116 (NCTC11828)]	V429_09705	2084350	2083346	R013888 (gi:157415556) pseB (C8J_1236) - possible sugar nucleotide epimerase/dehydratase [Campylobacter jejuni str. 81116 (NCTC11828)]	NA
	U876_14230	3099788	3100837	R008428 (gi:57238369) pseI (CJE1512) - N-acetylneuraminic acid synthetase [Campylobacter jejuni str. RM1221]	NA				AHML_09410	2078213	2077164	R008428 (gi:57238369) pseI (CJE1512) - N-acetylneuraminic acid synthetase [Campylobacter jejuni str. RM1221]	V428_09670	2077864	2076815	R008428 (gi:57238369) pseI (CJE1512) - N-acetylneuraminic acid synthetase [Campylobacter jejuni str. RM1221]	V429_09675	2077856	2076807	R008428 (gi:57238369) pseI (CJE1512) - N-acetylneuraminic acid synthetase [Campylobacter jejuni str. RM1221]	NA
	U876_14285	3110831	3109932	R010619 (gi:70729021) fliC (PFL_1629) - flagellin FliC [Pseudomonas fluorescens str. Pf-5]	V469_13880	3041266	3040367	R010619 (gi:70729021) fliC (PFL_1629) - flagellin FliC [Pseudomonas fluorescens str. Pf-5]	AHML_09350	2067155	2068054	R010619 (gi:70729021) fliC (PFL_1629) - flagellin FliC [Pseudomonas fluorescens str. Pf-5]	V428_09610	2066819	2067718	R010619 (gi:70729021) fliC (PFL_1629) - flagellin FliC [Pseudomonas fluorescens str. Pf-5]	V429_09615	2066818	2067717	R010619 (gi:70729021) fliC (PFL_1629) - flagellin FliC [Pseudomonas fluorescens str. Pf-5]	NA
	U876_14380	3139456	3138716	R000340 (gi:108808062) YPA_2067 - histidine transport system permease protein HisQ [Yersinia pestis str. Antiqua (biovar antiqua)]	V469_13975	3069893	3069153	R000340 (gi:108808062) YPA_2067 - histidine transport system permease protein HisQ [Yersinia pestis str. Antiqua (biovar antiqua)]	AHML_09255	2038528	2039268	R000340 (gi:108808062) YPA_2067 - histidine transport system permease protein HisQ [Yersinia pestis str. Antiqua (biovar antiqua)]	V428_09515	2038192	2038932	R000340 (gi:108808062) YPA_2067 - histidine transport system permease protein HisQ [Yersinia pestis str. Antiqua (biovar antiqua)]	V429_09520	2038191	2038931	R000340 (gi:108808062) YPA_2067 - histidine transport system permease protein HisQ [Yersinia pestis str. Antiqua (biovar antiqua)]	AHA_1686	1839358	1840098	R000340 (gi:108808062) YPA_2067 - histidine transport system permease protein HisQ [Yersinia pestis str. Antiqua (biovar antiqua)]
	U876_14460	3152282	3153097	R016423 (gi:218891591) pvdY (PLES_28671) - hypothetical protein [Pseudomonas aeruginosa str. LESB58]	V469_14055	3082719	3083534	R016423 (gi:218891591) pvdY (PLES_28671) - hypothetical protein [Pseudomonas aeruginosa str. LESB58]	AHML_09175	2025702	2024887	R016423 (gi:218891591) pvdY (PLES_28671) - hypothetical protein [Pseudomonas aeruginosa str. LESB58]	V428_09435	2025366	2024551	R016423 (gi:218891591) pvdY (PLES_28671) - hypothetical protein [Pseudomonas aeruginosa str. LESB58]	V429_09440	2025365	2024550	R016423 (gi:218891591) pvdY (PLES_28671) - hypothetical protein [Pseudomonas aeruginosa str. LESB58]	AHA_1671	1826515	1825700	R016423 (gi:218891591) pvdY (PLES_28671) - hypothetical protein [Pseudomonas aeruginosa str. LESB58]
	U876_14950	3258259	3257681	R014970 (gi:170719013) gmhA/lpcA (HSM_0840) - phosphoheptose isomerase [Haemophilus somnus str. 2336]	V469_14545	3188698	3188120	R014970 (gi:170719013) gmhA/lpcA (HSM_0840) - phosphoheptose isomerase [Haemophilus somnus str. 2336]	AHML_08695	1919725	1920303	R014970 (gi:170719013) gmhA/lpcA (HSM_0840) - phosphoheptose isomerase [Haemophilus somnus str. 2336]	V428_08940	1919389	1919967	R014970 (gi:170719013) gmhA/lpcA (HSM_0840) - phosphoheptose isomerase [Haemophilus somnus str. 2336]	V429_08945	1919388	1919966	R014970 (gi:170719013) gmhA/lpcA (HSM_0840) - phosphoheptose isomerase [Haemophilus somnus str. 2336]	AHA_1574	1722801	1723379	R014970 (gi:170719013) gmhA/lpcA (HSM_0840) - phosphoheptose isomerase [Haemophilus somnus str. 2336]
	U876_15265	3327666	3325801	R004452 (gi:15600988) hlyA (VCA0219) - haemolysin [Vibrio cholerae str. N16961 (O1 biovar eltor) chromosome II]	V469_14860	3258104	3256239	R004452 (gi:15600988) hlyA (VCA0219) - haemolysin [Vibrio cholerae str. N16961 (O1 biovar eltor) chromosome II]	AHML_08400	1850317	1852182	R004452 (gi:15600988) hlyA (VCA0219) - haemolysin [Vibrio cholerae str. N16961 (O1 biovar eltor) chromosome II]	V428_08630	1849981	1851846	R004452 (gi:15600988) hlyA (VCA0219) - haemolysin [Vibrio cholerae str. N16961 (O1 biovar eltor) chromosome II]	V429_08635	1849980	1851845	R004452 (gi:15600988) hlyA (VCA0219) - haemolysin [Vibrio cholerae str. N16961 (O1 biovar eltor) chromosome II]	AHA_1512	1652272	1654137	R004452 (gi:15600988) hlyA (VCA0219) - haemolysin [Vibrio cholerae str. N16961 (O1 biovar eltor) chromosome II]
	U876_15560	3392494	3391181	R009565 (gi:33152383) tadA (HD1304) - tight adherence protein A [Haemophilus ducreyi str. 35000HP]	V469_15155	3322931	3321618	R009565 (gi:33152383) tadA (HD1304) - tight adherence protein A [Haemophilus ducreyi str. 35000HP]	AHML_08105	1785489	1786802	R009565 (gi:33152383) tadA (HD1304) - tight adherence protein A [Haemophilus ducreyi str. 35000HP]	V428_08335	1785153	1786466	R009565 (gi:33152383) tadA (HD1304) - tight adherence protein A [Haemophilus ducreyi str. 35000HP]	V429_08340	1785152	1786465	R009565 (gi:33152383) tadA (HD1304) - tight adherence protein A [Haemophilus ducreyi str. 35000HP]	AHA_1456	1589619	1590932	R009565 (gi:33152383) tadA (HD1304) - tight adherence protein A [Haemophilus ducreyi str. 35000HP]
	U876_16080	3495647	3496228	R006114 (gi:119871159) sodA (Mkms_5132) - Superoxide dismutase [Mycobacterium sp. str. KMS]	V469_15680	3426188	3426769	R006115 (gi:108802007) sodA (Mmcs_5044) - Superoxide dismutase [Mycobacterium sp. str. MCS]	AHML_07590	1682414	1681833	R006114 (gi:119871159) sodA (Mkms_5132) - Superoxide dismutase [Mycobacterium sp. str. KMS]	V428_07815	1682085	1681504	R006115 (gi:108802007) sodA (Mmcs_5044) - Superoxide dismutase [Mycobacterium sp. str. MCS]	V429_07820	1682084	1681503	R006113 (gi:126437986) sodA (Mjls_5423) - Superoxide dismutase [Mycobacterium sp. str. JLS]	AHA_1403	1535483	1534899	R006115 (gi:108802007) sodA (Mmcs_5044) - Superoxide dismutase [Mycobacterium sp. str. MCS]
	U876_16105	3501492	3499537	R007290 (gi:148360493) ccmF (LPC_2433) - cytochrome c-type biogenesis protein CcmF [Legionella pneumophila str. Corby]	V469_15705	3432033	3430078	R007290 (gi:148360493) ccmF (LPC_2433) - cytochrome c-type biogenesis protein CcmF [Legionella pneumophila str. Corby]	AHML_07565	1676569	1678524	R007290 (gi:148360493) ccmF (LPC_2433) - cytochrome c-type biogenesis protein CcmF [Legionella pneumophila str. Corby]	V428_07790	1676240	1678195	R007290 (gi:148360493) ccmF (LPC_2433) - cytochrome c-type biogenesis protein CcmF [Legionella pneumophila str. Corby]	V429_07795	1676239	1678194	R007290 (gi:148360493) ccmF (LPC_2433) - cytochrome c-type biogenesis protein CcmF [Legionella pneumophila str. Corby]	AHA_1398	1529635	1531590	R007290 (gi:148360493) ccmF (LPC_2433) - cytochrome c-type biogenesis protein CcmF [Legionella pneumophila str. Corby]
	U876_16120	3503012	3502272	R007275 (gi:52841094) ccmC (lpg0858) - heme exporter protein CcmC [Legionella pneumophila str. Philadelphia 1]	V469_15720	3433553	3432813	R007275 (gi:52841094) ccmC (lpg0858) - heme exporter protein CcmC [Legionella pneumophila str. Philadelphia 1]	AHML_07550	1675049	1675789	R007275 (gi:52841094) ccmC (lpg0858) - heme exporter protein CcmC [Legionella pneumophila str. Philadelphia 1]	V428_07775	1674720	1675460	R007275 (gi:52841094) ccmC (lpg0858) - heme exporter protein CcmC [Legionella pneumophila str. Philadelphia 1]	V429_07780	1674719	1675459	R007275 (gi:52841094) ccmC (lpg0858) - heme exporter protein CcmC [Legionella pneumophila str. Philadelphia 1]	AHA_1395	1528115	1528855	R007275 (gi:52841094) ccmC (lpg0858) - heme exporter protein CcmC [Legionella pneumophila str. Philadelphia 1]
	U876_16140	3505533	3505045	R004961 (gi:27365304) cheW (VV1_1959) - Chemotaxis signal transduction protein [Vibrio vulnificus str. CMCP6 chromosome I]	V469_15740	3436074	3435586	R004961 (gi:27365304) cheW (VV1_1959) - Chemotaxis signal transduction protein [Vibrio vulnificus str. CMCP6 chromosome I]	AHML_07530	1672528	1673016	R004962 (gi:37680641) cheW (VV2457) - chemotaxis signal transduction protein [Vibrio vulnificus str. YJ016 chromosome I]	V428_07755	1672199	1672687	R004961 (gi:27365304) cheW (VV1_1959) - Chemotaxis signal transduction protein [Vibrio vulnificus str. CMCP6 chromosome I]	V429_07760	1672198	1672686	R004962 (gi:37680641) cheW (VV2457) - chemotaxis signal transduction protein [Vibrio vulnificus str. YJ016 chromosome I]	AHA_1391	1525594	1526082	R004961 (gi:27365304) cheW (VV1_1959) - Chemotaxis signal transduction protein [Vibrio vulnificus str. CMCP6 chromosome I]
	U876_16160	3508937	3508200	R011031 (gi:71733294) motC (PSPPH_3358) - chemotaxis protein MotA [Pseudomonas syringae str. 1448A (pv. phaseolicola)]	V469_15760	3439478	3438741	R011031 (gi:71733294) motC (PSPPH_3358) - chemotaxis protein MotA [Pseudomonas syringae str. 1448A (pv. phaseolicola)]	AHML_07510	1669130	1669861	R011031 (gi:71733294) motC (PSPPH_3358) - chemotaxis protein MotA [Pseudomonas syringae str. 1448A (pv. phaseolicola)]	V428_07735	1668795	1669532	R011031 (gi:71733294) motC (PSPPH_3358) - chemotaxis protein MotA [Pseudomonas syringae str. 1448A (pv. phaseolicola)]	NA				AHA_1387	1522196	1522927	R011029 (gi:28869188) motC (PSPTO_1984) - flagellar motor protein [Pseudomonas syringae str. DC3000 (pv. tomato)]
	U876_16165	3510055	3508940	R004968 (gi:37680644) cheB (VV2460) - chemotaxis-specific methylesterase [Vibrio vulnificus str. YJ016 chromosome I]	V469_15765	3440596	3439481	R004968 (gi:37680644) cheB (VV2460) - chemotaxis-specific methylesterase [Vibrio vulnificus str. YJ016 chromosome I]	AHML_07505	1668006	1669121	R004968 (gi:37680644) cheB (VV2460) - chemotaxis-specific methylesterase [Vibrio vulnificus str. YJ016 chromosome I]	V428_07730	1667677	1668792	R004968 (gi:37680644) cheB (VV2460) - chemotaxis-specific methylesterase [Vibrio vulnificus str. YJ016 chromosome I]	V429_07735	1667676	1668791	R004968 (gi:37680644) cheB (VV2460) - chemotaxis-specific methylesterase [Vibrio vulnificus str. YJ016 chromosome I]	AHA_1386	1521072	1522187	R004968 (gi:37680644) cheB (VV2460) - chemotaxis-specific methylesterase [Vibrio vulnificus str. YJ016 chromosome I]
	U876_16175	3513029	3512289	R004976 (gi:15642064) cheZ (VC2064) - chemotaxis protein CheZ [Vibrio cholerae str. N16961 (O1 biovar eltor) chromosome I]	V469_15775	3443570	3442830	R004976 (gi:15642064) cheZ (VC2064) - chemotaxis protein CheZ [Vibrio cholerae str. N16961 (O1 biovar eltor) chromosome I]	AHML_07495	1665032	1665772	R004977 (gi:147673688) cheZ (VC0395_A1652) - chemotaxis protein CheZ [Vibrio cholerae str. O395 chromosome II]	V428_07720	1664703	1665443	R004977 (gi:147673688) cheZ (VC0395_A1652) - chemotaxis protein CheZ [Vibrio cholerae str. O395 chromosome II]	V429_07725	1664702	1665442	R004976 (gi:15642064) cheZ (VC2064) - chemotaxis protein CheZ [Vibrio cholerae str. N16961 (O1 biovar eltor) chromosome I]	AHA_1384	1518101	1518841	R004976 (gi:15642064) cheZ (VC2064) - chemotaxis protein CheZ [Vibrio cholerae str. N16961 (O1 biovar eltor) chromosome I]
	U876_16180	3513425	3513042	R004982 (gi:15642065) cheY (VC2065) - chemotaxis protein CheY [Vibrio cholerae str. N16961 (O1 biovar eltor) chromosome I]	V469_15780	3443966	3443583	R004983 (gi:147675594) cheY (VC0395_A1653) - chemotaxis protein CheY [Vibrio cholerae str. O395 chromosome II]	AHML_07490	1664636	1665019	R004982 (gi:15642065) cheY (VC2065) - chemotaxis protein CheY [Vibrio cholerae str. N16961 (O1 biovar eltor) chromosome I]	V428_07715	1664307	1664690	R004982 (gi:15642065) cheY (VC2065) - chemotaxis protein CheY [Vibrio cholerae str. N16961 (O1 biovar eltor) chromosome I]	V429_07720	1664306	1664689	R004982 (gi:15642065) cheY (VC2065) - chemotaxis protein CheY [Vibrio cholerae str. N16961 (O1 biovar eltor) chromosome I]	AHA_1383	1517705	1518088	R004983 (gi:147675594) cheY (VC0395_A1653) - chemotaxis protein CheY [Vibrio cholerae str. O395 chromosome II]
	U876_16185	3514256	3513537	R004990 (gi:28899006) fliA (VP2232) - flagellar biosynthesis sigma factor FliA [Vibrio parahaemolyticus str. RIMD 2210633 chromosome I]	V469_15785	3444797	3444078	R004990 (gi:28899006) fliA (VP2232) - flagellar biosynthesis sigma factor FliA [Vibrio parahaemolyticus str. RIMD 2210633 chromosome I]	AHML_07485	1663847	1664524	R004990 (gi:28899006) fliA (VP2232) - flagellar biosynthesis sigma factor FliA [Vibrio parahaemolyticus str. RIMD 2210633 chromosome I]	V428_07710	1663476	1664195	R004990 (gi:28899006) fliA (VP2232) - flagellar biosynthesis sigma factor FliA [Vibrio parahaemolyticus str. RIMD 2210633 chromosome I]	V429_07715	1663475	1664194	R004990 (gi:28899006) fliA (VP2232) - flagellar biosynthesis sigma factor FliA [Vibrio parahaemolyticus str. RIMD 2210633 chromosome I]	AHA_1382	1516874	1517593	R004990 (gi:28899006) fliA (VP2232) - flagellar biosynthesis sigma factor FliA [Vibrio parahaemolyticus str. RIMD 2210633 chromosome I]
	U876_16190	3515124	3514249	R004998 (gi:37680649) flhG (VV2465) - flagellar biosynthesis protein FlhG [Vibrio vulnificus str. YJ016 chromosome I]	V469_15790	3445665	3444790	R004998 (gi:37680649) flhG (VV2465) - flagellar biosynthesis protein FlhG [Vibrio vulnificus str. YJ016 chromosome I]	AHML_07480	1662937	1663812	R004997 (gi:27365296) flhG (VV1_1951) - Flagellar biosynthesis MinD-related protein [Vibrio vulnificus str. CMCP6 chromosome I]	V428_07705	1662608	1663483	R004997 (gi:27365296) flhG (VV1_1951) - Flagellar biosynthesis MinD-related protein [Vibrio vulnificus str. CMCP6 chromosome I]	V429_07710	1662607	1663482	R004997 (gi:27365296) flhG (VV1_1951) - Flagellar biosynthesis MinD-related protein [Vibrio vulnificus str. CMCP6 chromosome I]	AHA_1381	1516012	1516881	R004998 (gi:37680649) flhG (VV2465) - flagellar biosynthesis protein FlhG [Vibrio vulnificus str. YJ016 chromosome I]
	U876_16195	3516547	3515126	R005005 (gi:59712443) flhF (VF1836) - flagellar biosynthesis protein [Vibrio fischeri str. ES114 chromosome I]	V469_15795	3447088	3445667	R005005 (gi:59712443) flhF (VF1836) - flagellar biosynthesis protein [Vibrio fischeri str. ES114 chromosome I]	AHML_07475	1661514	1662935	R005005 (gi:59712443) flhF (VF1836) - flagellar biosynthesis protein [Vibrio fischeri str. ES114 chromosome I]	V428_07700	1661185	1662606	R005005 (gi:59712443) flhF (VF1836) - flagellar biosynthesis protein [Vibrio fischeri str. ES114 chromosome I]	V429_07705	1661184	1662605	R005005 (gi:59712443) flhF (VF1836) - flagellar biosynthesis protein [Vibrio fischeri str. ES114 chromosome I]	AHA_1380	1514583	1516004	R005002 (gi:28899008) flhF (VP2234) - flagellar biosynthesis protein [Vibrio parahaemolyticus str. RIMD 2210633 chromosome I]
	U876_16200	3518666	3516564	R005008 (gi:28899009) flhA (VP2235) - flagellar biosynthesis protein [Vibrio parahaemolyticus str. RIMD 2210633 chromosome I]	V469_15800	3449207	3447105	R005008 (gi:28899009) flhA (VP2235) - flagellar biosynthesis protein [Vibrio parahaemolyticus str. RIMD 2210633 chromosome I]	AHML_07470	1659395	1661497	R005008 (gi:28899009) flhA (VP2235) - flagellar biosynthesis protein [Vibrio parahaemolyticus str. RIMD 2210633 chromosome I]	V428_07695	1659066	1661168	R005008 (gi:28899009) flhA (VP2235) - flagellar biosynthesis protein [Vibrio parahaemolyticus str. RIMD 2210633 chromosome I]	V429_07700	1659065	1661167	R005008 (gi:28899009) flhA (VP2235) - flagellar biosynthesis protein [Vibrio parahaemolyticus str. RIMD 2210633 chromosome I]	AHA_1379	1512464	1514566	R005008 (gi:28899009) flhA (VP2235) - flagellar biosynthesis protein [Vibrio parahaemolyticus str. RIMD 2210633 chromosome I]
	U876_16205	3519904	3518774	R004810 (gi:28899010) flhB (VP2236) - flagellar biosynthesis protein [Vibrio parahaemolyticus str. RIMD 2210633 chromosome I]	V469_15805	3450445	3449315	R004810 (gi:28899010) flhB (VP2236) - flagellar biosynthesis protein [Vibrio parahaemolyticus str. RIMD 2210633 chromosome I]	AHML_07465	1658157	1659287	R004810 (gi:28899010) flhB (VP2236) - flagellar biosynthesis protein [Vibrio parahaemolyticus str. RIMD 2210633 chromosome I]	V428_07690	1657828	1658958	R004810 (gi:28899010) flhB (VP2236) - flagellar biosynthesis protein [Vibrio parahaemolyticus str. RIMD 2210633 chromosome I]	V429_07695	1657827	1658957	R004810 (gi:28899010) flhB (VP2236) - flagellar biosynthesis protein [Vibrio parahaemolyticus str. RIMD 2210633 chromosome I]	AHA_1378	1511226	1512356	R004810 (gi:28899010) flhB (VP2236) - flagellar biosynthesis protein [Vibrio parahaemolyticus str. RIMD 2210633 chromosome I]
	U876_16210	3520830	3520039	R004816 (gi:28899011) fliR (VP2237) - flagellar biosynthesis protein [Vibrio parahaemolyticus str. RIMD 2210633 chromosome I]	V469_15810	3451371	3450580	R004816 (gi:28899011) fliR (VP2237) - flagellar biosynthesis protein [Vibrio parahaemolyticus str. RIMD 2210633 chromosome I]	AHML_07460	1657231	1658022	R004816 (gi:28899011) fliR (VP2237) - flagellar biosynthesis protein [Vibrio parahaemolyticus str. RIMD 2210633 chromosome I]	V428_07685	1656902	1657693	R004816 (gi:28899011) fliR (VP2237) - flagellar biosynthesis protein [Vibrio parahaemolyticus str. RIMD 2210633 chromosome I]	V429_07690	1656901	1657692	R004816 (gi:28899011) fliR (VP2237) - flagellar biosynthesis protein [Vibrio parahaemolyticus str. RIMD 2210633 chromosome I]	AHA_1377	1510300	1511091	R004816 (gi:28899011) fliR (VP2237) - flagellar biosynthesis protein [Vibrio parahaemolyticus str. RIMD 2210633 chromosome I]
	U876_16215	3521167	3520898	R004821 (gi:147674176) fliQ (VC0395_A1704) - flagellar biosynthetic protein FliQ [Vibrio cholerae str. O395 chromosome II]	V469_15815	3451708	3451439	R004821 (gi:147674176) fliQ (VC0395_A1704) - flagellar biosynthetic protein FliQ [Vibrio cholerae str. O395 chromosome II]	AHML_07455	1656894	1657163	R004820 (gi:15642121) fliQ (VC2122) - flagellar biosynthesis protein [Vibrio cholerae str. N16961 (O1 biovar eltor) chromosome I]	V428_07680	1656565	1656834	R004824 (gi:37680654) fliQ (VV2470) - flagellar biosynthesis protein [Vibrio vulnificus str. YJ016 chromosome I]	V429_07685	1656564	1656833	R004820 (gi:15642121) fliQ (VC2122) - flagellar biosynthesis protein [Vibrio cholerae str. N16961 (O1 biovar eltor) chromosome I]	AHA_1376	1509963	1510232	R004820 (gi:15642121) fliQ (VC2122) - flagellar biosynthesis protein [Vibrio cholerae str. N16961 (O1 biovar eltor) chromosome I]
	U876_16230	3522733	3522341	R004842 (gi:37680657) fliN (VV2473) - flagellar motor switch protein [Vibrio vulnificus str. YJ016 chromosome I]	V469_15830	3453274	3452882	R004841 (gi:27365288) fliN (VV1_1943) - flagellar motor switch protein [Vibrio vulnificus str. CMCP6 chromosome I]	AHML_07440	1655328	1655720	R004842 (gi:37680657) fliN (VV2473) - flagellar motor switch protein [Vibrio vulnificus str. YJ016 chromosome I]	V428_07665	1654999	1655391	R004841 (gi:27365288) fliN (VV1_1943) - flagellar motor switch protein [Vibrio vulnificus str. CMCP6 chromosome I]	V429_07670	1654998	1655390	R004842 (gi:37680657) fliN (VV2473) - flagellar motor switch protein [Vibrio vulnificus str. YJ016 chromosome I]	AHA_1373	1508397	1508789	R004842 (gi:37680657) fliN (VV2473) - flagellar motor switch protein [Vibrio vulnificus str. YJ016 chromosome I]
	U876_16235	3523855	3522785	R004846 (gi:28899016) filM (VP2242) - flagellar motor switch protein [Vibrio parahaemolyticus str. RIMD 2210633 chromosome I]	V469_15835	3454396	3453326	R004846 (gi:28899016) filM (VP2242) - flagellar motor switch protein [Vibrio parahaemolyticus str. RIMD 2210633 chromosome I]	AHML_07435	1654206	1655276	R004846 (gi:28899016) filM (VP2242) - flagellar motor switch protein [Vibrio parahaemolyticus str. RIMD 2210633 chromosome I]	V428_07660	1653877	1654947	R004846 (gi:28899016) filM (VP2242) - flagellar motor switch protein [Vibrio parahaemolyticus str. RIMD 2210633 chromosome I]	V429_07665	1653876	1654946	R004846 (gi:28899016) filM (VP2242) - flagellar motor switch protein [Vibrio parahaemolyticus str. RIMD 2210633 chromosome I]	AHA_1372	1507275	1508345	R004846 (gi:28899016) filM (VP2242) - flagellar motor switch protein [Vibrio parahaemolyticus str. RIMD 2210633 chromosome I]
	U876_16255	3528307	3526976	R004870 (gi:28899020) fliI (VP2246) - flagellum-specific ATP synthase [Vibrio parahaemolyticus str. RIMD 2210633 chromosome I]	V469_15855	3458848	3457517	R004870 (gi:28899020) fliI (VP2246) - flagellum-specific ATP synthase [Vibrio parahaemolyticus str. RIMD 2210633 chromosome I]	AHML_07415	1649754	1651085	R004870 (gi:28899020) fliI (VP2246) - flagellum-specific ATP synthase [Vibrio parahaemolyticus str. RIMD 2210633 chromosome I]	V428_07640	1649425	1650756	R004870 (gi:28899020) fliI (VP2246) - flagellum-specific ATP synthase [Vibrio parahaemolyticus str. RIMD 2210633 chromosome I]	V429_07645	1649424	1650755	R004870 (gi:28899020) fliI (VP2246) - flagellum-specific ATP synthase [Vibrio parahaemolyticus str. RIMD 2210633 chromosome I]	AHA_1368	1502778	1504109	R004870 (gi:28899020) fliI (VP2246) - flagellum-specific ATP synthase [Vibrio parahaemolyticus str. RIMD 2210633 chromosome I]
	U876_16265	3530312	3529251	R004882 (gi:28899022) fliG (VP2248) - flagellar motor protein [Vibrio parahaemolyticus str. RIMD 2210633 chromosome I]	V469_15865	3460853	3459792	R004882 (gi:28899022) fliG (VP2248) - flagellar motor protein [Vibrio parahaemolyticus str. RIMD 2210633 chromosome I]	AHML_07405	1647749	1648810	R004882 (gi:28899022) fliG (VP2248) - flagellar motor protein [Vibrio parahaemolyticus str. RIMD 2210633 chromosome I]	V428_07630	1647420	1648481	R004882 (gi:28899022) fliG (VP2248) - flagellar motor protein [Vibrio parahaemolyticus str. RIMD 2210633 chromosome I]	V429_07635	1647419	1648480	R004882 (gi:28899022) fliG (VP2248) - flagellar motor protein [Vibrio parahaemolyticus str. RIMD 2210633 chromosome I]	AHA_1366	1500773	1501834	R004882 (gi:28899022) fliG (VP2248) - flagellar motor protein [Vibrio parahaemolyticus str. RIMD 2210633 chromosome I]
	U876_16270	3532017	3530305	R004890 (gi:37680665) fliF (VV2481) - flagellar M-ring protein [Vibrio vulnificus str. YJ016 chromosome I]	V469_15870	3462558	3460846	R004890 (gi:37680665) fliF (VV2481) - flagellar M-ring protein [Vibrio vulnificus str. YJ016 chromosome I]	AHML_07400	1646044	1647756	R004890 (gi:37680665) fliF (VV2481) - flagellar M-ring protein [Vibrio vulnificus str. YJ016 chromosome I]	V428_07625	1645715	1647427	R004890 (gi:37680665) fliF (VV2481) - flagellar M-ring protein [Vibrio vulnificus str. YJ016 chromosome I]	V429_07630	1645714	1647426	R004890 (gi:37680665) fliF (VV2481) - flagellar M-ring protein [Vibrio vulnificus str. YJ016 chromosome I]	AHA_1365	1499098	1500780	R004890 (gi:37680665) fliF (VV2481) - flagellar M-ring protein [Vibrio vulnificus str. YJ016 chromosome I]
	U876_16275	3532392	3532075	R004895 (gi:27365279) fliE (VV1_1934) - flagellar hook-basal body protein [Vibrio vulnificus str. CMCP6 chromosome I]	V469_15875	3462933	3462616	R004896 (gi:37680666) fliE (VV2482) - flagellar hook-basal body protein [Vibrio vulnificus str. YJ016 chromosome I]	AHML_07395	1645693	1645986	R004895 (gi:27365279) fliE (VV1_1934) - flagellar hook-basal body protein [Vibrio vulnificus str. CMCP6 chromosome I]	V428_07620	1645340	1645657	R004895 (gi:27365279) fliE (VV1_1934) - flagellar hook-basal body protein [Vibrio vulnificus str. CMCP6 chromosome I]	V429_07625	1645339	1645656	R004895 (gi:27365279) fliE (VV1_1934) - flagellar hook-basal body protein [Vibrio vulnificus str. CMCP6 chromosome I]	AHA_1364	1498693	1499010	R004895 (gi:27365279) fliE (VV1_1934) - flagellar hook-basal body protein [Vibrio vulnificus str. CMCP6 chromosome I]
	U876_16315	3551762	3553852	R004440 (gi:37676694) rtxB (VVA1034) - RTX toxin transporter [Vibrio vulnificus str. YJ016 chromosome II]	V469_15915	3482318	3484408	R004440 (gi:37676694) rtxB (VVA1034) - RTX toxin transporter [Vibrio vulnificus str. YJ016 chromosome II]	AHML_07355	1626226	1624193	R004440 (gi:37676694) rtxB (VVA1034) - RTX toxin transporter [Vibrio vulnificus str. YJ016 chromosome II]	V428_07580	1625954	1623864	R004440 (gi:37676694) rtxB (VVA1034) - RTX toxin transporter [Vibrio vulnificus str. YJ016 chromosome II]	V429_07585	1625953	1623863	R004440 (gi:37676694) rtxB (VVA1034) - RTX toxin transporter [Vibrio vulnificus str. YJ016 chromosome II]	AHA_1356	1478582	1476495	R004440 (gi:37676694) rtxB (VVA1034) - RTX toxin transporter [Vibrio vulnificus str. YJ016 chromosome II]
	U876_16320	3553855	3555213	R004444 (gi:37676695) rtxD (VVA1035) - RTX toxin transporter [Vibrio vulnificus str. YJ016 chromosome II]	V469_15920	3484411	3485769	R004443 (gi:27366917) rtxD (VV2_0483) - Membrane-fusion protein [Vibrio vulnificus str. CMCP6 chromosome II]	AHML_07350	1624196	1622832	R004444 (gi:37676695) rtxD (VVA1035) - RTX toxin transporter [Vibrio vulnificus str. YJ016 chromosome II]	V428_07575	1623861	1622503	R004444 (gi:37676695) rtxD (VVA1035) - RTX toxin transporter [Vibrio vulnificus str. YJ016 chromosome II]	V429_07580	1623860	1622502	R004444 (gi:37676695) rtxD (VVA1035) - RTX toxin transporter [Vibrio vulnificus str. YJ016 chromosome II]	AHA_1355	1476498	1475134	R004443 (gi:27366917) rtxD (VV2_0483) - Membrane-fusion protein [Vibrio vulnificus str. CMCP6 chromosome II]
	U876_16440	3582535	3583689	R004166 (gi:116873066) lap (lwe1650) - aldehyde-alcohol dehydrogenase protein [Listeria welshimeri str. SLCC5334 (serovar 6b)]	V469_16040	3513092	3514246	R004166 (gi:116873066) lap (lwe1650) - aldehyde-alcohol dehydrogenase protein [Listeria welshimeri str. SLCC5334 (serovar 6b)]	AHML_07235	1595509	1594355	R004166 (gi:116873066) lap (lwe1650) - aldehyde-alcohol dehydrogenase protein [Listeria welshimeri str. SLCC5334 (serovar 6b)]	V428_07455	1595180	1594026	R004166 (gi:116873066) lap (lwe1650) - aldehyde-alcohol dehydrogenase protein [Listeria welshimeri str. SLCC5334 (serovar 6b)]	V429_07460	1595179	1594025	R004166 (gi:116873066) lap (lwe1650) - aldehyde-alcohol dehydrogenase protein [Listeria welshimeri str. SLCC5334 (serovar 6b)]	AHA_1331	1447863	1446709	R004166 (gi:116873066) lap (lwe1650) - aldehyde-alcohol dehydrogenase protein [Listeria welshimeri str. SLCC5334 (serovar 6b)]
	U876_16540	3606135	3608342	R006071 (gi:118471761) katG (MSMEG_6384) - catalase/peroxidase HPI [Mycobacterium smegmatis str. MC2 155]	V469_16135	3535468	3537675	R006071 (gi:118471761) katG (MSMEG_6384) - catalase/peroxidase HPI [Mycobacterium smegmatis str. MC2 155]	AHML_07140	1573180	1570973	R006071 (gi:118471761) katG (MSMEG_6384) - catalase/peroxidase HPI [Mycobacterium smegmatis str. MC2 155]	V428_07360	1572851	1570644	R006071 (gi:118471761) katG (MSMEG_6384) - catalase/peroxidase HPI [Mycobacterium smegmatis str. MC2 155]	V429_07365	1572850	1570643	R006071 (gi:118471761) katG (MSMEG_6384) - catalase/peroxidase HPI [Mycobacterium smegmatis str. MC2 155]	NA
	U876_16675	3637007	3638170	R016380 (gi:218892171) lasA (PLES_34521) - LasA protease precursor [Pseudomonas aeruginosa str. LESB58]	V469_16270	3566344	3567507	R016380 (gi:218892171) lasA (PLES_34521) - LasA protease precursor [Pseudomonas aeruginosa str. LESB58]	AHML_06855	1511829	1510666	R016380 (gi:218892171) lasA (PLES_34521) - LasA protease precursor [Pseudomonas aeruginosa str. LESB58]	V428_07080	1511500	1510337	R016380 (gi:218892171) lasA (PLES_34521) - LasA protease precursor [Pseudomonas aeruginosa str. LESB58]	V429_07085	1511499	1510336	R016380 (gi:218892171) lasA (PLES_34521) - LasA protease precursor [Pseudomonas aeruginosa str. LESB58]	AHA_1305	1418995	1417832	R011874 (gi:116049825) lasA (PA14_40290) - staphylolytic protease preproenzyme LasA [Pseudomonas aeruginosa str. UCBPP-PA14]
	U876_17215	3765579	3764440	R009722 (gi:148826325) lpxB (CGSHiEE_06780) - lipid-A-disaccharide synthase [Haemophilus influenzae str. PittEE (nontypeable)]	V469_16810	3694919	3693780	R009722 (gi:148826325) lpxB (CGSHiEE_06780) - lipid-A-disaccharide synthase [Haemophilus influenzae str. PittEE (nontypeable)]	AHML_06315	1383254	1384393	R009722 (gi:148826325) lpxB (CGSHiEE_06780) - lipid-A-disaccharide synthase [Haemophilus influenzae str. PittEE (nontypeable)]	V428_06540	1382925	1384064	R009722 (gi:148826325) lpxB (CGSHiEE_06780) - lipid-A-disaccharide synthase [Haemophilus influenzae str. PittEE (nontypeable)]	V429_06540	1382924	1384063	R009722 (gi:148826325) lpxB (CGSHiEE_06780) - lipid-A-disaccharide synthase [Haemophilus influenzae str. PittEE (nontypeable)]	AHA_1186	1284449	1285588	R009722 (gi:148826325) lpxB (CGSHiEE_06780) - lipid-A-disaccharide synthase [Haemophilus influenzae str. PittEE (nontypeable)]
	U876_17220	3766363	3765572	R009729 (gi:33152295) lpxA (HD1187) - UDP-N-acetylglucosamine acyltransferase [Haemophilus ducreyi str. 35000HP]	V469_16815	3695703	3694912	R009729 (gi:33152295) lpxA (HD1187) - UDP-N-acetylglucosamine acyltransferase [Haemophilus ducreyi str. 35000HP]	AHML_06310	1382470	1383261	R009729 (gi:33152295) lpxA (HD1187) - UDP-N-acetylglucosamine acyltransferase [Haemophilus ducreyi str. 35000HP]	V428_06535	1382141	1382932	R009729 (gi:33152295) lpxA (HD1187) - UDP-N-acetylglucosamine acyltransferase [Haemophilus ducreyi str. 35000HP]	V429_06535	1382140	1382931	R009729 (gi:33152295) lpxA (HD1187) - UDP-N-acetylglucosamine acyltransferase [Haemophilus ducreyi str. 35000HP]	AHA_1185	1283665	1284456	R009729 (gi:33152295) lpxA (HD1187) - UDP-N-acetylglucosamine acyltransferase [Haemophilus ducreyi str. 35000HP]
	U876_17225	3766830	3766369	R007807 (gi:23502030) fabZ (BR1152) - (3R)-hydroxymyristoyl ACP dehydratase [Brucella suis str. 1330 chromosome I]	V469_16820	3696170	3695709	R007808 (gi:148559023) fabZ (BOV_1110) - beta-hydroxyacyl-(acyl-carrier-protein) dehydratase FabZ [Brucella ovis str. ATCC 25840 chromosome I]	AHML_06305	1382003	1382464	R007808 (gi:148559023) fabZ (BOV_1110) - beta-hydroxyacyl-(acyl-carrier-protein) dehydratase FabZ [Brucella ovis str. ATCC 25840 chromosome I]	V428_06530	1381674	1382135	R014240 (gi:161619104) fabZ (BCAN_A1171) - beta-hydroxyacyl-(acyl-carrier-protein) dehydratase FabZ [Brucella canis str. ATCC 23365 chromosome I]	V429_06530	1381673	1382134	R007807 (gi:23502030) fabZ (BR1152) - (3R)-hydroxymyristoyl ACP dehydratase [Brucella suis str. 1330 chromosome I]	AHA_1184	1283198	1283659	R007807 (gi:23502030) fabZ (BR1152) - (3R)-hydroxymyristoyl ACP dehydratase [Brucella suis str. 1330 chromosome I]
	U876_17230	3767877	3766855	R009714 (gi:33152297) lpxD (HD1189) - UDP-3-O-[3-hydroxymyristoyl] glucosamine N-acyltransferase [Haemophilus ducreyi str. 35000HP]	V469_16825	3697217	3696195	R009714 (gi:33152297) lpxD (HD1189) - UDP-3-O-[3-hydroxymyristoyl] glucosamine N-acyltransferase [Haemophilus ducreyi str. 35000HP]	AHML_06300	1380956	1381978	R009714 (gi:33152297) lpxD (HD1189) - UDP-3-O-[3-hydroxymyristoyl] glucosamine N-acyltransferase [Haemophilus ducreyi str. 35000HP]	V428_06525	1380627	1381649	R009714 (gi:33152297) lpxD (HD1189) - UDP-3-O-[3-hydroxymyristoyl] glucosamine N-acyltransferase [Haemophilus ducreyi str. 35000HP]	V429_06525	1380626	1381648	R009714 (gi:33152297) lpxD (HD1189) - UDP-3-O-[3-hydroxymyristoyl] glucosamine N-acyltransferase [Haemophilus ducreyi str. 35000HP]	AHA_1183	1282154	1283173	R009714 (gi:33152297) lpxD (HD1189) - UDP-3-O-[3-hydroxymyristoyl] glucosamine N-acyltransferase [Haemophilus ducreyi str. 35000HP]
	U876_17245	3772349	3770997	R011329 (gi:77457335) mucP (Pfl_1108) - Peptidase M50, putative membrane-associated zinc metallopeptidase [Pseudomonas fluorescens str. Pf0-1]	V469_16840	3701689	3700337	R011329 (gi:77457335) mucP (Pfl_1108) - Peptidase M50, putative membrane-associated zinc metallopeptidase [Pseudomonas fluorescens str. Pf0-1]	AHML_06285	1376484	1377836	R011329 (gi:77457335) mucP (Pfl_1108) - Peptidase M50, putative membrane-associated zinc metallopeptidase [Pseudomonas fluorescens str. Pf0-1]	V428_06510	1376155	1377507	R011329 (gi:77457335) mucP (Pfl_1108) - Peptidase M50, putative membrane-associated zinc metallopeptidase [Pseudomonas fluorescens str. Pf0-1]	V429_06510	1376154	1377506	R011329 (gi:77457335) mucP (Pfl_1108) - Peptidase M50, putative membrane-associated zinc metallopeptidase [Pseudomonas fluorescens str. Pf0-1]	AHA_1180	1277679	1279031	R011329 (gi:77457335) mucP (Pfl_1108) - Peptidase M50, putative membrane-associated zinc metallopeptidase [Pseudomonas fluorescens str. Pf0-1]
	U876_17265	3775349	3774573	R012870 (gi:29376987) cpsA (EF2495) - undecaprenyl diphosphate synthase [Enterococcus faecalis str. V583]	V469_16860	3704689	3703913	R012870 (gi:29376987) cpsA (EF2495) - undecaprenyl diphosphate synthase [Enterococcus faecalis str. V583]	AHML_06270	1373493	1374260	R012870 (gi:29376987) cpsA (EF2495) - undecaprenyl diphosphate synthase [Enterococcus faecalis str. V583]	V428_06490	1373155	1373931	R012870 (gi:29376987) cpsA (EF2495) - undecaprenyl diphosphate synthase [Enterococcus faecalis str. V583]	V429_06490	1373154	1373930	R012870 (gi:29376987) cpsA (EF2495) - undecaprenyl diphosphate synthase [Enterococcus faecalis str. V583]	AHA_1177	1274679	1275455	R012870 (gi:29376987) cpsA (EF2495) - undecaprenyl diphosphate synthase [Enterococcus faecalis str. V583]
	U876_17585	3841252	3840227	R009622 (gi:16272302) galE (HI0351) - UDP-glucose 4-epimerase [Haemophilus influenzae str. Rd KW20 (serotype d)]	V469_17180	3770593	3769568	R009860 (gi:16272302) galE (HI0351) - UDP-glucose 4-epimerase [Haemophilus influenzae str. Rd KW20 (serotype d)]	AHML_05955	1307581	1308606	R009860 (gi:16272302) galE (HI0351) - UDP-glucose 4-epimerase [Haemophilus influenzae str. Rd KW20 (serotype d)]	V428_06170	1307253	1308278	R009860 (gi:16272302) galE (HI0351) - UDP-glucose 4-epimerase [Haemophilus influenzae str. Rd KW20 (serotype d)]	V429_06170	1307252	1308277	R009622 (gi:16272302) galE (HI0351) - UDP-glucose 4-epimerase [Haemophilus influenzae str. Rd KW20 (serotype d)]	AHA_1113	1207957	1208982	R009862 (gi:148825365) galE (CGSHiEE_01245) - UDP-glucose 4-epimerase [Haemophilus influenzae str. PittEE (nontypeable)]
	U876_18295	3992238	3993299	R004965 (gi:147674819) cheB (VC0395_A1650) - protein-glutamate methylesterase CheB [Vibrio cholerae str. O395 chromosome II]	V469_17670	3880696	3881757	R004964 (gi:15642062) cheB (VC2062) - chemotaxis-specific methylesterase [Vibrio cholerae str. N16961 (O1 biovar eltor) chromosome I]	AHML_05445	1197484	1196423	R004964 (gi:15642062) cheB (VC2062) - chemotaxis-specific methylesterase [Vibrio cholerae str. N16961 (O1 biovar eltor) chromosome I]	V428_05675	1197166	1196105	R004964 (gi:15642062) cheB (VC2062) - chemotaxis-specific methylesterase [Vibrio cholerae str. N16961 (O1 biovar eltor) chromosome I]	V429_05680	1197159	1196098	R004965 (gi:147674819) cheB (VC0395_A1650) - protein-glutamate methylesterase CheB [Vibrio cholerae str. O395 chromosome II]	AHA_1030	1111231	1110170	R004964 (gi:15642062) cheB (VC2062) - chemotaxis-specific methylesterase [Vibrio cholerae str. N16961 (O1 biovar eltor) chromosome I]
	U876_18450	4020084	4018738	R012469 (gi:118480312) ugd (BALH_4773) - UDP-glucose 6-dehydrogenase [Bacillus thuringiensis str. Al Hakam]	V469_17825	3908542	3907196	R012469 (gi:118480312) ugd (BALH_4773) - UDP-glucose 6-dehydrogenase [Bacillus thuringiensis str. Al Hakam]	AHML_05305	1169763	1171109	R012469 (gi:118480312) ugd (BALH_4773) - UDP-glucose 6-dehydrogenase [Bacillus thuringiensis str. Al Hakam]	V428_05525	1169456	1170802	R012469 (gi:118480312) ugd (BALH_4773) - UDP-glucose 6-dehydrogenase [Bacillus thuringiensis str. Al Hakam]	V429_05530	1169441	1170787	R012469 (gi:118480312) ugd (BALH_4773) - UDP-glucose 6-dehydrogenase [Bacillus thuringiensis str. Al Hakam]	AHA_0993	1074941	1076287	R012469 (gi:118480312) ugd (BALH_4773) - UDP-glucose 6-dehydrogenase [Bacillus thuringiensis str. Al Hakam]
	U876_18455	4020305	4021441	R007561 (gi:33594869) bplF (BPP0150) - lipopolysaccharide biosynthesis protein [Bordetella parapertussis str. 12822]	V469_17830	3908763	3909899	R007561 (gi:33594869) bplF (BPP0150) - lipopolysaccharide biosynthesis protein [Bordetella parapertussis str. 12822]	AHML_05300	1169542	1168406	R007561 (gi:33594869) bplF (BPP0150) - lipopolysaccharide biosynthesis protein [Bordetella parapertussis str. 12822]	V428_05520	1169235	1168099	R007561 (gi:33594869) bplF (BPP0150) - lipopolysaccharide biosynthesis protein [Bordetella parapertussis str. 12822]	V429_05525	1169220	1168084	R007562 (gi:33599142) bplF (BB0150) - lipopolysaccharide biosynthesis protein [Bordetella bronchiseptica str. RB50]	AHA_0992	1074720	1073584	R007561 (gi:33594869) bplF (BPP0150) - lipopolysaccharide biosynthesis protein [Bordetella parapertussis str. 12822]
	U876_18595	4053143	4053931	R009474 (gi:82778664) shuV (SDY_3547) - putative ATP-binding component of hemin transport system [Shigella dysenteriae str. 197 (serotype 1)]	V469_17970	3941601	3942389	R009474 (gi:82778664) shuV (SDY_3547) - putative ATP-binding component of hemin transport system [Shigella dysenteriae str. 197 (serotype 1)]	AHML_05160	1136704	1135916	R009474 (gi:82778664) shuV (SDY_3547) - putative ATP-binding component of hemin transport system [Shigella dysenteriae str. 197 (serotype 1)]	V428_05380	1136397	1135609	R009474 (gi:82778664) shuV (SDY_3547) - putative ATP-binding component of hemin transport system [Shigella dysenteriae str. 197 (serotype 1)]	V429_05385	1136382	1135594	R009474 (gi:82778664) shuV (SDY_3547) - putative ATP-binding component of hemin transport system [Shigella dysenteriae str. 197 (serotype 1)]	AHA_0964	1041892	1041104	R009474 (gi:82778664) shuV (SDY_3547) - putative ATP-binding component of hemin transport system [Shigella dysenteriae str. 197 (serotype 1)]
	U876_18605	4054992	4056005	R012431 (gi:42784429) BCE_5384 - NAD dependent epimerase/dehydratase family protein [Bacillus cereus str. ATCC 10987]	V469_17980	3943450	3944463	R012431 (gi:42784429) BCE_5384 - NAD dependent epimerase/dehydratase family protein [Bacillus cereus str. ATCC 10987]	AHML_05150	1134855	1133842	R012431 (gi:42784429) BCE_5384 - NAD dependent epimerase/dehydratase family protein [Bacillus cereus str. ATCC 10987]	V428_05370	1134548	1133535	R012431 (gi:42784429) BCE_5384 - NAD dependent epimerase/dehydratase family protein [Bacillus cereus str. ATCC 10987]	V429_05375	1134533	1133520	R012431 (gi:42784429) BCE_5384 - NAD dependent epimerase/dehydratase family protein [Bacillus cereus str. ATCC 10987]	AHA_0962	1040049	1039036	R012431 (gi:42784429) BCE_5384 - NAD dependent epimerase/dehydratase family protein [Bacillus cereus str. ATCC 10987]
	U876_19300	4198625	4199224	R005783 (gi:118470522) leuD (MSMEG_2388) - 3-isopropylmalate dehydratase, small subunit [Mycobacterium smegmatis str. MC2 155]	V469_18635	4074454	4075053	R005783 (gi:118470522) leuD (MSMEG_2388) - 3-isopropylmalate dehydratase, small subunit [Mycobacterium smegmatis str. MC2 155]	AHML_04460	991255	990656	R005783 (gi:118470522) leuD (MSMEG_2388) - 3-isopropylmalate dehydratase, small subunit [Mycobacterium smegmatis str. MC2 155]	V428_04675	990955	990356	R005783 (gi:118470522) leuD (MSMEG_2388) - 3-isopropylmalate dehydratase, small subunit [Mycobacterium smegmatis str. MC2 155]	V429_04675	990940	990341	R005783 (gi:118470522) leuD (MSMEG_2388) - 3-isopropylmalate dehydratase, small subunit [Mycobacterium smegmatis str. MC2 155]	AHA_0879	949445	948846	R005787 (gi:119868005) leuD (Mkms_1968) - 3-isopropylmalate dehydratase, small subunit [Mycobacterium sp. str. KMS]
	U876_19325	4203561	4204268	R005994 (gi:118469265) irtB (MSMEG_6553) - ABC transporter ATP-binding protein [Mycobacterium smegmatis str. MC2 155]	V469_18660	4079390	4080097	R005994 (gi:118469265) irtB (MSMEG_6553) - ABC transporter ATP-binding protein [Mycobacterium smegmatis str. MC2 155]	AHML_04435	986310	985603	R005994 (gi:118469265) irtB (MSMEG_6553) - ABC transporter ATP-binding protein [Mycobacterium smegmatis str. MC2 155]	V428_04650	986010	985303	R005994 (gi:118469265) irtB (MSMEG_6553) - ABC transporter ATP-binding protein [Mycobacterium smegmatis str. MC2 155]	V429_04650	985995	985288	R005994 (gi:118469265) irtB (MSMEG_6553) - ABC transporter ATP-binding protein [Mycobacterium smegmatis str. MC2 155]	NA
	U876_19395	4224593	4222959	R006889 (gi:54296712) htpB (lpp0743) - 60 kDa chaperonin (Protein Cpn60)(groEL protein)(Heat shock protein B). [Legionella pneumophila str. Paris]	V469_18735	4100386	4098752	R006889 (gi:54296712) htpB (lpp0743) - 60 kDa chaperonin (Protein Cpn60)(groEL protein)(Heat shock protein B). [Legionella pneumophila str. Paris]	AHML_04385	965276	966910	R006889 (gi:54296712) htpB (lpp0743) - 60 kDa chaperonin (Protein Cpn60)(groEL protein)(Heat shock protein B). [Legionella pneumophila str. Paris]	V428_04580	964980	966614	R006889 (gi:54296712) htpB (lpp0743) - 60 kDa chaperonin (Protein Cpn60)(groEL protein)(Heat shock protein B). [Legionella pneumophila str. Paris]	V429_04580	964962	966596	R006889 (gi:54296712) htpB (lpp0743) - 60 kDa chaperonin (Protein Cpn60)(groEL protein)(Heat shock protein B). [Legionella pneumophila str. Paris]	AHA_0860	924310	925944	R006889 (gi:54296712) htpB (lpp0743) - 60 kDa chaperonin (Protein Cpn60)(groEL protein)(Heat shock protein B). [Legionella pneumophila str. Paris]
	U876_19440	4235823	4234054	R004694 (gi:15601620) hap/vvp (VCA0865) - hemagglutinin/protease [Vibrio cholerae str. N16961 (O1 biovar eltor) chromosome II]	V469_18780	4111616	4109847	R004694 (gi:15601620) hap/vvp (VCA0865) - hemagglutinin/protease [Vibrio cholerae str. N16961 (O1 biovar eltor) chromosome II]	AHML_04340	954046	955815	R004694 (gi:15601620) hap/vvp (VCA0865) - hemagglutinin/protease [Vibrio cholerae str. N16961 (O1 biovar eltor) chromosome II]	V428_04535	953750	955519	R004694 (gi:15601620) hap/vvp (VCA0865) - hemagglutinin/protease [Vibrio cholerae str. N16961 (O1 biovar eltor) chromosome II]	V429_04535	953732	955501	R004694 (gi:15601620) hap/vvp (VCA0865) - hemagglutinin/protease [Vibrio cholerae str. N16961 (O1 biovar eltor) chromosome II]	AHA_0851	913092	914861	R004694 (gi:15601620) hap/vvp (VCA0865) - hemagglutinin/protease [Vibrio cholerae str. N16961 (O1 biovar eltor) chromosome II]
	U876_19475	4240520	4241116	R009601 (gi:16272217) orfM (HI0260) - putative deoxyribonucleotide triphosphate pyrophosphatase [Haemophilus influenzae str. Rd KW20 (serotype d)]	V469_18815	4116275	4116871	R009601 (gi:16272217) orfM (HI0260) - putative deoxyribonucleotide triphosphate pyrophosphatase [Haemophilus influenzae str. Rd KW20 (serotype d)]	AHML_04310	949387	948791	R009604 (gi:148827416) orfM (CGSHiGG_04080) - putative deoxyribonucleotide triphosphate pyrophosphatase [Haemophilus influenzae str. PittGG (nontypeable)]	V428_04500	949091	948495	R009604 (gi:148827416) orfM (CGSHiGG_04080) - putative deoxyribonucleotide triphosphate pyrophosphatase [Haemophilus influenzae str. PittGG (nontypeable)]	V429_04500	949073	948477	R009604 (gi:148827416) orfM (CGSHiGG_04080) - putative deoxyribonucleotide triphosphate pyrophosphatase [Haemophilus influenzae str. PittGG (nontypeable)]	AHA_0846	908433	907837	R009604 (gi:148827416) orfM (CGSHiGG_04080) - putative deoxyribonucleotide triphosphate pyrophosphatase [Haemophilus influenzae str. PittGG (nontypeable)]
	U876_19480	4241252	4242397	R009963 (gi:68249065) hemN (NTHI0594) - coproporphyrinogen III oxidase [Haemophilus influenzae str. 86-028NP (nontypeable)]	V469_18820	4117007	4118152	R009963 (gi:68249065) hemN (NTHI0594) - coproporphyrinogen III oxidase [Haemophilus influenzae str. 86-028NP (nontypeable)]	AHML_04305	948655	947510	R009963 (gi:68249065) hemN (NTHI0594) - coproporphyrinogen III oxidase [Haemophilus influenzae str. 86-028NP (nontypeable)]	V428_04495	948359	947214	R009963 (gi:68249065) hemN (NTHI0594) - coproporphyrinogen III oxidase [Haemophilus influenzae str. 86-028NP (nontypeable)]	V429_04495	948341	947196	R009963 (gi:68249065) hemN (NTHI0594) - coproporphyrinogen III oxidase [Haemophilus influenzae str. 86-028NP (nontypeable)]	AHA_0845	907702	906557	R009963 (gi:68249065) hemN (NTHI0594) - coproporphyrinogen III oxidase [Haemophilus influenzae str. 86-028NP (nontypeable)]
	U876_19605	4267083	4265782	R003028 (gi:15903080) eno (spr1036) - phosphopyruvate hydratase [Streptococcus pneumoniae str. R6]	V469_18945	4142839	4141538	R003028 (gi:15903080) eno (spr1036) - phosphopyruvate hydratase [Streptococcus pneumoniae str. R6]	AHML_04185	922823	924124	R015156 (gi:182684120) eno (SPCG_1150) - phosphopyruvate hydratase [Streptococcus pneumoniae str. CGSP14 (serotype 14)]	V428_04370	922576	923877	R003028 (gi:15903080) eno (spr1036) - phosphopyruvate hydratase [Streptococcus pneumoniae str. R6]	V429_04370	922556	923857	R003026 (gi:116516768) eno (SPD_1012) - phosphopyruvate hydratase [Streptococcus pneumoniae str. D39 (serotype 2)]	AHA_0821	882991	884292	R015156 (gi:182684120) eno (SPCG_1150) - phosphopyruvate hydratase [Streptococcus pneumoniae str. CGSP14 (serotype 14)]
	U876_19620	4272044	4269834	R007330 (gi:148358987) relA (LPC_0872) - GTP pyrophosphokinase ((p)ppGpp synthetase I) stringent stress response RelA [Legionella pneumophila str. Corby]	V469_18960	4147801	4145591	R007330 (gi:148358987) relA (LPC_0872) - GTP pyrophosphokinase ((p)ppGpp synthetase I) stringent stress response RelA [Legionella pneumophila str. Corby]	AHML_04170	917862	920072	R007329 (gi:54294502) relA (lpl1571) - GTP pyrophosphokinase [Legionella pneumophila str. Lens]	V428_04355	917615	919825	R007329 (gi:54294502) relA (lpl1571) - GTP pyrophosphokinase [Legionella pneumophila str. Lens]	V429_04355	917595	919805	R007329 (gi:54294502) relA (lpl1571) - GTP pyrophosphokinase [Legionella pneumophila str. Lens]	AHA_0818	878030	880240	R007329 (gi:54294502) relA (lpl1571) - GTP pyrophosphokinase [Legionella pneumophila str. Lens]
	U876_19740	4297110	4296529	R016251 (gi:229588994) algU (PFLU1467) - alternative ECF subfamily sigma factor [Pseudomonas fluorescens str. SBW25]	V469_19080	4172867	4172286	R011236 (gi:146306499) algU (Pmen_1467) - RNA polymerase, sigma-24 subunit, ECF subfamily [Pseudomonas mendocina str. ymp]	AHML_04050	892796	893377	R011234 (gi:70728827) algU (PFL_1448) - RNA polymerase sigma-70 factor [Pseudomonas fluorescens str. Pf-5]	V428_04235	892549	893130	R011235 (gi:77457589) algU (Pfl_1362) - RNA polymerase sigma-70 factor [Pseudomonas fluorescens str. Pf0-1]	V429_04235	892529	893110	R011225 (gi:15595959) algU (PA0762) - sigma factor AlgU [Pseudomonas aeruginosa str. PAO1]	AHA_0794	852941	853522	R016251 (gi:229588994) algU (PFLU1467) - alternative ECF subfamily sigma factor [Pseudomonas fluorescens str. SBW25]
	U876_19820	4312752	4311685	R014999 (gi:170718716) hemE (HSM_0564) - uroporphyrinogen decarboxylase [Haemophilus somnus str. 2336]	V469_19160	4188509	4187442	R009949 (gi:113461676) hemE (HS_1540) - uroporphyrinogen decarboxylase [Haemophilus somnus str. 129PT]	AHML_03970	877154	878221	R014999 (gi:170718716) hemE (HSM_0564) - uroporphyrinogen decarboxylase [Haemophilus somnus str. 2336]	V428_04155	876907	877974	R009949 (gi:113461676) hemE (HS_1540) - uroporphyrinogen decarboxylase [Haemophilus somnus str. 129PT]	V429_04155	876887	877954	R009949 (gi:113461676) hemE (HS_1540) - uroporphyrinogen decarboxylase [Haemophilus somnus str. 129PT]	NA
	U876_20230	4405929	4405420	R014233 (gi:147674316) luxS (VC0395_A0091) - autoinducer-2 production protein [Vibrio cholerae str. O395 chromosome II]	V469_19575	4281650	4281141	R014232 (gi:15640579) luxS (VC0557) - S-ribosylhomocysteinase [Vibrio cholerae str. N16961 (O1 biovar eltor) chromosome I]	AHML_03595	783976	784485	R014232 (gi:15640579) luxS (VC0557) - S-ribosylhomocysteinase [Vibrio cholerae str. N16961 (O1 biovar eltor) chromosome I]	V428_03745	783730	784239	R014233 (gi:147674316) luxS (VC0395_A0091) - autoinducer-2 production protein [Vibrio cholerae str. O395 chromosome II]	V429_03745	783710	784219	R014233 (gi:147674316) luxS (VC0395_A0091) - autoinducer-2 production protein [Vibrio cholerae str. O395 chromosome II]	AHA_0700	748411	748920	R014232 (gi:15640579) luxS (VC0557) - S-ribosylhomocysteinase [Vibrio cholerae str. N16961 (O1 biovar eltor) chromosome I]
	U876_20275	4413895	4413494	R010139 (gi:146281354) pilE (PST_0968) - type 4 fimbrial biogenesis protein PilE [Pseudomonas stutzeri str. A1501]	V469_19620	4289616	4289215	R010139 (gi:146281354) pilE (PST_0968) - type 4 fimbrial biogenesis protein PilE [Pseudomonas stutzeri str. A1501]	AHML_03550	776010	776411	R010139 (gi:146281354) pilE (PST_0968) - type 4 fimbrial biogenesis protein PilE [Pseudomonas stutzeri str. A1501]	V428_03700	775764	776165	R010139 (gi:146281354) pilE (PST_0968) - type 4 fimbrial biogenesis protein PilE [Pseudomonas stutzeri str. A1501]	V429_03700	775744	776145	R010139 (gi:146281354) pilE (PST_0968) - type 4 fimbrial biogenesis protein PilE [Pseudomonas stutzeri str. A1501]	AHA_0691	740445	740846	R010133 (gi:26987348) pilE (PP_0611) - type IV pili biogenesis protein PilE [Pseudomonas putida str. KT2440]
	U876_20435	4445896	4445297	R005032 (gi:28899584) motX (VP2811) - sodium-type polar flagellar protein MotX [Vibrio parahaemolyticus str. RIMD 2210633 chromosome I]	V469_19780	4321617	4321018	R005032 (gi:28899584) motX (VP2811) - sodium-type polar flagellar protein MotX [Vibrio parahaemolyticus str. RIMD 2210633 chromosome I]	AHML_03390	744009	744608	R005032 (gi:28899584) motX (VP2811) - sodium-type polar flagellar protein MotX [Vibrio parahaemolyticus str. RIMD 2210633 chromosome I]	V428_03540	743763	744362	R005032 (gi:28899584) motX (VP2811) - sodium-type polar flagellar protein MotX [Vibrio parahaemolyticus str. RIMD 2210633 chromosome I]	V429_03540	743743	744342	R005032 (gi:28899584) motX (VP2811) - sodium-type polar flagellar protein MotX [Vibrio parahaemolyticus str. RIMD 2210633 chromosome I]	NA
	U876_20480	4454836	4453211	R009906 (gi:113460925) hitB (HS_0782) - iron-uptake permease inner membrane protein [Haemophilus somnus str. 129PT]	V469_19825	4330557	4328932	R014990 (gi:170717477) hitB (HSM_1249) - binding-protein-dependent transport systems inner membrane component [Haemophilus somnus str. 2336]	AHML_03345	735069	736694	R009906 (gi:113460925) hitB (HS_0782) - iron-uptake permease inner membrane protein [Haemophilus somnus str. 129PT]	V428_03495	734823	736448	R009906 (gi:113460925) hitB (HS_0782) - iron-uptake permease inner membrane protein [Haemophilus somnus str. 129PT]	V429_03495	734803	736428	R014990 (gi:170717477) hitB (HSM_1249) - binding-protein-dependent transport systems inner membrane component [Haemophilus somnus str. 2336]	AHA_0651	699534	701159	R009906 (gi:113460925) hitB (HS_0782) - iron-uptake permease inner membrane protein [Haemophilus somnus str. 129PT]
	U876_20485	4455887	4454877	R009903 (gi:113460926) hitA (HS_0783) - periplasmic iron-binding protein [Haemophilus somnus str. 129PT]	V469_19830	4331608	4330598	R014989 (gi:170717479) hitA (HSM_1250) - extracellular solute-binding protein family 1 [Haemophilus somnus str. 2336]	AHML_03340	734027	735028	R014989 (gi:170717479) hitA (HSM_1250) - extracellular solute-binding protein family 1 [Haemophilus somnus str. 2336]	V428_03490	733772	734782	R014989 (gi:170717479) hitA (HSM_1250) - extracellular solute-binding protein family 1 [Haemophilus somnus str. 2336]	V429_03490	733752	734762	R009903 (gi:113460926) hitA (HS_0783) - periplasmic iron-binding protein [Haemophilus somnus str. 129PT]	AHA_0650	698486	699493	R009903 (gi:113460926) hitA (HS_0783) - periplasmic iron-binding protein [Haemophilus somnus str. 129PT]
	U876_20880	4543537	4542884	R004483 (gi:27364319) epsJ (VV1_0871) - Type II secretory pathway, component EpsJ [Vibrio vulnificus str. CMCP6 chromosome I]	V469_20225	4419258	4418605	R004483 (gi:27364319) epsJ (VV1_0871) - Type II secretory pathway, component EpsJ [Vibrio vulnificus str. CMCP6 chromosome I]	AHML_02945	646368	647021	R004483 (gi:27364319) epsJ (VV1_0871) - Type II secretory pathway, component EpsJ [Vibrio vulnificus str. CMCP6 chromosome I]	V428_03095	646122	646775	R004483 (gi:27364319) epsJ (VV1_0871) - Type II secretory pathway, component EpsJ [Vibrio vulnificus str. CMCP6 chromosome I]	V429_03095	646102	646755	R004483 (gi:27364319) epsJ (VV1_0871) - Type II secretory pathway, component EpsJ [Vibrio vulnificus str. CMCP6 chromosome I]	AHA_0575	610178	610807	R004483 (gi:27364319) epsJ (VV1_0871) - Type II secretory pathway, component EpsJ [Vibrio vulnificus str. CMCP6 chromosome I]
	U876_20885	4543941	4543582	R004487 (gi:147675768) epsI (VC0395_A2301) - general secretion pathway protein I [Vibrio cholerae str. O395 chromosome II]	V469_20230	4419662	4419303	R004486 (gi:15642722) epsI (VC2728) - general secretion pathway protein I [Vibrio cholerae str. N16961 (O1 biovar eltor) chromosome I]	AHML_02940	645964	646323	R004486 (gi:15642722) epsI (VC2728) - general secretion pathway protein I [Vibrio cholerae str. N16961 (O1 biovar eltor) chromosome I]	V428_03090	645718	646077	R004487 (gi:147675768) epsI (VC0395_A2301) - general secretion pathway protein I [Vibrio cholerae str. O395 chromosome II]	V429_03090	645698	646057	R004486 (gi:15642722) epsI (VC2728) - general secretion pathway protein I [Vibrio cholerae str. N16961 (O1 biovar eltor) chromosome I]	AHA_0574	609750	610109	R004486 (gi:15642722) epsI (VC2728) - general secretion pathway protein I [Vibrio cholerae str. N16961 (O1 biovar eltor) chromosome I]
	U876_20900	4545084	4544653	R004499 (gi:147674515) epsG (VC0395_A2303) - general secretion pathway protein G [Vibrio cholerae str. O395 chromosome II]	V469_20245	4420805	4420374	R004499 (gi:147674515) epsG (VC0395_A2303) - general secretion pathway protein G [Vibrio cholerae str. O395 chromosome II]	AHML_02925	644821	645252	R004499 (gi:147674515) epsG (VC0395_A2303) - general secretion pathway protein G [Vibrio cholerae str. O395 chromosome II]	V428_03075	644575	645006	R004499 (gi:147674515) epsG (VC0395_A2303) - general secretion pathway protein G [Vibrio cholerae str. O395 chromosome II]	V429_03075	644555	644986	R004498 (gi:15642724) epsG (VC2730) - general secretion pathway protein G [Vibrio cholerae str. N16961 (O1 biovar eltor) chromosome I]	AHA_0572	608607	609038	R004503 (gi:59713078) epsG (VF2471) - general secretion pathway protein G [Vibrio fischeri str. ES114 chromosome I]
	U876_20905	4546420	4545200	R004504 (gi:15642725) epsF (VC2731) - general secretion pathway protein F [Vibrio cholerae str. N16961 (O1 biovar eltor) chromosome I]	V469_20250	4422141	4420921	R004505 (gi:147675103) epsF (VC0395_A2304) - general secretion pathway protein F [Vibrio cholerae str. O395 chromosome II]	AHML_02920	643485	644705	R004505 (gi:147675103) epsF (VC0395_A2304) - general secretion pathway protein F [Vibrio cholerae str. O395 chromosome II]	V428_03070	643239	644459	R004505 (gi:147675103) epsF (VC0395_A2304) - general secretion pathway protein F [Vibrio cholerae str. O395 chromosome II]	V429_03070	643219	644439	R004505 (gi:147675103) epsF (VC0395_A2304) - general secretion pathway protein F [Vibrio cholerae str. O395 chromosome II]	AHA_0571	607271	608491	R004505 (gi:147675103) epsF (VC0395_A2304) - general secretion pathway protein F [Vibrio cholerae str. O395 chromosome II]
	U876_20910	4547927	4546422	R004514 (gi:37678399) epsE (VV0215) - type II secretory pathway, ATPase EpsE [Vibrio vulnificus str. YJ016 chromosome I]	V469_20255	4423648	4422143	R004514 (gi:37678399) epsE (VV0215) - type II secretory pathway, ATPase EpsE [Vibrio vulnificus str. YJ016 chromosome I]	AHML_02915	641978	643483	R004513 (gi:27364324) epsE (VV1_0876) - Type II secretory pathway, ATPase EpsE [Vibrio vulnificus str. CMCP6 chromosome I]	V428_03065	641732	643237	R004513 (gi:27364324) epsE (VV1_0876) - Type II secretory pathway, ATPase EpsE [Vibrio vulnificus str. CMCP6 chromosome I]	V429_03065	641712	643217	R004514 (gi:37678399) epsE (VV0215) - type II secretory pathway, ATPase EpsE [Vibrio vulnificus str. YJ016 chromosome I]	AHA_0570	605764	607269	R004513 (gi:27364324) epsE (VV1_0876) - Type II secretory pathway, ATPase EpsE [Vibrio vulnificus str. CMCP6 chromosome I]
	U876_20915	4549963	4547927	R004518 (gi:28896907) gspD (VP0133) - general secretion pathway protein D precursor [Vibrio parahaemolyticus str. RIMD 2210633 chromosome I]	V469_20260	4425684	4423648	R004518 (gi:28896907) gspD (VP0133) - general secretion pathway protein D precursor [Vibrio parahaemolyticus str. RIMD 2210633 chromosome I]	AHML_02910	639942	641978	R004518 (gi:28896907) gspD (VP0133) - general secretion pathway protein D precursor [Vibrio parahaemolyticus str. RIMD 2210633 chromosome I]	V428_03060	639696	641732	R004518 (gi:28896907) gspD (VP0133) - general secretion pathway protein D precursor [Vibrio parahaemolyticus str. RIMD 2210633 chromosome I]	V429_03060	639676	641712	R004518 (gi:28896907) gspD (VP0133) - general secretion pathway protein D precursor [Vibrio parahaemolyticus str. RIMD 2210633 chromosome I]	AHA_0569	603731	605764	R004518 (gi:28896907) gspD (VP0133) - general secretion pathway protein D precursor [Vibrio parahaemolyticus str. RIMD 2210633 chromosome I]
	U876_21150	4597085	4596354	R008639 (gi:26250993) papD (c5185) - PapD protein [Escherichia coli str. CFT073 (UPEC)]	V469_20495	4472801	4472070	R008639 (gi:26250993) papD (c5185) - PapD protein [Escherichia coli str. CFT073 (UPEC)]	AHML_02680	592819	593550	R008639 (gi:26250993) papD (c5185) - PapD protein [Escherichia coli str. CFT073 (UPEC)]	V428_02825	592573	593304	R008639 (gi:26250993) papD (c5185) - PapD protein [Escherichia coli str. CFT073 (UPEC)]	V429_02825	592553	593284	R008639 (gi:26250993) papD (c5185) - PapD protein [Escherichia coli str. CFT073 (UPEC)]	AHA_0522	556433	557164	R008639 (gi:26250993) papD (c5185) - PapD protein [Escherichia coli str. CFT073 (UPEC)]
	U876_21155	4599630	4597096	R008644 (gi:26250994) papC (c5186) - PapC protein [Escherichia coli str. CFT073 (UPEC)]	V469_20500	4475346	4472812	R008644 (gi:26250994) papC (c5186) - PapC protein [Escherichia coli str. CFT073 (UPEC)]	AHML_02675	590322	592808	R008645 (gi:110644646) papC (ECP_4539) - outer membrane usher protein PapC precursor [Escherichia coli str. 536 (UPEC)]	V428_02820	590028	592562	R008645 (gi:110644646) papC (ECP_4539) - outer membrane usher protein PapC precursor [Escherichia coli str. 536 (UPEC)]	V429_02820	590008	592542	R008644 (gi:26250994) papC (c5186) - PapC protein [Escherichia coli str. CFT073 (UPEC)]	AHA_0521	553888	556422	R008644 (gi:26250994) papC (c5186) - PapC protein [Escherichia coli str. CFT073 (UPEC)]
	U876_21185	4607363	4606749	R006112 (gi:118469767) sodA (MSMEG_6427) - [Mn] superoxide dismutase [Mycobacterium smegmatis str. MC2 155]	V469_20530	4483159	4482545	R006112 (gi:118469767) sodA (MSMEG_6427) - [Mn] superoxide dismutase [Mycobacterium smegmatis str. MC2 155]	AHML_02645	582615	583229	R006112 (gi:118469767) sodA (MSMEG_6427) - [Mn] superoxide dismutase [Mycobacterium smegmatis str. MC2 155]	V428_02790	582379	582993	R006112 (gi:118469767) sodA (MSMEG_6427) - [Mn] superoxide dismutase [Mycobacterium smegmatis str. MC2 155]	V429_02790	582370	582984	R006112 (gi:118469767) sodA (MSMEG_6427) - [Mn] superoxide dismutase [Mycobacterium smegmatis str. MC2 155]	AHA_0515	546068	546682	R019193 (gi:169627223) sodA (MAB_0118c) - superoxide dismutase (Mn) [Mycobacterium abscessus str. ATCC 19977]
	U876_21415	4653494	4654441	R009946 (gi:113460193) hemC (HS_0044) - hydroxymethylbilane synthase (porphobilinogen deaminase, PGB) [Haemophilus somnus str. 129PT]	V469_20760	4529171	4530118	R009946 (gi:113460193) hemC (HS_0044) - hydroxymethylbilane synthase (porphobilinogen deaminase, PGB) [Haemophilus somnus str. 129PT]	AHML_02415	536444	535515	R009946 (gi:113460193) hemC (HS_0044) - hydroxymethylbilane synthase (porphobilinogen deaminase, PGB) [Haemophilus somnus str. 129PT]	V428_02560	536226	535279	R009946 (gi:113460193) hemC (HS_0044) - hydroxymethylbilane synthase (porphobilinogen deaminase, PGB) [Haemophilus somnus str. 129PT]	V429_02560	536217	535270	R009946 (gi:113460193) hemC (HS_0044) - hydroxymethylbilane synthase (porphobilinogen deaminase, PGB) [Haemophilus somnus str. 129PT]	AHA_0469	499855	498908	R009946 (gi:113460193) hemC (HS_0044) - hydroxymethylbilane synthase (porphobilinogen deaminase, PGB) [Haemophilus somnus str. 129PT]
	U876_21585	4687712	4688380	R006274 (gi:119870416) mprA (Mkms_4387) - two component transcriptional regulator, winged helix family [Mycobacterium sp. str. KMS]	V469_20930	4563389	4564057	R006275 (gi:108801265) mprA (Mmcs_4301) - two component transcriptional regulator, winged helix family [Mycobacterium sp. str. MCS]	AHML_02250	502244	501576	R006274 (gi:119870416) mprA (Mkms_4387) - two component transcriptional regulator, winged helix family [Mycobacterium sp. str. KMS]	V428_02390	502008	501340	R006275 (gi:108801265) mprA (Mmcs_4301) - two component transcriptional regulator, winged helix family [Mycobacterium sp. str. MCS]	V429_02390	501999	501331	R006274 (gi:119870416) mprA (Mkms_4387) - two component transcriptional regulator, winged helix family [Mycobacterium sp. str. KMS]	NA
	U876_21660	4705902	4708460	R017905 (gi:198242771) stfC (SeD_A0215) - fimbrial usher protein [Salmonella enterica str. CT_02021853 (serovar Dublin)]	V469_21005	4581579	4584137	R017905 (gi:198242771) stfC (SeD_A0215) - fimbrial usher protein [Salmonella enterica str. CT_02021853 (serovar Dublin)]	AHML_02175	484033	481496	R017905 (gi:198242771) stfC (SeD_A0215) - fimbrial usher protein [Salmonella enterica str. CT_02021853 (serovar Dublin)]	V428_02315	483818	481260	R017905 (gi:198242771) stfC (SeD_A0215) - fimbrial usher protein [Salmonella enterica str. CT_02021853 (serovar Dublin)]	V429_02315	483809	481251	R017905 (gi:198242771) stfC (SeD_A0215) - fimbrial usher protein [Salmonella enterica str. CT_02021853 (serovar Dublin)]	NA
	U876_21665	4708494	4709237	R017914 (gi:207855713) stfD (SEN0202) - periplasmic fimbrial chaperone stfd [Salmonella enterica str. P125109 (serovar Enteritidis)]	V469_21010	4584171	4584914	R017912 (gi:197248634) stfD (SeAg_B0234) - chaperone protein PapD [Salmonella enterica str. SL483 (serovar Agona)]	AHML_02170	481462	480719	R017913 (gi:198245513) stfD (SeD_A0216) - chaperone protein PapD [Salmonella enterica str. CT_02021853 (serovar Dublin)]	V428_02310	481226	480483	R017914 (gi:207855713) stfD (SEN0202) - periplasmic fimbrial chaperone stfd [Salmonella enterica str. P125109 (serovar Enteritidis)]	V429_02310	481217	480474	R017912 (gi:197248634) stfD (SeAg_B0234) - chaperone protein PapD [Salmonella enterica str. SL483 (serovar Agona)]	NA
	U876_21885	4756882	4756439	R004403 (gi:27364828) mshA (VV1_1443) - MSHA pilin protein MshA [Vibrio vulnificus str. CMCP6 chromosome I]	V469_21230	4632409	4631966	R004403 (gi:27364828) mshA (VV1_1443) - MSHA pilin protein MshA [Vibrio vulnificus str. CMCP6 chromosome I]	AHML_01955	433071	433514	R004403 (gi:27364828) mshA (VV1_1443) - MSHA pilin protein MshA [Vibrio vulnificus str. CMCP6 chromosome I]	V428_02090	432835	433278	R004403 (gi:27364828) mshA (VV1_1443) - MSHA pilin protein MshA [Vibrio vulnificus str. CMCP6 chromosome I]	V429_02090	432826	433269	R004403 (gi:27364828) mshA (VV1_1443) - MSHA pilin protein MshA [Vibrio vulnificus str. CMCP6 chromosome I]	NA
	U876_21890	4757568	4756897	R004399 (gi:59710972) mshB (VF0365) - hypothetical protein [Vibrio fischeri str. ES114 chromosome I]	V469_21235	4633095	4632424	R004399 (gi:59710972) mshB (VF0365) - hypothetical protein [Vibrio fischeri str. ES114 chromosome I]	NA				V428_02085	432149	432820	R004399 (gi:59710972) mshB (VF0365) - hypothetical protein [Vibrio fischeri str. ES114 chromosome I]	V429_02085	432140	432811	R004399 (gi:59710972) mshB (VF0365) - hypothetical protein [Vibrio fischeri str. ES114 chromosome I]	AHA_0395	414987	415658	R004399 (gi:59710972) mshB (VF0365) - hypothetical protein [Vibrio fischeri str. ES114 chromosome I]
	U876_21900	4759508	4758288	R004387 (gi:59710970) mshG (VF0363) - general secretion pathway protein F [Vibrio fischeri str. ES114 chromosome I]	V469_21245	4635035	4633815	R004387 (gi:59710970) mshG (VF0363) - general secretion pathway protein F [Vibrio fischeri str. ES114 chromosome I]	AHML_01940	430445	431665	R004387 (gi:59710970) mshG (VF0363) - general secretion pathway protein F [Vibrio fischeri str. ES114 chromosome I]	V428_02075	430209	431429	R004387 (gi:59710970) mshG (VF0363) - general secretion pathway protein F [Vibrio fischeri str. ES114 chromosome I]	V429_02075	430200	431420	R004387 (gi:59710970) mshG (VF0363) - general secretion pathway protein F [Vibrio fischeri str. ES114 chromosome I]	AHA_0393	413051	414271	R004387 (gi:59710970) mshG (VF0363) - general secretion pathway protein F [Vibrio fischeri str. ES114 chromosome I]
	U876_21905	4761271	4759562	R004381 (gi:59710969) mshE (VF0362) - type 4 fimbrial assembly protein PilB [Vibrio fischeri str. ES114 chromosome I]	V469_21250	4636798	4635089	R004381 (gi:59710969) mshE (VF0362) - type 4 fimbrial assembly protein PilB [Vibrio fischeri str. ES114 chromosome I]	AHML_01935	428703	430391	R004381 (gi:59710969) mshE (VF0362) - type 4 fimbrial assembly protein PilB [Vibrio fischeri str. ES114 chromosome I]	V428_02070	428446	430155	R004381 (gi:59710969) mshE (VF0362) - type 4 fimbrial assembly protein PilB [Vibrio fischeri str. ES114 chromosome I]	V429_02070	428437	430146	R004381 (gi:59710969) mshE (VF0362) - type 4 fimbrial assembly protein PilB [Vibrio fischeri str. ES114 chromosome I]	AHA_0392	411288	412997	R004381 (gi:59710969) mshE (VF0362) - type 4 fimbrial assembly protein PilB [Vibrio fischeri str. ES114 chromosome I]
	U876_21915	4763297	4762407	R004369 (gi:59710967) mshM (VF0360) - general secretion pathway protein A [Vibrio fischeri str. ES114 chromosome I]	V469_21260	4638824	4637934	R004369 (gi:59710967) mshM (VF0360) - general secretion pathway protein A [Vibrio fischeri str. ES114 chromosome I]	AHML_01925	426656	427546	R004369 (gi:59710967) mshM (VF0360) - general secretion pathway protein A [Vibrio fischeri str. ES114 chromosome I]	V428_02060	426420	427310	R004369 (gi:59710967) mshM (VF0360) - general secretion pathway protein A [Vibrio fischeri str. ES114 chromosome I]	V429_02060	426411	427301	R004369 (gi:59710967) mshM (VF0360) - general secretion pathway protein A [Vibrio fischeri str. ES114 chromosome I]	AHA_0390	409271	410161	R004369 (gi:59710967) mshM (VF0360) - general secretion pathway protein A [Vibrio fischeri str. ES114 chromosome I]
	U876_21920	4765048	4763375	R004360 (gi:28899478) mshL (VP2704) - MSHA biogenesis protein MshL [Vibrio parahaemolyticus str. RIMD 2210633 chromosome I]	V469_21265	4640575	4638902	R004360 (gi:28899478) mshL (VP2704) - MSHA biogenesis protein MshL [Vibrio parahaemolyticus str. RIMD 2210633 chromosome I]	AHML_01920	424905	426578	R004360 (gi:28899478) mshL (VP2704) - MSHA biogenesis protein MshL [Vibrio parahaemolyticus str. RIMD 2210633 chromosome I]	V428_02055	424669	426342	R004360 (gi:28899478) mshL (VP2704) - MSHA biogenesis protein MshL [Vibrio parahaemolyticus str. RIMD 2210633 chromosome I]	V429_02055	424660	426333	R004360 (gi:28899478) mshL (VP2704) - MSHA biogenesis protein MshL [Vibrio parahaemolyticus str. RIMD 2210633 chromosome I]	NA
	U876_22355	4840159	4839440	R006272 (gi:120405794) mprA (Mvan_4844) - two component transcriptional regulator, winged helix family [Mycobacterium vanbaalenii str. PYR-1]	V469_21705	4715714	4714995	R006272 (gi:120405794) mprA (Mvan_4844) - two component transcriptional regulator, winged helix family [Mycobacterium vanbaalenii str. PYR-1]	AHML_01505	349697	350416	R006272 (gi:120405794) mprA (Mvan_4844) - two component transcriptional regulator, winged helix family [Mycobacterium vanbaalenii str. PYR-1]	V428_01615	349532	350251	R006272 (gi:120405794) mprA (Mvan_4844) - two component transcriptional regulator, winged helix family [Mycobacterium vanbaalenii str. PYR-1]	V429_01615	349532	350251	R006272 (gi:120405794) mprA (Mvan_4844) - two component transcriptional regulator, winged helix family [Mycobacterium vanbaalenii str. PYR-1]	AHA_0305	332134	332853	R006272 (gi:120405794) mprA (Mvan_4844) - two component transcriptional regulator, winged helix family [Mycobacterium vanbaalenii str. PYR-1]
	U876_22495	4870551	4871960	R005814 (gi:145223515) glnA1 (Mflv_2928) - glutamine synthetase, type I [Mycobacterium gilvum str. PYR-GCK]	V469_21845	4746106	4747515	R005814 (gi:145223515) glnA1 (Mflv_2928) - glutamine synthetase, type I [Mycobacterium gilvum str. PYR-GCK]	AHML_01365	319305	317896	R005814 (gi:145223515) glnA1 (Mflv_2928) - glutamine synthetase, type I [Mycobacterium gilvum str. PYR-GCK]	V428_01475	319140	317731	R005814 (gi:145223515) glnA1 (Mflv_2928) - glutamine synthetase, type I [Mycobacterium gilvum str. PYR-GCK]	V429_01475	319140	317731	R005814 (gi:145223515) glnA1 (Mflv_2928) - glutamine synthetase, type I [Mycobacterium gilvum str. PYR-GCK]	AHA_0277	301901	300492	R005814 (gi:145223515) glnA1 (Mflv_2928) - glutamine synthetase, type I [Mycobacterium gilvum str. PYR-GCK]
	U876_22520	4877781	4876408	R015004 (gi:170718942) hemN (HSM_0771) - oxygen-independent coproporphyrinogen III oxidase [Haemophilus somnus str. 2336]	V469_21870	4753337	4751964	R015004 (gi:170718942) hemN (HSM_0771) - oxygen-independent coproporphyrinogen III oxidase [Haemophilus somnus str. 2336]	AHML_01340	312074	313447	R015004 (gi:170718942) hemN (HSM_0771) - oxygen-independent coproporphyrinogen III oxidase [Haemophilus somnus str. 2336]	V428_01450	311909	313282	R015004 (gi:170718942) hemN (HSM_0771) - oxygen-independent coproporphyrinogen III oxidase [Haemophilus somnus str. 2336]	V429_01450	311909	313282	R015004 (gi:170718942) hemN (HSM_0771) - oxygen-independent coproporphyrinogen III oxidase [Haemophilus somnus str. 2336]	AHA_0272	294669	296042	R015004 (gi:170718942) hemN (HSM_0771) - oxygen-independent coproporphyrinogen III oxidase [Haemophilus somnus str. 2336]
	U876_22695	4911843	4909081	R014452 (gi:161505694) mgtB (SARI_03870) - hypothetical protein [Salmonella enterica str. RSK2980 (subsp. arizonae serovar 62:z4,z23:--)]	V469_22045	4787399	4784637	R014452 (gi:161505694) mgtB (SARI_03870) - hypothetical protein [Salmonella enterica str. RSK2980 (subsp. arizonae serovar 62:z4,z23:--)]	AHML_01165	278005	280767	R014452 (gi:161505694) mgtB (SARI_03870) - hypothetical protein [Salmonella enterica str. RSK2980 (subsp. arizonae serovar 62:z4,z23:--)]	V428_01275	277840	280602	R014452 (gi:161505694) mgtB (SARI_03870) - hypothetical protein [Salmonella enterica str. RSK2980 (subsp. arizonae serovar 62:z4,z23:--)]	V429_01275	277840	280602	R014452 (gi:161505694) mgtB (SARI_03870) - hypothetical protein [Salmonella enterica str. RSK2980 (subsp. arizonae serovar 62:z4,z23:--)]	AHA_0238	260599	263367	R014452 (gi:161505694) mgtB (SARI_03870) - hypothetical protein [Salmonella enterica str. RSK2980 (subsp. arizonae serovar 62:z4,z23:--)]
	U876_22920	4962416	4963111	R006271 (gi:145222477) mprA (Mflv_1887) - two component transcriptional regulator, winged helix family [Mycobacterium gilvum str. PYR-GCK]	V469_22270	4837970	4838665	R006271 (gi:145222477) mprA (Mflv_1887) - two component transcriptional regulator, winged helix family [Mycobacterium gilvum str. PYR-GCK]	AHML_00980	227423	226728	R006271 (gi:145222477) mprA (Mflv_1887) - two component transcriptional regulator, winged helix family [Mycobacterium gilvum str. PYR-GCK]	V428_01045	227379	226684	R006271 (gi:145222477) mprA (Mflv_1887) - two component transcriptional regulator, winged helix family [Mycobacterium gilvum str. PYR-GCK]	V429_01045	227379	226684	R006271 (gi:145222477) mprA (Mflv_1887) - two component transcriptional regulator, winged helix family [Mycobacterium gilvum str. PYR-GCK]	AHA_0190	206419	205724	R006271 (gi:145222477) mprA (Mflv_1887) - two component transcriptional regulator, winged helix family [Mycobacterium gilvum str. PYR-GCK]
	U876_23015	4979962	4978697	R009647 (gi:148826713) kdtA (CGSHiEE_08940) - 3-deoxy-D-manno-octulosonic-acid transferase [Haemophilus influenzae str. PittEE (nontypeable)]	V469_22365	4855516	4854251	R009647 (gi:148826713) kdtA (CGSHiEE_08940) - 3-deoxy-D-manno-octulosonic-acid transferase [Haemophilus influenzae str. PittEE (nontypeable)]	AHML_00880	209877	211142	R009647 (gi:148826713) kdtA (CGSHiEE_08940) - 3-deoxy-D-manno-octulosonic-acid transferase [Haemophilus influenzae str. PittEE (nontypeable)]	V428_00950	209833	211098	R009647 (gi:148826713) kdtA (CGSHiEE_08940) - 3-deoxy-D-manno-octulosonic-acid transferase [Haemophilus influenzae str. PittEE (nontypeable)]	V429_00950	209833	211098	R009647 (gi:148826713) kdtA (CGSHiEE_08940) - 3-deoxy-D-manno-octulosonic-acid transferase [Haemophilus influenzae str. PittEE (nontypeable)]	AHA_0170	188870	190135	R009647 (gi:148826713) kdtA (CGSHiEE_08940) - 3-deoxy-D-manno-octulosonic-acid transferase [Haemophilus influenzae str. PittEE (nontypeable)]
	U876_23020	4981079	4979964	R009738 (gi:148826280) rfaF (CGSHiEE_06535) - ADP-heptose--lipooligosaccharide heptosyltransferase II [Haemophilus influenzae str. PittEE (nontypeable)]	V469_22370	4856633	4855518	R009737 (gi:68249659) rfaF (NTHI1272) - ADP-heptose--lipooligosaccharide heptosyltransferase II [Haemophilus influenzae str. 86-028NP (nontypeable)]	AHML_00875	208760	209875	R009738 (gi:148826280) rfaF (CGSHiEE_06535) - ADP-heptose--lipooligosaccharide heptosyltransferase II [Haemophilus influenzae str. PittEE (nontypeable)]	V428_00945	208716	209831	R009737 (gi:68249659) rfaF (NTHI1272) - ADP-heptose--lipooligosaccharide heptosyltransferase II [Haemophilus influenzae str. 86-028NP (nontypeable)]	V429_00945	208716	209831	R009738 (gi:148826280) rfaF (CGSHiEE_06535) - ADP-heptose--lipooligosaccharide heptosyltransferase II [Haemophilus influenzae str. PittEE (nontypeable)]	AHA_0169	187753	188868	R009737 (gi:68249659) rfaF (NTHI1272) - ADP-heptose--lipooligosaccharide heptosyltransferase II [Haemophilus influenzae str. 86-028NP (nontypeable)]
	U876_23025	4981320	4982108	R009652 (gi:68249231) lgtF (NTHI0773) - UDP-glucose--lipooligosaccharide glucosyltransferase [Haemophilus influenzae str. 86-028NP (nontypeable)]	V469_22375	4856874	4857662	R009654 (gi:148827831) lgtF (CGSHiGG_06545) - UDP-glucose--lipooligosaccharide glucosyltransferase [Haemophilus influenzae str. PittGG (nontypeable)]	AHML_00870	208519	207731	R009654 (gi:148827831) lgtF (CGSHiGG_06545) - UDP-glucose--lipooligosaccharide glucosyltransferase [Haemophilus influenzae str. PittGG (nontypeable)]	V428_00940	208475	207687	R009652 (gi:68249231) lgtF (NTHI0773) - UDP-glucose--lipooligosaccharide glucosyltransferase [Haemophilus influenzae str. 86-028NP (nontypeable)]	V429_00940	208475	207687	R009654 (gi:148827831) lgtF (CGSHiGG_06545) - UDP-glucose--lipooligosaccharide glucosyltransferase [Haemophilus influenzae str. PittGG (nontypeable)]	AHA_0168	187511	186723	R009651 (gi:16272596) lgtF (HI0653) - lipopolysaccharide biosynthesis protein [Haemophilus influenzae str. Rd KW20 (serotype d)]
	U876_23030	4983222	4982179	R009636 (gi:68249120) waaQ (NTHI0649) - ADP-heptose--lipooligosaccharide heptosyltransferase III [Haemophilus influenzae str. 86-028NP (nontypeable)]	V469_22380	4858776	4857733	R009636 (gi:68249120) waaQ (NTHI0649) - ADP-heptose--lipooligosaccharide heptosyltransferase III [Haemophilus influenzae str. 86-028NP (nontypeable)]	AHML_00865	206617	207660	R009636 (gi:68249120) waaQ (NTHI0649) - ADP-heptose--lipooligosaccharide heptosyltransferase III [Haemophilus influenzae str. 86-028NP (nontypeable)]	V428_00935	206573	207616	R009636 (gi:68249120) waaQ (NTHI0649) - ADP-heptose--lipooligosaccharide heptosyltransferase III [Haemophilus influenzae str. 86-028NP (nontypeable)]	V429_00935	206573	207616	R009636 (gi:68249120) waaQ (NTHI0649) - ADP-heptose--lipooligosaccharide heptosyltransferase III [Haemophilus influenzae str. 86-028NP (nontypeable)]	AHA_0167	185610	186653	R009636 (gi:68249120) waaQ (NTHI0649) - ADP-heptose--lipooligosaccharide heptosyltransferase III [Haemophilus influenzae str. 86-028NP (nontypeable)]
	U876_23095	4991929	4993578	R009868 (gi:148826097) pgi (CGSHiEE_05470) - glucose-6-phosphate isomerase [Haemophilus influenzae str. PittEE (nontypeable)]	V469_22445	4867482	4869131	R009868 (gi:148826097) pgi (CGSHiEE_05470) - glucose-6-phosphate isomerase [Haemophilus influenzae str. PittEE (nontypeable)]	AHML_00795	197910	196261	R009868 (gi:148826097) pgi (CGSHiEE_05470) - glucose-6-phosphate isomerase [Haemophilus influenzae str. PittEE (nontypeable)]	V428_00870	197866	196217	R009868 (gi:148826097) pgi (CGSHiEE_05470) - glucose-6-phosphate isomerase [Haemophilus influenzae str. PittEE (nontypeable)]	V429_00870	197866	196217	R009868 (gi:148826097) pgi (CGSHiEE_05470) - glucose-6-phosphate isomerase [Haemophilus influenzae str. PittEE (nontypeable)]	AHA_0154	176903	175254	R009867 (gi:68249838) pgi (NTHI1475) - glucose-6-phosphate isomerase [Haemophilus influenzae str. 86-028NP (nontypeable)]
	U876_23145	5006473	5005949	R015000 (gi:170718589) hemG (HSM_0443) - Protoporphyrinogen oxidase [Haemophilus somnus str. 2336]	V469_22500	4881988	4881464	R015000 (gi:170718589) hemG (HSM_0443) - Protoporphyrinogen oxidase [Haemophilus somnus str. 2336]	AHML_00765	183283	183807	R015000 (gi:170718589) hemG (HSM_0443) - Protoporphyrinogen oxidase [Haemophilus somnus str. 2336]	V428_00820	183279	183803	R015000 (gi:170718589) hemG (HSM_0443) - Protoporphyrinogen oxidase [Haemophilus somnus str. 2336]	V429_00820	183281	183805	R015000 (gi:170718589) hemG (HSM_0443) - Protoporphyrinogen oxidase [Haemophilus somnus str. 2336]	NA
	U876_23430	5070652	5069633	R014996 (gi:170717931) hemB (HSM_1661) - Porphobilinogen synthase [Haemophilus somnus str. 2336]	V469_22785	4946165	4945146	R009945 (gi:113460693) hemB (HS_0548) - porphobilinogen synthase (delta-aminolevulinic acid dehydratase) [Haemophilus somnus str. 129PT]	AHML_00480	119105	120124	R009945 (gi:113460693) hemB (HS_0548) - porphobilinogen synthase (delta-aminolevulinic acid dehydratase) [Haemophilus somnus str. 129PT]	V428_00535	119101	120120	R009945 (gi:113460693) hemB (HS_0548) - porphobilinogen synthase (delta-aminolevulinic acid dehydratase) [Haemophilus somnus str. 129PT]	V429_00535	119103	120122	R009945 (gi:113460693) hemB (HS_0548) - porphobilinogen synthase (delta-aminolevulinic acid dehydratase) [Haemophilus somnus str. 129PT]	AHA_0091	98154	99173	R009945 (gi:113460693) hemB (HS_0548) - porphobilinogen synthase (delta-aminolevulinic acid dehydratase) [Haemophilus somnus str. 129PT]
	U876_24455	5269518	5270282	R010047 (gi:68536376) ciuD (jk1293) - putative iron ABC transport system, ATP-binding protein [Corynebacterium jeikeium str. K411]	V469_23020	4990688	4991452	R010047 (gi:68536376) ciuD (jk1293) - putative iron ABC transport system, ATP-binding protein [Corynebacterium jeikeium str. K411]	AHML_22265	5014374	5015138	R010047 (gi:68536376) ciuD (jk1293) - putative iron ABC transport system, ATP-binding protein [Corynebacterium jeikeium str. K411]	V428_23255	5013735	5014499	R010047 (gi:68536376) ciuD (jk1293) - putative iron ABC transport system, ATP-binding protein [Corynebacterium jeikeium str. K411]	V429_23290	5013704	5014468	R010047 (gi:68536376) ciuD (jk1293) - putative iron ABC transport system, ATP-binding protein [Corynebacterium jeikeium str. K411]	AHA_4277	4734323	4735087	R010047 (gi:68536376) ciuD (jk1293) - putative iron ABC transport system, ATP-binding protein [Corynebacterium jeikeium str. K411]
aThe O-antigen gene clusters of strains ML09-119, Al09-71 and pc104A were identical, however, because of the three genomes were annotated in different time and the genes in the O-antigen gene clusterss were highly variable, the amounts of CDSs were different.
