# Supplementary material for: Novel insights into the pathogenicity of epidemic Aeromonas hydrophila ST251 clones from comparative genomics
Source: Sci Rep. 2015 May 27;5:9833. doi: 10.1038/srep09833 (PMC4444815; doi:10.1038/srep09833)
Supplement: Supporting Information [file srep09833-s2.xls]

## Sheet: COG G
	Genes of category G using A. hydrophila NJ-35 as the reference
Traits	NJ-35	Start	End	Gene	Product	COG category	J-1	Start	End	ML09-119	Start	End	AL09-71	Start	End	pc104A	Start	End	ATCC 7966T	Start	End
	U876_00145	31637	30558	NA	pyruvate kinase	[G]_COG0469 Pyruvate kinase	V469_00145	31637	30558	AHML_00125	31637	30558	V428_00145	31635	30556	V429_00145	31637	30558	AHA_0029	31483	30404
	U876_00150	33042	31705	NA	MFS transporter	[G]_COG2271 Sugar phosphate permease	V469_00150	33042	31705	AHML_00130	33042	31705	V428_00150	33040	31703	V429_00150	33042	31705	AHA_0030	32888	31551
	U876_00680	153359	151530	NA	maltodextrin glucosidase	[G]_COG0366 Glycosidases	V469_00685	153323	151494	AHML_21845	4914778	4916607	V428_22810	4914143	4915972	V429_22845	4914111	4915940	AHA_4149	4596071	4597792
	U876_00900	198617	197625	NA	galactose mutarotase	[G]_COG2017 Galactose mutarotase and related enzymes	V469_00905	198599	197607	AHML_21630	4869556	4870548	V428_22590	4868921	4869913	V429_22620	4868889	4869881	NA
	U876_00905	199848	198682	NA	galactokinase	[G]_COG0153 Galactokinase	V469_00910	199830	198664	AHML_21625	4868325	4869491	V428_22585	4867690	4868856	V429_22615	4867658	4868824	AHA_4105	4549503	4550651
	U876_00925	203452	206526	lacZ	beta-D-galactosidase	[G]_COG3250 Beta-galactosidase/beta-glucuronidase	V469_00930	203434	206508	AHML_21605	4864721	4861647	V428_22565	4864086	4861012	V429_22595	4864054	4860980	AHA_4101	4545900	4542823
	U876_00930	206761	207747	NA	sugar ABC transporter substrate-binding protein	[G]_COG1879 ABC-type sugar transport system, periplasmic component	V469_00935	206743	207729	AHML_21600	4861412	4860426	V428_22560	4860777	4859791	V429_22590	4860745	4859759	AHA_4100	4542588	4541602
	U876_00935	207802	209322	NA	sugar ABC transporter ATP-binding protein	[G]_COG1129 ABC-type sugar transport system, ATPase component	V469_00940	207784	209304	AHML_21595	4860371	4858851	V428_22555	4859736	4858216	V429_22585	4859704	4858184	AHA_4099	4541547	4540027
	U876_00940	209339	210349	mglC	beta-methylgalactoside transporter permease	[G]_COG4211 ABC-type glucose/galactose transport system, permease component	V469_00945	209321	210331	AHML_21590	4858834	4857824	V428_22550	4858199	4857189	V429_22580	4858167	4857157	AHA_4098	4540010	4539000
	U876_01395	304365	305435	NA	dihydroxyacetone kinase	[G]_COG2376 Dihydroxyacetone kinase	V469_01410	304311	305381	AHML_21185	4763844	4762774	V428_22085	4763237	4762167	V429_22115	4763197	4762127	AHA_4008	4446928	4445858
	U876_01400	305451	306080	NA	dihydroxyacetone kinase	[G]_COG2376 Dihydroxyacetone kinase	V469_01415	305397	306026	AHML_21180	4762758	4762129	V428_22080	4762151	4761522	V429_22110	4762111	4761482	AHA_4007	4445842	4445213
	U876_01685	372474	373958	NA	sugar ABC transporter substrate-binding protein	[G]_COG1653 ABC-type sugar transport system, periplasmic component	V469_01700	372432	373916	AHML_20895	4695723	4694239	V428_21790	4695116	4693632	V429_21820	4695076	4693592	AHA_3951	4379807	4378323
	U876_01845	403333	403605	NA	phosphohistidinoprotein-hexose phosphotransferase	[G]_COG1925 Phosphotransferase system, HPr-related proteins	V469_01860	403253	403525	AHML_20760	4664900	4664628	V428_21625	4664308	4664036	V429_21655	4664268	4663996	AHA_3919	4348988	4348716
	U876_01955	422040	421450	NA	DnaA initiator-associating protein DiaA	[G]_COG0279 Phosphoheptose isomerase	V469_01970	421959	421369	AHML_20645	4646194	4646784	V428_21515	4645602	4646192	V429_21545	4645562	4646152	AHA_3897	4330283	4330873
	U876_02295	496646	497104	mgsA	methylglyoxal synthase	[G]_COG1803 Methylglyoxal synthase	V469_02310	496565	497023	AHML_20310	4571588	4571130	V428_21175	4570996	4570538	V429_21205	4570956	4570498	NA
	U876_02335	504576	506237	NA	trehalose-6-phosphate hydrolase	[G]_COG0366 Glycosidases	V469_02350	504495	506156	AHML_20270	4563658	4561997	V428_21135	4563066	4561405	V429_21165	4563026	4561365	AHA_3823	4248865	4247204
	U876_02430	520443	518983	NA	glycogen synthase	[G]_COG0297 Glycogen synthase	NA			AHML_20200	4547845	4549251	V428_21040	4547199	4548659	V429_21070	4547159	4548619	AHA_3804	4232908	4234368
	U876_02435	521650	520433	glgC	glucose-1-phosphate adenylyltransferase	[G]_COG0448 ADP-glucose pyrophosphorylase	V469_02450	521570	520353	AHML_20195	4546584	4547801	V428_21035	4545992	4547209	V429_21065	4545952	4547169	AHA_3803	4231701	4232918
	U876_03075	649991	651199	NA	phosphopentomutase	[G]_COG1015 Phosphopentomutase	V469_03085	649806	651014	AHML_19410	4393452	4392244	V428_20205	4392865	4391657	V429_20235	4392828	4391620	AHA_3688	4119873	4118665
	U876_03360	704589	703723	NA	aldose epimerase	[G]_COG0676 Uncharacterized enzymes related to aldose 1-epimerase	V469_03395	704815	703949	AHML_19135	4338248	4339114	V428_19885	4337662	4338528	V429_19915	4337625	4338491	AHA_3619	4064206	4065072
	U876_03365	705700	704705	NA	glyceraldehyde-3-phosphate dehydrogenase	[G]_COG0057 Glyceraldehyde-3-phosphate dehydrogenase/erythrose-4-phosphate dehydrogenase	V469_03400	705926	704931	AHML_19130	4337137	4338132	V428_19880	4336551	4337546	V429_19910	4336514	4337509	AHA_3618	4063095	4064090
	U876_03370	706047	708236	NA	4-alpha-glucanotransferase	[G]_COG1640 4-alpha-glucanotransferase	V469_03405	706273	708462	AHML_19125	4336790	4334601	V428_19875	4336204	4334015	V429_19905	4336167	4333978	AHA_3617	4062835	4060559
	U876_03375	708319	710496	NA	glycogen branching protein	[G]_COG0296 1,4-alpha-glucan branching enzyme	V469_03410	708545	710722	AHML_19120	4334518	4332341	V428_19870	4333932	4331755	V429_19900	4333895	4331718	AHA_3616	4060476	4058299
	U876_03380	710496	712637	NA	glycogen debranching protein	[G]_COG1523 Type II secretory pathway, pullulanase PulA and related glycosidases	V469_03415	710722	712863	AHML_19115	4332341	4330200	V428_19865	4331755	4329614	V429_19895	4331718	4329577	AHA_3615	4058299	4056158
	U876_03520	739725	740195	NA	hypothetical protein	[G]_COG2731 Beta-galactosidase, beta subunit	V469_03555	739951	740421	AHML_18975	4303112	4302642	V428_19725	4302526	4302056	V429_19755	4302489	4302019	AHA_3587	4028926	4028456
	U876_04400	924610	925701	NA	kinase	[G]_COG0524 Sugar kinases, ribokinase family	V469_04420	925601	926692	AHML_18180	4117986	4116895	V428_18845	4117409	4116318	V429_18875	4117368	4116277	NA
	U876_04620	969919	968489	NA	glyceraldehyde-3-phosphate dehydrogenase	[G]_COG0057 Glyceraldehyde-3-phosphate dehydrogenase/erythrose-4-phosphate dehydrogenase	V469_04640	970910	969480	AHML_17960	4072677	4074107	V428_18625	4072100	4073530	V429_18655	4072059	4073489	AHA_3361	3783326	3784699
	U876_04675	983466	982039	NA	PTS N-acetylglucosamine transporter subunit IIBC	[G]_COG1263 Phosphotransferase system IIC components, glucose/maltose/N-acetylglucosamine-specific	V469_04695	984458	983031	AHML_17905	4059130	4060557	V428_18570	4058553	4059980	V429_18600	4058512	4059939	AHA_3350	3769642	3771069
	U876_04890	1023392	1024726	glmM	phosphoglucosamine mutase	[G]_COG1109 Phosphomannomutase	V469_04910	1024383	1025717	AHML_17685	4019293	4017959	V428_18355	4018716	4017382	V429_18385	4018675	4017341	AHA_3310	3730250	3728916
	U876_04895	1024858	1025622	NA	triosephosphate isomerase	[G]_COG0149 Triosephosphate isomerase	V469_04915	1025849	1026613	AHML_17680	4017827	4017063	V428_18350	4017250	4016486	V429_18380	4017209	4016445	AHA_3309	3728784	3728020
	U876_05510	1154839	1155513	NA	ribulose-phosphate 3-epimerase	[G]_COG0036 Pentose-5-phosphate-3-epimerase	V469_05530	1155834	1156508	AHML_17075	3887892	3887218	V428_17730	3887315	3886641	V429_17765	3887274	3886600	NA
	U876_05740	1198423	1197473	NA	transaldolase	[G]_COG0176 Transaldolase	V469_05760	1199418	1198468	AHML_16890	3844309	3845259	V428_17500	3843732	3844682	V429_17535	3843691	3844641	AHA_3140	3553392	3554354
	U876_05815	1215713	1217704	NA	transketolase	[G]_COG0021 Transketolase	V469_05835	1216708	1218699	AHML_16815	3827019	3825028	V428_17425	3826442	3824451	V429_17460	3826401	3824410	AHA_3123	3532889	3530898
	U876_05965	1257273	1255405	NA	beta-hexosaminidase	[G]_COG3525 N-acetyl-beta-hexosaminidase	V469_05985	1258271	1256403	AHML_16690	3785376	3787244	V428_17275	3784901	3786769	V429_17310	3784873	3786741	AHA_3100	3500339	3502207
	U876_05970	1258306	1257434	NA	N-acetylglucosamine kinase	[G]_COG2971 Predicted N-acetylglucosamine kinase	V469_05990	1259304	1258432	AHML_16685	3784343	3785215	V428_17270	3783868	3784740	V429_17305	3783840	3784712	AHA_3099	3499306	3500178
	U876_06195	1307131	1306124	NA	6-phosphogluconolactonase	[G]_COG2706 3-carboxymuconate cyclase	V469_06215	1308130	1307123	AHML_16475	3735516	3736523	V428_17045	3735041	3736048	V429_17080	3735013	3736020	AHA_3055	3450450	3451457
	U876_06210	1313126	1311714	NA	pyruvate kinase	[G]_COG0469 Pyruvate kinase	V469_06230	1314126	1312714	AHML_16460	3729520	3730932	V428_17030	3729045	3730457	V429_17065	3729017	3730429	AHA_3052	3444421	3445869
	U876_06285	1330143	1329634	NA	PTS system glucose-specific transporter subunit IIA	[G]_COG2190 Phosphotransferase system IIA components	V469_06305	1331142	1330633	AHML_16390	3712503	3713012	V428_16955	3712028	3712537	V429_16990	3712000	3712509	AHA_3041	3428319	3428828
	U876_06290	1331914	1330187	NA	phosphoenolpyruvate-protein phosphotransferase	[G]_COG1080 Phosphoenolpyruvate-protein kinase (PTS system EI component in bacteria)	V469_06310	1332913	1331186	AHML_16385	3710732	3712459	V428_16950	3710257	3711984	V429_16985	3710229	3711956	AHA_3040	3426548	3428275
	U876_06295	1332216	1331959	NA	PTS sugar transporter	[G]_COG1925 Phosphotransferase system, HPr-related proteins	V469_06315	1333215	1332958	AHML_16380	3710430	3710687	V428_16945	3709955	3710212	V429_16980	3709927	3710184	AHA_3039	3426246	3426503
	U876_06595	1396139	1395255	ppnK	inorganic polyphosphate kinase	[G]_COG0061 Predicted sugar kinase	V469_06615	1397142	1396258	AHML_16110	3646490	3647374	V428_16645	3646015	3646899	V429_16680	3645987	3646871	NA
	U876_06615	1400735	1402225	NA	porin	[G]_COG4580 Maltoporin (phage lambda and maltose receptor)	V469_06635	1401738	1403228	AHML_16090	3641888	3640404	V428_16625	3641419	3639929	V429_16660	3641391	3639901	AHA_2981	3356080	3354590
	U876_06620	1402341	1403297	NA	fructokinase	[G]_COG0524 Sugar kinases, ribokinase family	V469_06640	1403344	1404300	AHML_16085	3640246	3639332	V428_16620	3639813	3638857	V429_16655	3639785	3638829	AHA_2980	3354474	3353518
	U876_06630	1404745	1406160	NA	glycosyl hydrolase family 32	[G]_COG1621 Beta-fructosidases (levanase/invertase)	V469_06650	1405748	1407163	AHML_16075	3637884	3636469	V428_16610	3637409	3635994	V429_16645	3637381	3635966	AHA_2978	3352070	3350655
	U876_07195	1552259	1552909	NA	fructose-6-phosphate aldolase	[G]_COG0176 Transaldolase	V469_07220	1553262	1553912	AHML_15365	3476381	3475731	V428_15890	3475906	3475256	V429_15925	3475879	3475229	AHA_2854	3204226	3203576
	U876_07480	1613160	1611832	NA	MFS transporter	[G]_COG2271 Sugar phosphate permease	V469_07505	1614162	1612834	AHML_15095	3415480	3416808	V428_15605	3415005	3416333	V429_15640	3414978	3416306	AHA_2798	3142576	3143904
Metabolism pathway (RGP3 )	U876_07825	1693524	1694453	NA	sugar ABC transporter substrate-binding protein	[G]_COG1879 ABC-type sugar transport system, periplasmic component	V469_07855	1694519	1695448	AHML_14760	3335115	3334186	V428_15265	3334640	3333711	V429_15290	3334613	3333684	NA
	U876_07830	1694502	1696049	NA	D-ribose transporter ATP-binding protein	[G]_COG1129 ABC-type sugar transport system, ATPase component	V469_07860	1695497	1697044	AHML_14755	3334137	3332590	V428_15260	3333662	3332115	V429_15285	3333635	3332088	NA
	U876_07835	1696061	1697089	NA	sugar ABC transporter permease	[G]_COG1172 Ribose/xylose/arabinose/galactoside ABC-type transport systems, permease components	V469_07865	1697056	1698084	AHML_14750	3332578	3331550	V428_15255	3332103	3331075	V429_15280	3332076	3331048	NA
	U876_07850	1700160	1701050	NA	MocC	[G]_COG1082 Sugar phosphate isomerases/epimerases	V469_07880	1701155	1702045	AHML_14735	3328479	3327589	V428_15240	3328004	3327114	V429_15265	3327977	3327087	NA
	U876_07855	1701102	1701923	NA	5-deoxyglucuronate isomerase	[G]_COG3718 Uncharacterized enzyme involved in inositol metabolism	V469_07885	1702097	1702918	AHML_14730	3327537	3326716	V428_15235	3327062	3326241	V429_15260	3327035	3326214	NA
	U876_08095	1749028	1748909	NA	ribose 5-phosphate isomerase	[G]_COG0120 Ribose 5-phosphate isomerase	V469_08125	1750030	1749911	AHML_14485	3279601	3279720	V428_14995	3279126	3279245	V429_15020	3279099	3279218	NA
	U876_08100	1749683	1749030	NA	ribose 5-phosphate isomerase	[G]_COG0120 Ribose 5-phosphate isomerase	V469_08130	1750685	1750032	AHML_14480	3278946	3279599	V428_14990	3278471	3279124	V429_15015	3278444	3279097	AHA_2728	3069152	3069805
	U876_08295	1803721	1806093	NA	phosphoenolpyruvate synthase	[G]_COG0574 Phosphoenolpyruvate synthase/pyruvate phosphate dikinase	V469_08310	1799981	1802353	AHML_14280	3223883	3221511	V428_14780	3223418	3221046	V429_14800	3223390	3221018	AHA_2691	3008367	3005995
	U876_08305	1809848	1807467	NA	glycosyl hydrolase family 3	[G]_COG1472 Beta-glucosidase-related glycosidases	V469_08320	1806108	1803727	AHML_14270	3217756	3220137	V428_14770	3217291	3219672	V429_14790	3217263	3219644	NA
	U876_08510	1856429	1855680	NA	UMP phosphatase	[G]_COG0647 Predicted sugar phosphatases of the HAD superfamily	V469_08525	1852689	1851940	AHML_14075	3171174	3171923	V428_14565	3170709	3171458	V429_14585	3170681	3171430	AHA_2654	2960537	2961286
	U876_08870	1930849	1930601	NA	hypothetical protein	[G]_COG1472 Beta-glucosidase-related glycosidases	NA			NA			NA			NA			NA
	U876_08965	1939987	1940304	NA	hypothetical protein	[G]_COG0166 Glucose-6-phosphate isomerase	NA			NA			NA			NA			AHA_2040	2246727	2247044
	U876_09820	2124868	2126172	NA	guanosine kinase	[G]_COG0524 Sugar kinases, ribokinase family	V469_09450	2060544	2061848	AHML_13195	2963278	2961974	V428_13650	2962926	2961622	V429_13670	2962919	2961615	AHA_2486	2766162	2764858
	U876_10135	2210251	2211285	NA	fructose 1,6-bisphosphatase	[G]_COG0158 Fructose-1,6-bisphosphatase	V469_09760	2145928	2146962	AHML_12895	2877905	2876880	V428_13325	2877562	2876528	V429_13345	2877555	2876521	AHA_2002	2202890	2203924
	U876_10485	2287608	2287814	NA	hypothetical protein	[G]_COG0366 Glycosidases	V469_10070	2218016	2218222	AHML_12570	2800544	2800338	V428_12975	2800193	2799987	V429_12995	2800185	2799979	NA
	U876_10505	2291696	2293129	NA	aryl-phospho-beta-D-glucosidase	[G]_COG2723 Beta-glucosidase/6-phospho-beta-glucosidase/beta-galactosidase	V469_10090	2222104	2223537	AHML_12550	2796456	2795023	V428_12955	2796105	2794672	V429_12975	2796097	2794664	AHA_2091	2302339	2303772
	U876_11865	2569682	2570569	prpB	2-methylisocitrate lyase	[G]_COG2513 PEP phosphonomutase and related enzymes	V469_11445	2500090	2500977	AHML_11610	2580472	2579585	V428_11960	2580121	2579234	V429_11975	2580113	2579226	AHA_2265	2499438	2500325
	U876_12085	2621893	2622312	NA	D-ribose pyranase	[G]_COG1869 ABC-type ribose transport system, auxiliary component	V469_11665	2552301	2552720	AHML_11390	2528261	2527842	V428_11740	2527910	2527491	V429_11755	2527902	2527483	AHA_2309	2551640	2552059
	U876_12090	2622331	2623863	NA	sugar ABC transporter ATP-binding protein	[G]_COG1129 ABC-type sugar transport system, ATPase component	V469_11670	2552739	2554271	AHML_11385	2527823	2526291	V428_11735	2527472	2525940	V429_11750	2527464	2525932	AHA_2310	2552093	2553610
	U876_12095	2623860	2624825	rbsC	ribose ABC transporter permease	[G]_COG1172 Ribose/xylose/arabinose/galactoside ABC-type transport systems, permease components	V469_11675	2554268	2555233	AHML_11380	2526294	2525329	V428_11730	2525943	2524978	V429_11745	2525935	2524970	AHA_2311	2553607	2554572
	U876_12100	2624847	2625722	NA	D-ribose transporter subunit RbsB	[G]_COG1879 ABC-type sugar transport system, periplasmic component	V469_11680	2555255	2556130	AHML_11375	2525307	2524432	V428_11725	2524956	2524081	V429_11740	2524948	2524073	AHA_2312	2554594	2555469
	U876_12105	2625829	2626761	NA	ribokinase	[G]_COG0524 Sugar kinases, ribokinase family	V469_11685	2556237	2557169	AHML_11370	2524325	2523393	V428_11720	2523974	2523042	V429_11735	2523966	2523034	AHA_2313	2555577	2556509
	U876_12235	2658084	2656927	NA	mannose-6-phosphate isomerase	[G]_COG2942 N-acyl-D-glucosamine 2-epimerase	V469_11815	2588500	2587343	AHML_11240	2492070	2493227	V428_11590	2491719	2492876	V429_11605	2491711	2492868	AHA_2338	2587826	2586669
	U876_12240	2659019	2658171	NA	PTS fructose transporter subunit IID	[G]_COG3716 Phosphotransferase system, mannose/fructose/N-acetylgalactosamine-specific component IID	V469_11820	2589435	2588587	AHML_11235	2491135	2491983	V428_11585	2490784	2491632	V429_11600	2490776	2491624	AHA_2339	2588760	2587912
	U876_12245	2659822	2659019	NA	PTS sorbose transporter subunit IIC	[G]_COG3715 Phosphotransferase system, mannose/fructose/N-acetylgalactosamine-specific component IIC	V469_11825	2590238	2589435	AHML_11230	2490332	2491135	V428_11580	2489981	2490784	V429_11595	2489973	2490776	AHA_2340	2589563	2588760
	U876_12250	2660329	2659835	NA	PTS N-acetylgalactosamine transporter subunit IID	[G]_COG3444 Phosphotransferase system, mannose/fructose/N-acetylgalactosamine-specific component IIB	V469_11830	2590745	2590251	AHML_11225	2489825	2490319	V428_11575	2489474	2489968	V429_11590	2489466	2489960	AHA_2341	2590070	2589576
	U876_12255	2660770	2660339	NA	PTS fructose transporter subunit IIA	[G]_COG2893 Phosphotransferase system, mannose/fructose-specific component IIA	V469_11835	2591186	2590755	AHML_11220	2489384	2489815	V428_11570	2489033	2489464	V429_11585	2489025	2489456	AHA_2342	2590511	2590080
	U876_12280	2667263	2666274	fruK	1-phosphofructokinase	[G]_COG1105 Fructose-1-phosphate kinase and related fructose-6-phosphate kinase (PfkB)	V469_11860	2597680	2596691	AHML_11195	2482891	2483880	V428_11545	2482540	2483529	V429_11560	2482532	2483521	AHA_2347	2596993	2596004
	U876_12345	2681264	2680635	NA	histidine phosphatase	[G]_COG0406 Fructose-2,6-bisphosphatase	V469_11925	2611682	2611053	AHML_11125	2468889	2469518	V428_11480	2468538	2469167	V429_11495	2468530	2469159	AHA_2360	2610322	2609693
	U876_12455	2702592	2703347	NA	triosephosphate isomerase	[G]_COG0149 Triosephosphate isomerase	V469_12035	2633010	2633765	AHML_11020	2447560	2446805	V428_11370	2447209	2446454	V429_11385	2447201	2446446	AHA_2382	2632411	2633166
	U876_12460	2703495	2704466	NA	6-phosphofructokinase	[G]_COG0205 6-phosphofructokinase	V469_12040	2633913	2634884	AHML_11015	2446657	2445686	V428_11365	2446306	2445335	V429_11380	2446298	2445327	AHA_2383	2633314	2634285
	U876_12500	2709994	2712057	NA	glycogen debranching protein	[G]_COG1523 Type II secretory pathway, pullulanase PulA and related glycosidases	V469_12080	2640645	2642708	AHML_10995	2439639	2437576	V428_11310	2439288	2437225	V429_11325	2439280	2437217	AHA_2395	2640664	2642727
	U876_12700	2749047	2746573	NA	maltodextrin phosphorylase	[G]_COG0058 Glucan phosphorylase	V469_12280	2679698	2677224	AHML_10810	2400586	2403060	V428_11110	2400235	2402709	V429_11120	2400227	2402701	AHA_2431	2680048	2677574
	U876_13060	2851123	2852217	NA	phosphonate ABC transporter ATP-binding protein	[G]_COG3839 ABC-type sugar transport systems, ATPase components	V469_12645	2781776	2782870	AHML_10455	2298509	2297415	V428_10750	2298158	2297064	V429_10755	2298150	2297056	AHA_1935	2116127	2115033
	U876_13210	2886075	2885074	araH	L-arabinose transporter permease	[G]_COG1172 Ribose/xylose/arabinose/galactoside ABC-type transport systems, permease components	V469_12795	2816728	2815727	AHML_10300	2263557	2264558	V428_10600	2263207	2264208	V429_10605	2263198	2264199	AHA_1905	2081136	2082137
	U876_13215	2887623	2886124	araG	L-arabinose transporter ATP-binding protein	[G]_COG1129 ABC-type sugar transport system, ATPase component	V469_12800	2818276	2816777	AHML_10295	2262009	2263508	V428_10595	2261659	2263158	V429_10600	2261650	2263149	AHA_1904	2079588	2081087
	U876_13220	2888679	2887696	NA	sugar ABC transporter substrate-binding protein	[G]_COG1879 ABC-type sugar transport system, periplasmic component	V469_12805	2819332	2818349	AHML_10290	2260953	2261936	V428_10590	2260603	2261586	V429_10595	2260594	2261577	AHA_1903	2078532	2079515
	U876_13230	2890729	2891427	araD	ribulose 5-phosphate epimerase	[G]_COG0235 Ribulose-5-phosphate 4-epimerase and related epimerases and aldolases	V469_12815	2821382	2822080	AHML_10280	2258903	2258205	V428_10580	2258553	2257855	V429_10585	2258544	2257846	AHA_1901	2076482	2075784
	U876_13235	2891441	2892940	NA	arabinose isomerase	[G]_COG2160 L-arabinose isomerase	V469_12820	2822094	2823593	AHML_10275	2258191	2256692	V428_10575	2257841	2256342	V429_10580	2257832	2256333	AHA_1900	2075770	2074271
	U876_13685	2987963	2986797	NA	hypothetical protein	[G]_COG2956 Predicted N-acetylglucosaminyl transferase	V469_13275	2918399	2917233	AHML_09960	2190039	2191205	V428_10220	2189690	2190856	V429_10225	2189682	2190848	AHA_1812	1978282	1979448
	U876_14165	3085581	3086384	NA	inositol monophosphatase	[G]_COG0483 Archaeal fructose-1,6-bisphosphatase and related enzymes of inositol monophosphatase family	V469_13755	3016017	3016820	AHML_09475	2092420	2091617	V428_09735	2092071	2091268	V429_09740	2092063	2091260	AHA_1710	1873894	1873040
	U876_14465	3154349	3153213	NA	ABC transporter	[G]_COG3839 ABC-type sugar transport systems, ATPase components	V469_14060	3084786	3083650	AHML_09170	2023635	2024771	V428_09430	2023299	2024435	V429_09435	2023298	2024434	AHA_1670	1824448	1825584
	U876_14470	3155309	3154419	malG	maltose transporter permease	[G]_COG3833 ABC-type maltose transport systems, permease component	V469_14065	3085746	3084856	AHML_09165	2022675	2023565	V428_09425	2022339	2023229	V429_09430	2022338	2023228	AHA_1669	1823488	1824378
	U876_14475	3156974	3155322	malF	maltose transporter membrane protein	[G]_COG1175 ABC-type sugar transport systems, permease components	V469_14070	3087411	3085759	AHML_09160	2021010	2022662	V428_09420	2020674	2022326	V429_09425	2020673	2022325	AHA_1668	1821823	1823475
	U876_14480	3158231	3157050	malE	sugar ABC transporter substrate-binding protein	[G]_COG2182 Maltose-binding periplasmic proteins/domains	V469_14075	3088668	3087487	AHML_09155	2019753	2020934	V428_09415	2019417	2020598	V429_09420	2019416	2020597	AHA_1667	1820566	1821747
	U876_14565	3181049	3179694	glpT	sn-glycerol-3-phosphate transporter	[G]_COG2271 Sugar phosphate permease	V469_14160	3111486	3110131	AHML_09070	1996935	1998290	V428_09325	1996599	1997954	V429_09330	1996598	1997953	AHA_1650	1797762	1799117
	U876_14570	3181543	3182385	NA	glycerol uptake facilitator GlpF	[G]_COG0580 Glycerol uptake facilitator and related permeases (Major Intrinsic Protein Family)	V469_14165	3111980	3112822	AHML_09065	1996447	1995599	V428_09320	1996105	1995263	V429_09325	1996104	1995262	AHA_1649	1797274	1796426
	U876_14605	3187648	3188820	NA	MFS sugar transporter	[G]_COG2814 Arabinose efflux permease	V469_14200	3118086	3119258	AHML_09030	1990336	1989164	V428_09285	1990000	1988828	V429_09290	1989999	1988827	AHA_1643	1791158	1789986
	U876_14715	3210274	3209687	NA	histidine phosphatase	[G]_COG0406 Fructose-2,6-bisphosphatase	V469_14310	3140712	3140125	AHML_08920	1967710	1968297	V428_09175	1967374	1967961	V429_09180	1967373	1967960	AHA_1621	1770909	1771496
	U876_14950	3258259	3257681	gmhA	phosphoheptose isomerase	[G]_COG0279 Phosphoheptose isomerase	V469_14545	3188698	3188120	AHML_08695	1919725	1920303	V428_08940	1919389	1919967	V429_08945	1919388	1919966	AHA_1574	1722801	1723379
	U876_15110	3292724	3293362	NA	ABC transporter ATP-binding protein	[G]_COG3839 ABC-type sugar transport systems, ATPase components	V469_14705	3223162	3223800	AHML_08555	1885259	1884621	V428_08785	1884923	1884285	V429_08790	1884922	1884284	NA
	U876_15135	3298418	3296769	NA	phosphoglucomutase	[G]_COG0033 Phosphoglucomutase	V469_14730	3228856	3227207	AHML_08530	1879565	1881214	V428_08760	1879229	1880878	V429_08765	1879228	1880877	AHA_1537	1681306	1682955
	U876_15180	3307334	3304671	NA	beta-N-acetylhexosaminidase	[G]_COG3525 N-acetyl-beta-hexosaminidase	V469_14775	3237772	3235109	AHML_08485	1870649	1873312	V428_08715	1870313	1872976	V429_08720	1870312	1872975	AHA_1528	1672495	1675158
	U876_15185	3308935	3307457	NA	PTS glucose transporter subunit IIBC	[G]_COG1263 Phosphotransferase system IIC components, glucose/maltose/N-acetylglucosamine-specific	V469_14780	3239373	3237895	AHML_08480	1869048	1870526	V428_08710	1868712	1870190	V429_08715	1868711	1870189	NA
	U876_15190	3309209	3310009	nagB	glucosamine-6-phosphate deaminase	[G]_COG0363 6-phosphogluconolactonase/Glucosamine-6-phosphate isomerase/deaminase	V469_14785	3239647	3240447	AHML_08475	1868774	1867974	V428_08705	1868438	1867638	V429_08710	1868437	1867637	AHA_1526	1670644	1669844
	U876_15195	3310019	3311164	nagA	N-acetylglucosamine-6-phosphate deacetylase	[G]_COG1820 N-acetylglucosamine-6-phosphate deacetylase	V469_14790	3240457	3241602	AHML_08470	1867964	1866819	V428_08700	1867628	1866483	V429_08705	1867627	1866482	AHA_1525	1669834	1668689
	U876_15915	3458365	3459564	NA	mannose-6-phosphate isomerase	[G]_COG1482 Phosphomannose isomerase	V469_15515	3388906	3390105	AHML_07755	1719696	1718497	V428_07980	1719367	1718168	V429_07985	1719366	1718167	AHA_1434	1570221	1569022
	U876_15945	3466573	3464987	NA	PTS maltose transporter subunit IICB	[G]_COG1263 Phosphotransferase system IIC components, glucose/maltose/N-acetylglucosamine-specific	V469_15545	3397114	3395528	AHML_07725	1711488	1713074	V428_07950	1711159	1712745	V429_07955	1711158	1712744	AHA_1427	1561236	1562822
	U876_15990	3474750	3476156	uhpT	sugar phosphate antiporter	[G]_COG2271 Sugar phosphate permease	V469_15590	3405291	3406697	AHML_07680	1703311	1701905	V428_07905	1702982	1701576	V429_07910	1702981	1701575	AHA_1420	1552997	1551591
	U876_16340	3560843	3559875	glk	glucokinase	[G]_COG0837 Glucokinase	V469_15940	3491399	3490431	AHML_07330	1617202	1618170	V428_07555	1616873	1617841	V429_07560	1616872	1617840	AHA_1351	1469509	1470477
	U876_16350	3562211	3563650	NA	pyruvate kinase	[G]_COG0469 Pyruvate kinase	V469_15950	3492767	3494206	AHML_07320	1615834	1614395	V428_07545	1615505	1614066	V429_07550	1615504	1614065	AHA_1349	1468141	1466702
Metabolism pathway (RGP13 )	U876_16505	3598522	3598142	NA	hypothetical protein	[G]_COG2731 Beta-galactosidase, beta subunit	NA			NA			NA			NA			NA
	U876_16525	3603100	3602393	NA	N-acetylmannosamine-6-phosphate 2-epimerase	[G]_COG3010 Putative N-acetylmannosamine-6-phosphate epimerase	V469_16120	3532433	3531726	AHML_07155	1576296	1576922	V428_07375	1575886	1576593	V429_07380	1575885	1576592	NA
	U876_16550	3610054	3611274	NA	fucose permease	[G]_COG0738 Fucose permease	V469_16145	3539387	3540607	AHML_07130	1569249	1568041	V428_07350	1568932	1567712	V429_07355	1568931	1567711	NA
	U876_16555	3611284	3613062	fucI	sugar isomerase	[G]_COG2407 L-fucose isomerase and related proteins	V469_16150	3540617	3542395	AHML_07125	1568031	1566253	V428_07345	1567702	1565924	V429_07350	1567701	1565923	NA
	U876_16560	3613129	3614577	NA	L-fuculose kinase	[G]_COG1070 Sugar (pentulose and hexulose) kinases	V469_16155	3542462	3543910	AHML_07120	1566186	1564738	V428_07340	1565857	1564409	V429_07345	1565856	1564408	NA
	U876_16570	3615426	3615854	fucU	L-fucose mutarotase	[G]_COG4154 Fucose dissimilation pathway protein FucU	V469_16165	3544759	3545187	AHML_07110	1563889	1563461	V428_07330	1563560	1563132	V429_07335	1563559	1563131	NA
	U876_16680	3638401	3639762	NA	alpha-amylase	[G]_COG0366 Glycosidases	V469_16275	3567738	3569099	AHML_06850	1510471	1509074	V428_07075	1510106	1508745	V429_07080	1510105	1508744	AHA_1304	1417601	1416240
	U876_16690	3641494	3640808	NA	porin	[G]_COG0580 Glycerol uptake facilitator and related permeases (Major Intrinsic Protein Family)	V469_16285	3570831	3570145	AHML_06840	1507342	1508028	V428_07065	1507013	1507699	V429_07070	1507012	1507698	AHA_1302	1414508	1415194
	U876_17085	3727867	3729975	NA	alpha-amylase	[G]_COG0366 Glycosidases	V469_16680	3657206	3659314	AHML_06445	1420967	1418859	V428_06670	1420638	1418530	V429_06670	1420637	1418529	AHA_1215	1325237	1323129
	U876_17310	3785609	3784179	NA	PTS glucose transporter subunit IIBC	[G]_COG1263 Phosphotransferase system IIC components, glucose/maltose/N-acetylglucosamine-specific	V469_16905	3714949	3713519	AHML_06225	1363224	1364654	V428_06445	1362895	1364325	V429_06445	1362894	1364324	AHA_1168	1264417	1265847
	U876_17320	3788421	3787105	NA	maltoporin	[G]_COG4580 Maltoporin (phage lambda and maltose receptor)	V469_16915	3717761	3716445	AHML_06215	1360412	1361728	V428_06435	1360083	1361399	V429_06435	1360082	1361398	AHA_1166	1261489	1262922
	U876_18165	3961728	3962789	NA	sugar dehydrogenase	[G]_COG2133 Glucose/sorbosone dehydrogenases	V469_17540	3850186	3851247	AHML_05580	1227985	1226924	V428_05805	1227657	1226596	V429_05810	1227656	1226595	NA
	U876_18470	4024406	4025305	NA	4-deoxy-4-formamido-L-arabinose-phospho-UDP deformylase	[G]_COG0726 Predicted xylanase/chitin deacetylase	V469_17845	3912864	3913763	AHML_05285	1165441	1164542	V428_05505	1165134	1164235	V429_05510	1165119	1164220	AHA_0989	1070616	1069717
	U876_19605	4267083	4265782	eno	enolase	[G]_COG0148 Enolase	V469_18945	4142839	4141538	AHML_04185	922823	924124	V428_04370	922576	923877	V429_04370	922556	923857	AHA_0821	882991	884292
	U876_19650	4279114	4280427	NA	tagatose-bisphosphate aldolase	[G]_COG4573 Predicted tagatose 6-phosphate kinase	V469_18990	4154871	4156184	AHML_04140	910783	909479	V428_04325	910545	909232	V429_04325	910525	909212	AHA_0812	870960	869647
	U876_19660	4281609	4282082	NA	PTS system N-acetylgalactosamine-specific transporter subunit IIB	[G]_COG3444 Phosphotransferase system, mannose/fructose/N-acetylgalactosamine-specific component IIB	V469_19000	4157366	4157839	AHML_04130	908297	907824	V428_04315	908050	907577	V429_04315	908030	907557	AHA_0810	868465	867992
	U876_19665	4282098	4282874	NA	PTS system N-acetylgalactosamine-specific transporter subunit IIC	[G]_COG3715 Phosphotransferase system, mannose/fructose/N-acetylgalactosamine-specific component IIC	V469_19005	4157855	4158631	AHML_04125	907808	907032	V428_04310	907561	906785	V429_04310	907541	906765	AHA_0809	867976	867200
	U876_19670	4282864	4283742	NA	PTS system N-acetylgalactosamine-specific transporter subunit IID	[G]_COG3716 Phosphotransferase system, mannose/fructose/N-acetylgalactosamine-specific component IID	V469_19010	4158621	4159499	AHML_04120	907042	906164	V428_04305	906795	905917	V429_04305	906775	905897	AHA_0808	867210	866332
	U876_19680	4284224	4285423	NA	N-acetylglucosamine-6-phosphate deacetylase	[G]_COG1820 N-acetylglucosamine-6-phosphate deacetylase	V469_19020	4159981	4161180	AHML_04110	905682	904483	V428_04295	905435	904236	V429_04295	905415	904216	AHA_0806	865850	864651
	U876_19685	4285414	4286268	NA	tagatose-bisphosphate aldolase	[G]_COG0191 Fructose/tagatose bisphosphate aldolase	V469_19025	4161171	4162025	AHML_04105	904492	903638	V428_04290	904245	903391	V429_04290	904225	903371	AHA_0805	864660	863806
	U876_19800	4308172	4307093	NA	fructose-bisphosphate aldolase	[G]_COG0191 Fructose/tagatose bisphosphate aldolase	V469_19140	4183929	4182850	AHML_03990	881734	882813	V428_04175	881487	882566	V429_04175	881467	882546	AHA_0782	841743	842822
	U876_19805	4309452	4308289	NA	phosphoglycerate kinase	[G]_COG0126 3-phosphoglycerate kinase	V469_19145	4185209	4184046	AHML_03985	880454	881617	V428_04170	880207	881370	V429_04170	880187	881350	AHA_0781	840463	841626
	U876_19810	4310525	4309515	gapA	glyceraldehyde-3-phosphate dehydrogenase	[G]_COG0057 Glyceraldehyde-3-phosphate dehydrogenase/erythrose-4-phosphate dehydrogenase	V469_19150	4186282	4185272	AHML_03980	879381	880391	V428_04165	879134	880144	V429_04165	879114	880124	AHA_0780	839390	840400
	U876_20525	4462815	4461682	NA	glycerate kinase	[G]_COG1929 Glycerate kinase	V469_19870	4338536	4337403	AHML_03300	727090	728223	V428_03450	726844	727977	V429_03450	726824	727957	AHA_0642	691631	692764
	U876_21015	4570613	4571758	NA	mannitol-1-phosphate 5-dehydrogenase	[G]_COG0246 Mannitol-1-phosphate/altronate dehydrogenases	V469_20360	4446330	4447475	AHML_02815	619291	618146	V428_02960	619045	617900	V429_02960	619025	617880	NA
	U876_21280	4625292	4623673	NA	glycosidase	[G]_COG0366 Glycosidases	V469_20625	4501088	4499469	AHML_02550	564701	566305	V428_02695	564450	566069	V429_02695	564441	566060	AHA_0495	528005	529678
	U876_21440	4659002	4657992	NA	fructose 1,6-bisphosphatase	[G]_COG1494 Fructose-1,6-bisphosphatase/sedoheptulose 1,7-bisphosphatase and related proteins	V469_20785	4534679	4533669	AHML_02390	530954	531964	V428_02535	530718	531728	V429_02535	530709	531719	AHA_0464	494354	495364
	U876_22415	4849532	4851061	NA	phosphoglyceromutase	[G]_COG0696 Phosphoglyceromutase	V469_21765	4725087	4726616	AHML_01445	340324	338795	V428_01555	340159	338630	V429_01555	340159	338630	NA
	U876_22435	4855029	4854388	NA	keto-deoxy-phosphogluconate aldolase	[G]_COG0800 2-keto-3-deoxy-6-phosphogluconate aldolase	V469_21785	4730584	4729943	AHML_01425	334827	335468	V428_01535	334662	335303	V429_01535	334662	335303	AHA_0289	317302	317943
	U876_22445	4857352	4856843	idnK	gluconate kinase	[G]_COG3265 Gluconate kinase	V469_21795	4732907	4732398	AHML_01415	332504	333013	V428_01525	332339	332848	V429_01525	332339	332848	AHA_0287	314979	315488
	U876_22640	4898559	4897720	NA	carbohydrate kinase	[G]_COG0524 Sugar kinases, ribokinase family	V469_21990	4774115	4773276	AHML_01220	291296	292135	V428_01330	291131	291970	V429_01330	291131	291970	AHA_0249	273891	274730
	U876_22840	4943976	4943521	ebgC	beta-D-galactosidase	[G]_COG2731 Beta-galactosidase, beta subunit	V469_22190	4819532	4819077	AHML_01030	245872	246327	V428_01130	245707	246162	V429_01130	245707	246162	AHA_0206	224878	225333
	U876_22845	4947059	4943973	ebgA	beta-D-galactosidase	[G]_COG3250 Beta-galactosidase/beta-glucuronidase	V469_22195	4822615	4819529	AHML_01025	242789	245875	V428_01125	242624	245710	V429_01125	242624	245710	AHA_0205	221807	224881
	U876_23005	4977023	4977310	NA	PTS ascorbate transporter subunit IIB	[G]_COG3414 Phosphotransferase system, galactitol-specific IIB component	V469_22355	4852577	4852864	AHML_00890	212816	212529	V428_00960	212772	212485	V429_00960	212772	212485	NA
	U876_23095	4991929	4993578	pgi	glucose-6-phosphate isomerase	[G]_COG0166 Glucose-6-phosphate isomerase	V469_22445	4867482	4869131	AHML_00795	197910	196261	V428_00870	197866	196217	V429_00870	197866	196217	AHA_0154	176903	175254
	U876_23190	5018125	5019363	NA	sugar ABC transporter substrate-binding protein	[G]_COG1653 ABC-type sugar transport system, periplasmic component	V469_22545	4893640	4894878	AHML_00720	171631	170393	V428_00775	171627	170389	V429_00775	171629	170391	AHA_0135	150749	149511
	U876_23300	5038791	5040377	NA	PTS alpha-glucoside transporter subunit IIBC	[G]_COG1263 Phosphotransferase system IIC components, glucose/maltose/N-acetylglucosamine-specific	V469_22655	4914305	4915891	NA			V428_00665	150962	149376	V429_00665	150964	149378	AHA_0116	130026	128440
	U876_23305	5040380	5041699	NA	6-phospho-alpha-glucosidase	[G]_COG1486 Alpha-galactosidases/6-phospho-beta-glucosidases, family 4 of glycosyl hydrolases	V469_22660	4915894	4917213	AHML_00605	149377	148058	V428_00660	149373	148054	V429_00660	149375	148056	AHA_0115	128437	127118

## Sheet: COG L
	Genes of category L using A. hydrophila NJ-35 as the reference
Traits	NJ-35	Start	End	Gene	Product	COG category	J-1	Start	End	ML09-119	Start	End	AL09-71	Start	End	pc104A	Start	End	ATCC 7966T	Start	End
	U876_00005	223	1593	dnaA	chromosomal replication initiation protein	[L]_COG0593 ATPase involved in DNA replication initiation	V469_00005	223	1593	AHML_00005	223	1593	V428_00005	221	1591	V429_00005	223	1593	AHA_0001	223	1593
	U876_00010	1612	2715	NA	DNA polymerase III subunit beta	[L]_COG0592 DNA polymerase sliding clamp subunit (PCNA homolog)	V469_00010	1612	2715	AHML_00010	1612	2715	V428_00010	1610	2713	V429_00010	1612	2715	AHA_0002	1677	2780
	U876_00015	2718	3821	recF	recombination protein F	[L]_COG1195 Recombinational DNA repair ATPase (RecF pathway)	V469_00015	2718	3821	AHML_00015	2718	3821	V428_00015	2716	3819	V429_00015	2718	3821	AHA_0003	2783	3886
	U876_00020	3818	6229	gyrB	DNA gyrase subunit B	[L]_COG0187 Type IIA topoisomerase (DNA gyrase/topo II, topoisomerase IV), B subunit	V469_00020	3818	6229	AHML_00020	3818	6229	V428_00020	3816	6227	V429_00020	3818	6229	AHA_0004	3883	6294
	U876_00425	93551	95563	NA	ATP-dependent DNA helicase Rep	[L]_COG0210 Superfamily I DNA and RNA helicases	V469_00430	93514	95526	AHML_22095	4974587	4972575	V428_23060	4973952	4971940	V429_23095	4973920	4971908	AHA_4238	4694698	4692686
	U876_00630	142251	140044	NA	primosomal protein N'	[L]_COG1198 Primosomal protein N' (replication factor Y) - superfamily II helicase	V469_00635	142214	140007	AHML_21895	4925920	4928094	V428_22860	4925252	4927459	V429_22895	4925220	4927427	AHA_4198	4646180	4648387
	U876_00780	171091	172926	NA	ATP-dependent DNA helicase RecQ	[L]_COG0514 Superfamily II DNA helicase	V469_00785	171073	172908	AHML_21750	4897082	4895247	V428_22710	4896447	4894612	V429_22745	4896415	4894580	AHA_4129	4578278	4576443
	U876_01205	264594	266561	NA	DNA topoisomerase III	[L]_COG0550 Topoisomerase IA	V469_01210	264578	266545	AHML_21340	4803577	4801610	V428_22285	4802942	4800975	V429_22315	4802910	4800943	AHA_4047	4485619	4483649
	U876_01555	336243	339593	NA	exodeoxyribonuclease V subunit gamma	[L]_COG1330 Exonuclease V gamma subunit	V469_01570	336201	339551	AHML_21025	4731954	4728604	V428_21925	4731347	4727997	V429_21955	4731307	4727957	AHA_3976	4414066	4410716
	U876_01560	339593	343198	NA	exodeoxyribonuclease V subunit beta	[L]_COG1074 ATP-dependent exoDNAse (exonuclease V) beta subunit (contains helicase and exonuclease domains)	V469_01575	339551	343156	AHML_21020	4728604	4724999	V428_21920	4727997	4724392	V429_21950	4727957	4724352	NA
	U876_01565	343195	345234	NA	exodeoxyribonuclease V subunit alpha	[L]_COG0507 ATP-dependent exoDNAse (exonuclease V), alpha subunit - helicase superfamily I member	V469_01580	343153	345192	AHML_21015	4725002	4722963	V428_21915	4724395	4722356	V429_21945	4724355	4722316	NA
	U876_01660	364552	367380	NA	excinuclease ABC subunit A	[L]_COG0178 Excinuclease ATPase subunit	V469_01675	364510	367338	AHML_20920	4703645	4700817	V428_21815	4703038	4700210	V429_21845	4702998	4700170	AHA_3955	4387727	4384899
	U876_01960	422421	422050	NA	hypothetical protein	[L]_COG0792 Predicted endonuclease distantly related to archaeal Holliday junction resolvase	V469_01975	422340	421969	NA			NA			NA			AHA_3896	4329881	4330273
	U876_02515	538059	536998	NA	adenine glycosylase	[L]_COG1194 A/G-specific DNA glycosylase	V469_02530	537979	536918	AHML_20115	4530175	4531236	V428_20955	4529583	4530644	V429_20985	4529543	4530604	AHA_3787	4215293	4216354
	U876_02670	565313	567208	NA	DNA topoisomerase IV subunit B	[L]_COG0187 Type IIA topoisomerase (DNA gyrase/topo II, topoisomerase IV), B subunit	V469_02685	565233	567128	AHML_19955	4502921	4501026	V428_20800	4502329	4500434	V429_20830	4502289	4500394	AHA_3756	4186612	4184717
	U876_02675	567280	569574	NA	DNA topoisomerase IV subunit A	[L]_COG0188 Type IIA topoisomerase (DNA gyrase/topo II, topoisomerase IV), A subunit	V469_02690	567200	569494	AHML_19950	4500954	4498660	V428_20795	4500362	4498068	V429_20825	4500322	4498028	AHA_3755	4184633	4182339
	U876_02775	584900	585481	NA	IclR family transcriptional regulator	[L]_COG1573 Uracil-DNA glycosylase	V469_02790	584820	585401	AHML_19850	4483316	4482753	V428_20695	4482742	4482161	V429_20725	4482702	4482121	AHA_3733	4166483	4165902
	U876_02850	601850	599274	NA	DNA mismatch repair protein MutS	[L]_COG0249 Mismatch repair ATPase (MutS family)	V469_02865	601769	599193	AHML_19770	4466383	4468929	V428_20620	4465766	4468342	V429_20650	4465729	4468305	AHA_3718	4149516	4152098
	U876_02875	611283	612347	NA	recombinase RecA	[L]_COG0468 RecA/RadA recombinase	V469_02890	611202	612266	AHML_19740	4456918	4455854	V428_20590	4456331	4455267	V429_20625	4456294	4455230	AHA_3716	4148710	4147646
	U876_02950	625265	624810	NA	DNA polymerase III subunit chi	[L]_COG2927 DNA polymerase III, chi subunit	V469_02960	625079	624624	AHML_19695	4442935	4443390	V428_20515	4442348	4442803	V429_20550	4442311	4442766	AHA_3701	4134736	4135191
	U876_03050	644800	645588	NA	deoxyribonuclease	[L]_COG0084 Mg-dependent DNase	V469_03060	644615	645403	AHML_19435	4398643	4397855	V428_20230	4398056	4397268	V429_20260	4398019	4397231	AHA_3692	4125064	4124276
	U876_03125	662405	662677	NA	DNA-binding protein	[L]_COG0776 Bacterial nucleoid DNA-binding protein	V469_03135	662219	662491	AHML_19360	4381038	4380766	V428_20155	4380451	4380179	V429_20185	4380414	4380142	AHA_3678	4107587	4107291
	U876_03275	688454	689068	ruvA	ATP-dependent DNA helicase RuvA	[L]_COG0632 Holliday junction resolvasome, DNA-binding subunit	V469_03290	688268	688882	AHML_19210	4354988	4354374	V428_20000	4354401	4353787	V429_20030	4354364	4353750	AHA_3648	4081514	4080900
	U876_03280	689077	690087	ruvB	ATP-dependent DNA helicase RuvB	[L]_COG2255 Holliday junction resolvasome, helicase subunit	V469_03295	688891	689901	AHML_19205	4354365	4353355	V428_19995	4353778	4352768	V429_20025	4353741	4352731	AHA_3647	4080891	4079881
	U876_03810	794296	796743	NA	ATP-dependent helicase	[L]_COG1643 HrpA-like helicases	V469_03840	794530	796977	AHML_18695	4248552	4246105	V428_19435	4247966	4245519	V429_19465	4247929	4245482	NA
	U876_04845	1016184	1015933	NA	exodeoxyribonuclease VII small subunit	[L]_COG1722 Exonuclease VII small subunit	V469_04865	1017175	1016924	AHML_17730	4026501	4026752	V428_18400	4025924	4026175	V429_18430	4025883	4026134	NA
	U876_05075	1065516	1066415	xerD	site-specific tyrosine recombinase XerD	[L]_COG4974 Site-specific recombinase XerD	V469_05095	1066509	1067408	AHML_17510	3977168	3976269	V428_18165	3976591	3975692	V429_18200	3976550	3975651	AHA_3273	3688277	3687378
	U876_05090	1067825	1069555	NA	ssDNA exonuclease RecJ	[L]_COG0608 Single-stranded DNA-specific exonuclease	V469_05110	1068818	1070548	AHML_17495	3974859	3973129	V428_18150	3974282	3972552	V429_18185	3974241	3972511	AHA_3270	3684296	3682566
	U876_05190	1086006	1084975	NA	DNA polymerase III subunit delta	[L]_COG1466 DNA polymerase III, delta subunit	V469_05210	1086999	1085968	AHML_17395	3956728	3957759	V428_18050	3956151	3957182	V429_18085	3956110	3957141	AHA_3250	3666212	3667243
	U876_05505	1153636	1154508	NA	DNA adenine methylase	[L]_COG0338 Site-specific DNA methylase	V469_05525	1154631	1155503	AHML_17080	3889023	3888223	V428_17735	3888518	3887646	V429_17770	3888477	3887605	AHA_3186	3598254	3597382
	U876_05725	1195703	1196371	NA	uracil-DNA glycosylase	[L]_COG0692 Uracil DNA glycosylase	V469_05745	1196698	1197366	AHML_16905	3847029	3846361	V428_17515	3846452	3845784	V429_17550	3846411	3845743	AHA_3142	3556122	3555454
	U876_05775	1208547	1208125	NA	Holliday junction resolvase	[L]_COG0816 Predicted endonuclease involved in recombination (possible Holliday junction resolvase in Mycoplasmas and B. subtilis)	V469_05795	1209542	1209120	AHML_16855	3834185	3834607	V428_17465	3833608	3834030	V429_17500	3833567	3833989	AHA_3131	3540067	3540489
	U876_05800	1213527	1212844	NA	deoxyribonuclease	[L]_COG2356 Endonuclease I	V469_05820	1214522	1213839	AHML_16830	3829205	3829888	V428_17440	3828628	3829311	V429_17475	3828587	3829270	NA
	U876_05950	1253569	1253213	NA	cysteine methyltransferase	[L]_COG0350 Methylated DNA-protein cysteine methyltransferase	V469_05970	1254567	1254211	AHML_16700	3789153	3789503	V428_17290	3788663	3789019	V429_17325	3788630	3788986	AHA_3102	3504045	3504401
	U876_06240	1320222	1319311	NA	recombination associated protein	[L]_COG2974 DNA recombination-dependent growth factor C	V469_06260	1321222	1320311	AHML_16435	3722424	3723335	V428_17000	3721949	3722860	V429_17035	3721921	3722832	AHA_3048	3437373	3438284
	U876_06250	1320933	1322159	NA	metallophosphatase	[L]_COG0420 DNA repair exonuclease	NA			AHML_16425	3721713	3720487	V428_16990	3721238	3720012	V429_17025	3721210	3719984	AHA_3046	3436662	3435436
	U876_06590	1395143	1393479	NA	recombination and repair protein	[L]_COG0497 ATPase involved in DNA repair	V469_06610	1396146	1394482	AHML_16115	3647486	3649150	V428_16650	3647011	3648675	V429_16685	3646983	3648647	AHA_2986	3361814	3363478
	U876_06730	1433137	1432331	NA	exodeoxyribonuclease III	[L]_COG0708 Exonuclease III	V469_06750	1434140	1433334	AHML_15975	3609407	3610213	V428_16510	3608932	3609738	V429_16545	3608904	3609710	AHA_2958	3323590	3324396
	U876_07375	1589147	1589848	NA	DNA replication initiation factor	[L]_COG0593 ATPase involved in DNA replication initiation	V469_07400	1590150	1590851	AHML_15185	3439493	3438792	V428_15710	3439018	3438317	V429_15745	3438991	3438290	NA
	U876_07735	1675364	1677214	uvrC	excinuclease ABC subunit C	[L]_COG0322 Nuclease subunit of the excinuclease complex	V469_07765	1676359	1678209	AHML_14835	3353201	3351426	V428_15355	3352801	3350951	V429_15380	3352774	3350924	AHA_2773	3114351	3112501
	U876_07785	1685261	1684920	NA	hypothetical protein	[L]_COG3436 Transposase and inactivated derivatives	V469_07815	1686256	1685915	AHML_14800	3343379	3343720	V428_15300	3342904	3343245	V429_15325	3342877	3343218	NA
integrase	U876_07790	1685550	1685272	NA	integrase	[L]_COG0582 Integrase	V469_07820	1686545	1686267	AHML_14795	3343090	3343368	V428_15295	3342615	3342893	V429_15320	3342588	3342866	NA
	U876_08560	1870814	1870155	NA	ribonuclease T	[L]_COG0847 DNA polymerase III, epsilon subunit and related 3'-5' exonucleases	V469_08575	1867071	1866412	AHML_14025	3156782	3157441	V428_14515	3156336	3156995	V429_14535	3156308	3156967	AHA_2644	2946090	2946812
	U876_08580	1875133	1874492	NA	endonuclease III	[L]_COG0177 Predicted EndoIII-related endonuclease	V469_08595	1871390	1870749	AHML_14005	3152463	3153104	V428_14495	3152017	3152658	V429_14515	3151989	3152630	AHA_2640	2941835	2942476
integrase	U876_08775	1919245	1917965	NA	integrase	[L]_COG0582 Integrase	NA			NA			NA			NA			NA
	U876_08910	1934750	1935139	NA	hypothetical protein	[L]_COG5421 Transposase	NA			NA			NA			NA			NA
	U876_09495	2050439	2051419	NA	hypothetical protein	[L]_COG0582 Integrase	V469_09115	1986105	1987085	AHML_13515	3037686	3036706	V428_13985	3037334	3036354	V429_14000	3037306	3036326	NA
	U876_09535	2059586	2059852	NA	transposase	[L]_COG2801 Transposase and inactivated derivatives	V469_09155	1995256	1995522	AHML_13485	3028530	3028264	V428_13945	3028178	3027912	V429_13960	3028171	3027905	NA
integrase	U876_09550	2061261	2061869	NA	integrase	[L]_COG2801 Transposase and inactivated derivatives	V469_09175	1996931	1997539	AHML_13465	3026855	3026247	V428_13925	3026503	3025895	V429_13940	3026496	3025888	NA
	U876_09795	2119485	2120087	recR	recombination protein RecR	[L]_COG0353 Recombinational DNA repair protein (RecF pathway)	V469_09425	2055161	2055763	AHML_13220	2968661	2968059	V428_13675	2968309	2967707	V429_13695	2968302	2967700	AHA_2491	2771556	2770954
	U876_09985	2172743	2171379	xseA	exodeoxyribonuclease VII large subunit	[L]_COG1570 Exonuclease VII, large subunit	V469_09615	2108419	2107055	AHML_13030	2915403	2916767	V428_13485	2915051	2916415	V429_13505	2915044	2916408	AHA_1983	2180089	2178725
integrase	U876_10025	2181928	2183121	NA	integrase	[L]_COG0582 Integrase	V469_09655	2117605	2118798	AHML_12990	2906217	2905024	V428_13445	2905865	2904672	V429_13465	2905858	2904665	NA
	U876_10195	2226541	2226813	NA	transcriptional regulator HU subunit alpha	[L]_COG0776 Bacterial nucleoid DNA-binding protein	V469_09820	2162218	2162490	AHML_12835	2861624	2861352	V428_13265	2861272	2861000	V429_13285	2861265	2860993	AHA_2014	2219331	2219603
	U876_10220	2233630	2233004	NA	DNA polymerase III subunit epsilon	[L]_COG0847 DNA polymerase III, epsilon subunit and related 3'-5' exonucleases	V469_09845	2169307	2168681	AHML_12810	2854535	2855161	V428_13240	2854183	2854809	V429_13260	2854176	2854802	AHA_2058	2263035	2262409
	U876_10240	2236773	2236970	NA	transcriptional regulator	[L]_COG0210 Superfamily I DNA and RNA helicases	V469_09865	2172450	2172647	AHML_12790	2851392	2851195	V428_13220	2851040	2850843	V429_13240	2851033	2850836	NA
integrase	U876_10380	2265330	2266469	NA	integrase	[L]_COG0582 Integrase	NA			AHML_12655	2822828	2821689	V428_13080	2822476	2821337	V429_13100	2822469	2821330	NA
	U876_10425	2277676	2278143	NA	DNA repair protein RadC	[L]_COG2003 DNA repair proteins	NA			AHML_12620	2810476	2810009	V428_13035	2810125	2809658	V429_13055	2810117	2809650	NA
integrase	U876_10445	2279035	2279586	NA	integrase	[L]_COG1961 Site-specific recombinases, DNA invertase Pin homologs	NA			AHML_12610	2809117	2808566	V428_13015	2808766	2808215	V429_13035	2808758	2808207	NA
	U876_10540	2299293	2300138	NA	endonuclease IV	[L]_COG0648 Endonuclease IV	V469_10125	2229700	2230545	AHML_12520	2788859	2788014	V428_12920	2788508	2787663	V429_12940	2788500	2787655	AHA_2097	2309932	2310777
	U876_10590	2309511	2311940	NA	DNA polymerase II	[L]_COG0417 DNA polymerase elongation subunit (family B)	V469_10175	2239918	2242347	AHML_12470	2778524	2776212	V428_12870	2778290	2775861	V429_12890	2778282	2775853	AHA_2107	2320065	2322494
	U876_11205	2440672	2441331	NA	DNA invertase	[L]_COG1961 Site-specific recombinases, DNA invertase Pin homologs	V469_10795	2371080	2371739	AHML_11905	2647804	2647145	V428_12265	2647453	2646794	V429_12280	2647445	2646786	NA
	U876_11250	2450728	2449448	NA	hypothetical protein	[L]_COG0582 Integrase	V469_10840	2381136	2379856	NA			NA			NA			NA
	U876_11625	2515804	2519703	NA	ATP-dependent helicase HrpA	[L]_COG1643 HrpA-like helicases	V469_11210	2446211	2450110	AHML_11845	2634306	2630452	V428_12195	2634000	2630101	V429_12210	2633992	2630093	AHA_2217	2442664	2446563
	U876_11825	2560381	2561328	NA	ATPase AAA	[L]_COG0470 ATPase involved in DNA replication	V469_11405	2490789	2491736	AHML_11650	2589773	2588826	V428_12000	2589422	2588475	V429_12015	2589414	2588467	AHA_2257	2490155	2491102
	U876_11830	2561350	2562129	NA	DNAse	[L]_COG0084 Mg-dependent DNase	V469_11410	2491758	2492537	AHML_11645	2588804	2588025	V428_11995	2588453	2587674	V429_12010	2588445	2587666	AHA_2258	2491124	2491903
	U876_11835	2562428	2563456	NA	recombinase	[L]_COG0582 Integrase	V469_11415	2492836	2493864	AHML_11640	2587687	2586698	V428_11990	2587375	2586347	V429_12005	2587367	2586339	AHA_2259	2492203	2493231
	U876_11930	2583830	2585080	NA	integrase	[L]_COG4974 Site-specific recombinase XerD	V469_11510	2514238	2515488	AHML_11545	2566324	2565074	V428_11895	2565973	2564723	V429_11910	2565965	2564715	AHA_2278	2513543	2514820
	U876_12145	2637095	2636799	ihfA	integration host factor subunit alpha	[L]_COG0776 Bacterial nucleoid DNA-binding protein	V469_11725	2567503	2567207	AHML_11330	2513059	2513355	V428_11680	2512708	2513004	V429_11695	2512700	2512996	AHA_2321	2566844	2566548
	U876_12185	2644933	2645988	NA	DNA repair photolyase	[L]_COG1533 DNA repair photolyase	V469_11765	2575341	2576396	AHML_11290	2505221	2504166	V428_11640	2504870	2503815	V429_11655	2504862	2503807	AHA_2329	2574692	2575750
	U876_12195	2649263	2646516	NA	DNA gyrase subunit A	[L]_COG0188 Type IIA topoisomerase (DNA gyrase/topo II, topoisomerase IV), A subunit	V469_11775	2579679	2576932	AHML_11280	2500891	2503638	V428_11630	2500540	2503287	V429_11645	2500532	2503279	AHA_2330	2579005	2576258
	U876_12510	2714694	2713057	NA	RedF	[L]_COG3593 Predicted ATP-dependent endonuclease of the OLD family	V469_12090	2645345	2643708	AHML_10985	2434939	2436576	V428_11300	2434588	2436225	V429_11315	2434580	2436217	AHA_2397	2645364	2643727
	U876_12790	2771702	2769690	NA	excinuclease ABC subunit B	[L]_COG0556 Helicase subunit of the DNA excision repair complex	V469_12370	2702354	2700342	AHML_10725	2377930	2379942	V428_11020	2377579	2379591	V429_11030	2377571	2379583	AHA_2448	2702731	2700719
	U876_13240	2893182	2894609	NA	exonuclease I	[L]_COG2925 Exonuclease I	V469_12825	2823835	2825262	AHML_10270	2256450	2255023	V428_10570	2256100	2254673	V429_10575	2256091	2254664	NA
	U876_13405	2926263	2924926	NA	recombination factor protein RarA	[L]_COG2256 ATPase related to the helicase subunit of the Holliday junction resolvase	V469_12995	2856695	2855358	AHML_10110	2223368	2224705	V428_10400	2223018	2224355	V429_10405	2223010	2224347	AHA_1867	2040959	2042314
	U876_13695	2988698	2988414	ihfB	integration host factor subunit beta	[L]_COG0776 Bacterial nucleoid DNA-binding protein	V469_13285	2919134	2918850	AHML_09950	2189304	2189588	V428_10210	2188955	2189239	V429_10215	2188947	2189231	AHA_1810	1977547	1977831
transposase	U876_14275	3108691	3109002	NA	transposase	[L]_COG2963 Transposase and inactivated derivatives	V469_13870	3039127	3039438	AHML_09360	2069295	2068984	V428_09620	2068959	2068648	V429_09625	2068958	2068647	NA
	U876_14980	3264713	3263979	NA	DNA polymerase III subunit epsilon	[L]_COG0847 DNA polymerase III, epsilon subunit and related 3'-5' exonucleases	V469_14575	3195152	3194418	AHML_08675	1913271	1914005	V428_08915	1912935	1913669	V429_08920	1912934	1913668	AHA_1570	1716338	1717072
	U876_14985	3264766	3265230	NA	ribonuclease H	[L]_COG0328 Ribonuclease HI	V469_14580	3195205	3195669	AHML_08670	1913218	1912754	V428_08910	1912882	1912418	V429_08915	1912881	1912417	AHA_1568	1716285	1715821
	U876_15140	3298985	3298476	NA	replication initiation regulator SeqA	[L]_COG3057 Negative regulator of replication initiationR	V469_14735	3229423	3228914	AHML_08525	1878998	1879507	V428_08755	1878662	1879171	V429_08760	1878661	1879170	NA
integrase	U876_16480	3591101	3592318	NA	integrase	[L]_COG0582 Integrase	V469_16080	3521658	3522875	AHML_07195	1586943	1585726	V428_07415	1586614	1585397	V429_07420	1586613	1585396	NA
	U876_16695	3642341	3641820	NA	crossover junction endodeoxyribonuclease RuvC	[L]_COG0817 Holliday junction resolvasome, endonuclease subunit	V469_16290	3571678	3571157	AHML_06835	1506495	1507016	V428_07060	1506166	1506687	V429_07065	1506165	1506686	AHA_1301	1413664	1414185
	U876_17020	3714433	3712427	ligA	NAD-dependent DNA ligase LigA	[L]_COG0272 NAD-dependent DNA ligase (contains BRCT domain type II)	V469_16615	3643772	3641766	AHML_06510	1434401	1436407	V428_06735	1434072	1436078	V429_06735	1434071	1436077	AHA_1229	1338670	1340676
	U876_17205	3763735	3760256	dnaE	DNA polymerase III subunit alpha	[L]_COG0587 DNA polymerase III, alpha subunit	V469_16800	3693075	3689596	AHML_06325	1385098	1388577	V428_06550	1384769	1388248	V429_06550	1384768	1388247	AHA_1188	1286293	1289772
	U876_17210	3764364	3763774	rnhB	ribonuclease HII	[L]_COG0164 Ribonuclease HII	V469_16805	3693704	3693114	AHML_06320	1384472	1385059	V428_06545	1384140	1384730	V429_06545	1384139	1384729	AHA_1187	1285619	1286254
	U876_17390	3801078	3801881	NA	protein Xni	[L]_COG0258 5'-3' exonuclease (including N-terminal domain of PolI)	V469_16985	3730418	3731221	AHML_06145	1347755	1346952	V428_06365	1347426	1346623	V429_06365	1347425	1346622	NA
	U876_17430	3810271	3809219	NA	DNA polymerase IV	[L]_COG0389 Nucleotidyltransferase/DNA polymerase involved in DNA repair	V469_17025	3739611	3738559	AHML_06105	1338562	1339614	V428_06325	1338233	1339285	V429_06325	1338232	1339284	AHA_1145	1239758	1240810
	U876_17650	3852637	3851216	NA	deoxyribodipyrimidine photolyase	[L]_COG0415 Deoxyribodipyrimidine photolyase	V469_17245	3781977	3780556	AHML_05890	1296196	1297617	V428_06100	1295868	1297289	V429_06100	1295867	1297288	AHA_1101	1196530	1197951
	U876_17835	3888760	3889257	NA	DNA repair protein RadC	[L]_COG2003 DNA repair proteins	NA			AHML_15820,AHML_06995	3576077;1539348	3576574;1539845	V428_07220,V428_16345			V429_16380,V429_07225			NA
transposase	U876_17915	3898611	3897871	NA	transposase	[L]_COG2801 Transposase and inactivated derivatives	NA			NA			NA			NA			NA
	U876_17940	3904277	3905266	NA	endonuclease	[L]_COG5377 Phage-related protein, predicted endonuclease	V469_17315	3792732	3793721	AHML_05825	1285440	1284451	V428_06030	1285112	1284123	V429_06030	1285111	1284122	AHA_1086	1185746	1184757
	U876_18225	3975185	3975661	NA	cysteine methyltransferase	[L]_COG0350 Methylated DNA-protein cysteine methyltransferase	V469_17600	3863643	3864119	AHML_05520	1214537	1214061	V428_05745	1214219	1213743	V429_05750	1214212	1213736	AHA_1045	1127996	1127520
	U876_18355	4002202	4000808	NA	DNA helicase	[L]_COG0305 Replicative DNA helicase	V469_17730	3890660	3889266	AHML_05400	1187636	1189030	V428_05620	1187318	1188712	V429_05625	1187311	1188705	AHA_1012	1092822	1094216
	U876_18770	4088903	4088418	NA	terminase	[L]_COG3747 Phage terminase, small subunit	V469_18145	3977342	3976857	NA			V428_05200	1100672	1101157	V429_05205	1100657	1101142	NA
	U876_18810	4098134	4097073	NA	DNA adenine methylase	[L]_COG0863 DNA modification methylase	V469_18190	3986573	3985512	AHML_04945	1091741	1092802	V428_05160	1091441	1092502	V429_05165	1091426	1092487	NA
integrase	U876_18940	4117190	4118497	NA	integrase	[L]_COG0582 Integrase	V469_18320	4005629	4006936	AHML_04815	1072685	1071378	V428_05035	1072385	1071078	V429_05035	1072370	1071063	NA
	U876_19090	4151799	4149931	NA	DNA mismatch repair protein MutL	[L]_COG0323 DNA mismatch repair enzyme (predicted ATPase)	V469_18470	4040236	4038368	AHML_04665	1038076	1039944	V428_04885	1037776	1039644	V429_04885	1037761	1039629	AHA_0922	996379	998247
	U876_19540	4256982	4255195	dnaG	DNA primase	[L]_COG0358 DNA primase (bacterial type)	V469_18880	4132737	4130950	AHML_04250	932925	934712	V428_04435	932678	934465	V429_04435	932658	934445	AHA_0834	893107	894894
	U876_19700	4289951	4289244	NA	DNA recombination protein RecO	[L]_COG1381 Recombinational DNA repair protein (RecF pathway)	V469_19040	4165708	4165001	AHML_04090	899955	900662	V428_04275	899708	900415	V429_04275	899688	900395	AHA_0802	860100	860807
	U876_20105	4380578	4381057	NA	hypothetical protein	[L]_COG3050 DNA polymerase III, psi subunit	V469_19450	4256299	4256778	AHML_03720	809327	808848	V428_03870	809081	808602	V429_03870	809061	808582	NA
	U876_20380	4436295	4436969	NA	DNA mismatch repair protein MutH	[L]_COG3066 DNA mismatch repair protein	V469_19725	4312016	4312690	AHML_03445	753610	752936	V428_03595	753364	752690	V429_03595	753344	752670	AHA_0671	718050	717376
	U876_20500	4457082	4457576	NA	cysteine methyltransferase	[L]_COG0350 Methylated DNA-protein cysteine methyltransferase	V469_19845	4332803	4333297	AHML_03325	732823	732329	V428_03475	732577	732083	V429_03475	732557	732063	AHA_0647	697288	696794
	U876_21345	4638325	4639995	NA	hypothetical protein	[L]_COG1315 Predicted polymerase, most proteins contain PALM domain, HD hydrolase domain and Zn-ribbon domain	V469_20690	4514002	4515672	AHML_02485	551595	549961	V428_02630	551395	549725	V429_02630	551386	549716	AHA_0483	515047	513353
	U876_21380	4646377	4645400	xerC	site-specific tyrosine recombinase XerC	[L]_COG4973 Site-specific recombinase XerC	V469_20725	4522054	4521077	AHML_02450	543633	544556	V428_02595	543343	544320	V429_02595	543334	544311	AHA_0476	506972	507949
integrase	U876_21620	4698547	4699782	NA	integrase	[L]_COG0582 Integrase	V469_20965	4574224	4575459	AHML_02215	491379	490174	V428_02355	491173	489938	V429_02355	491164	489929	NA
	U876_22015	4786183	4786812	NA	16S rRNA methyltransferase	[L]_COG0742 N6-adenine-specific methylase	V469_21360	4661710	4662339	AHML_01815	403771	403142	V428_01960	403537	402908	V429_01955	403539	402910	AHA_0370	386310	385681
	U876_22575	4885883	4885326	NA	DNA topoisomerase	[L]_COG0551 Zn-finger domain associated with topoisomerase type I	V469_21925	4761439	4760882	AHML_01285	303972	304529	V428_01395	303807	304364	V429_01395	303807	304364	AHA_0262	286567	287124
	U876_22755	4921944	4922474	NA	hypothetical protein	[L]_COG1943 Transposase and inactivated derivatives	V469_22105	4797500	4798030	AHML_01105	267904	267374	V428_01215	267739	267209	V429_01215	267739	267209	NA
	U876_22765	4926916	4924745	uvrD	DNA-dependent helicase II	[L]_COG0210 Superfamily I DNA and RNA helicases	V469_22115	4802472	4800301	AHML_01100	262932	265103	V428_01205	262767	264938	V429_01205	262767	264938	AHA_0220	241787	243958
	U876_23045	4985855	4985043	NA	formamidopyrimidine-DNA glycosylase	[L]_COG0266 Formamidopyrimidine-DNA glycosylase	V469_22395	4861409	4860597	AHML_00850	203984	204796	V428_00920	203940	204752	V429_00920	203940	204752	AHA_0164	182978	183790
	U876_23065	4987661	4986987	NA	hypothetical protein	[L]_COG2003 DNA repair proteins	V469_22415	4863215	4862541	AHML_00830	202178	202852	V428_00900	202134	202808	V429_00900	202134	202808	AHA_0160	181173	181847
	U876_23220	5022797	5022216	NA	DNA-3-methyladenine glycosidase	[L]_COG2818 3-methyladenine DNA glycosylase	V469_22575	4898311	4897730	AHML_00690	166960	167541	V428_00745	166956	167537	V429_00745	166958	167539	AHA_0129	144590	145171
	U876_23435	5071441	5070656	NA	DNase TatD	[L]_COG0084 Mg-dependent DNase	V469_22790	4946954	4946169	AHML_00475	118316	119101	V428_00530	118312	119097	V429_00530	118314	119099	AHA_0090	97365	98150
	U876_23750	5132743	5134938	NA	DNA topoisomerase III	[L]_COG0550 Topoisomerase IA	NA			NA			NA			NA			NA
	U876_23865	5151946	5151674	NA	transcriptional regulator HU subunit alpha	[L]_COG0776 Bacterial nucleoid DNA-binding protein	NA			NA			NA			NA			NA
	U876_23875	5152643	5152116	NA	nuclease	[L]_COG1525 Micrococcal nuclease (thermonuclease) homologs	NA			NA			NA			NA			NA
	U876_24005	5173290	5172718	NA	regulator	[L]_COG0675 Transposase and inactivated derivatives	NA			NA			NA			NA			NA
	U876_24040	5183485	5181980	NA	DNA helicase	[L]_COG0210 Superfamily I DNA and RNA helicases	NA			NA			NA			NA			NA
	U876_24085	5195348	5193465	NA	DNA methyltransferase	[L]_COG2189 Adenine specific DNA methylase Mod	NA			NA			NA			NA			NA
integrase	U876_24130	5204026	5203022	NA	integrase	[L]_COG4973 Site-specific recombinase XerC	NA			NA			NA			NA			NA

## Sheet: COG P
	Genes of category P using A. hydrophila NJ-35 as the reference
Traits	NJ-35	Start	End	Gene	Product	COG category	J-1	Start	End	ML09-119	Start	End	AL09-71	Start	End	pc104A	Start	End	ATCC 7966T	Start	End
	U876_00075	16426	15899	NA	ATPase	[P]_COG2156 K+-transporting ATPase, c chain	V469_00075	16426	15899	AHML_00075	16426	15899	V428_00075	16424	15897	V429_00075	16426	15899	AHA_0015	16488	15961
	U876_00085	18642	16585	NA	potassium-transporting ATPase subunit B	[P]_COG2216 High-affinity K+ transport system, ATPase chain B	V469_00085	18642	16585	AHML_00080	18624	16585	V428_00085	18640	16583	V429_00085	18642	16585	AHA_0016	18606	16549
	U876_00090	20380	18698	NA	ATPase	[P]_COG2060 K+-transporting ATPase, A chain	V469_00090	20380	18698	AHML_00085	20380	18698	V428_00090	20378	18696	V429_00090	20380	18698	AHA_0017	20344	18662
	U876_00155	33665	34615	NA	iron ABC transporter substrate-binding protein	[P]_COG1840 ABC-type Fe3+ transport system, periplasmic component	V469_00155	33665	34615	AHML_00135	33719	34615	V428_00155	33663	34613	V429_00155	33665	34615	NA
	U876_00270	57577	58101	NA	ferritin	[P]_COG1528 Ferritin-like protein	V469_00270	57577	58101	AHML_00250	57577	58101	V428_00270	57575	58099	V429_00270	57577	58101	NA
	U876_00510	112580	115012	NA	metal ABC transporter ATPase	[P]_COG2217 Cation transport ATPase	V469_00515	112543	114975	AHML_22015	4955558	4953126	V428_22980	4954923	4952491	V429_23015	4954891	4952459	AHA_4222	4675749	4673329
	U876_00550	122849	122088	NA	phosphonate ABC transporter	[P]_COG3638 ABC-type phosphate/phosphonate transport system, ATPase component	V469_00555	122812	122051	AHML_21975	4945289	4946050	V428_22940	4944654	4945415	V429_22975	4944622	4945383	AHA_4214	4665479	4666240
	U876_00555	123691	122846	NA	phosphonate ABC transporter substrate-binding protein	[P]_COG3221 ABC-type phosphate/phosphonate transport system, periplasmic component	V469_00560	123654	122809	AHML_21970	4944447	4945292	V428_22935	4943812	4944657	V429_22970	4943780	4944625	AHA_4213	4664637	4665482
	U876_00815	180168	178744	NA	dihydroorotate dehydrogenase	[P]_COG2239 Mg/Co/Ni transporter MgtE (contains CBS domain)	V469_00820	180150	178726	AHML_21715	4888005	4889429	V428_22675	4887370	4888794	V429_22705	4887338	4888762	AHA_4122	4569143	4570627
	U876_00825	182529	181720	NA	nitrite transporter NirC	[P]_COG2116 Formate/nitrite family of transporters	V469_00830	182511	181702	AHML_21705	4885644	4886453	V428_22665	4885009	4885818	V429_22695	4884977	4885786	AHA_4120	4566839	4567651
	U876_01225	269895	268540	NA	Ktr system potassium transporter B	[P]_COG0168 Trk-type K+ transport systems, membrane components	V469_01230	269879	268524	AHML_21320	4798276	4799631	V428_22265	4797641	4798996	V429_22295	4797609	4798964	AHA_4043	4480314	4481669
	U876_01230	270545	269892	NA	potassium transporter KtrA	[P]_COG0569 K+ transport systems, NAD-binding component	V469_01235	270529	269876	AHML_21315	4797626	4798279	V428_22260	4796991	4797644	V429_22290	4796959	4797612	AHA_4042	4479664	4480317
	U876_01325	290164	290556	NA	sulfur transfer complex subunit TusD	[P]_COG1553 Uncharacterized conserved protein involved in intracellular sulfur reduction	V469_01330	290147	290539	AHML_21235	4778008	4777616	V428_22165	4777379	4776987	V429_22195	4777347	4776955	AHA_4024	4461087	4460695
	U876_01330	290566	290922	NA	sulfur relay protein TusC	[P]_COG2923 Uncharacterized protein involved in the oxidation of intracellular sulfur	V469_01335	290549	290905	AHML_21230	4777606	4777250	V428_22160	4776977	4776621	V429_22190	4776945	4776589	AHA_4023	4460685	4460329
	U876_01335	290930	291208	NA	sulfur relay protein TusB	[P]_COG2168 Uncharacterized conserved protein involved in oxidation of intracellular sulfur	V469_01340	290913	291191	AHML_21225	4777242	4776964	V428_22155	4776613	4776335	V429_22185	4776581	4776303	AHA_4022	4460351	4460043
	U876_01465	320859	319411	NA	catalase	[P]_COG0753 Catalase	V469_01480	320805	319357	AHML_21115	4747350	4748798	V428_22015	4746743	4748191	V429_22045	4746703	4748151	AHA_3994	4429456	4430904
	U876_01520	330935	329889	NA	ABC transporter substrate-binding protein	[P]_COG1840 ABC-type Fe3+ transport system, periplasmic component	V469_01535	330893	329847	AHML_21060	4737262	4738308	V428_21960	4736655	4737701	V429_21990	4736615	4737661	NA
	U876_01620	358770	356824	NA	ligand-gated channel protein	[P]_COG4771 Outer membrane receptor for ferrienterochelin and colicins	V469_01635	358728	356782	AHML_20960	4709427	4711373	V428_21855	4708820	4710766	V429_21885	4708780	4710726	AHA_3963	4393500	4395446
	U876_01635	361108	360230	NA	cation transporter	[P]_COG0053 Predicted Co/Zn/Cd cation transporters	V469_01650	361066	360188	AHML_20945	4707089	4707967	V428_21840	4706482	4707360	V429_21870	4706442	4707320	AHA_3960	4391167	4392045
	U876_01720	380363	379167	NA	heme transporter CcmB	[P]_COG3213 Uncharacterized protein involved in response to NO	V469_01730	380321	379125	AHML_20865	4687834	4689030	V428_21755	4687227	4688423	V429_21785	4687187	4688383	AHA_3945	4371918	4373114
	U876_02280	493421	493627	NA	(2Fe-2S)-binding protein	[P]_COG2906 Bacterioferritin-associated ferredoxin	V469_02295	493340	493546	AHML_20325	4574813	4574607	V428_21190	4574221	4574015	V429_21220	4574181	4573975	NA
	U876_02285	493770	494249	NA	bacterioferritin	[P]_COG2193 Bacterioferritin (cytochrome b1)	V469_02300	493689	494168	AHML_20320	4574464	4573985	V428_21185	4573872	4573393	V429_21215	4573832	4573353	AHA_3833	4259567	4259088
	U876_02315	500606	500412	NA	mercuric reductase	[P]_COG2217 Cation transport ATPase	V469_02330	500525	500331	AHML_20290	4567628	4567822	V428_21155	4567036	4567230	V429_21185	4566996	4567190	AHA_3827	4252732	4252926
	U876_02575	548296	548733	NA	rhodanese	[P]_COG0607 Rhodanese-related sulfurtransferase	V469_02590	548216	548653	AHML_20055	4519938	4519501	V428_20895	4519346	4518909	V429_20925	4519306	4518869	AHA_3776	4205033	4204596
	U876_02590	551386	550121	NA	phosphate permease	[P]_COG0306 Phosphate/sulphate permeases	V469_02605	551306	550041	AHML_20040	4516848	4518113	V428_20880	4516256	4517521	V429_20910	4516216	4517481	AHA_3772	4200483	4201748
	U876_02595	552096	551410	NA	phosphate transport regulator	[P]_COG1392 Phosphate transport regulator (distant homolog of PhoU)	V469_02610	552016	551330	AHML_20035	4516144	4516824	V428_20875	4515546	4516232	V429_20905	4515506	4516192	AHA_3771	4199773	4200459
	U876_02790	588217	587438	NA	membrane protein	[P]_COG1108 ABC-type Mn2+/Zn2+ transport systems, permease components	V469_02805	588137	587358	AHML_19830	4480017	4480796	V428_20680	4479425	4480204	V429_20710	4479385	4480164	AHA_3730	4163155	4163934
	U876_02795	589003	588239	NA	zinc ABC transporter ATPase	[P]_COG1121 ABC-type Mn/Zn transport systems, ATPase component	V469_02810	588923	588159	AHML_19825	4479231	4479995	V428_20675	4478639	4479403	V429_20705	4478599	4479363	AHA_3729	4162369	4163133
	U876_02800	589098	590012	NA	zinc ABC transporter substrate-binding protein	[P]_COG4531 ABC-type Zn2+ transport system, periplasmic component/surface adhesin	V469_02815	589018	589932	AHML_19820	4479136	4478222	V428_20670	4478544	4477630	V429_20700	4478504	4477590	AHA_3728	4162274	4161360
	U876_03035	640684	642120	NA	ammonia channel protein	[P]_COG0004 Ammonia permease	V469_03045	640498	641934	AHML_19455	4402760	4401324	V428_20245	4402173	4400737	V429_20275	4402136	4400700	AHA_3695	4129211	4127775
	U876_03145	664558	665016	NA	XRE family transcriptional regulator	[P]_COG0735 Fe2+/Zn2+ uptake regulation proteins	V469_03155	664371	664829	NA			V428_20135	4378298	4377840	V429_20165	4378261	4377803	AHA_3674	4105412	4104954
	U876_03390	714318	713167	NA	chorismate-binding protein	[P]_COG2059 Chromate transport protein ChrA	V469_03425	714544	713393	AHML_19105	4328519	4329670	V428_19855	4327933	4329084	V429_19885	4327896	4329047	AHA_3613	4054477	4055628
	U876_03630	761103	762530	NA	sulfate adenylyltransferase	[P]_COG2895 GTPases - Sulfate adenylate transferase subunit 1	V469_03660	761336	762763	AHML_18875	4281745	4280318	V428_19615	4281159	4279732	V429_19645	4281122	4279695	AHA_3566	4007110	4005683
	U876_03635	762535	764259	NA	potassium transporter TrkA	[P]_COG0471 Di- and tricarboxylate transporters	V469_03665	762768	764492	AHML_18870	4280313	4278589	V428_19610	4279727	4278003	V429_19640	4279690	4277966	AHA_3565	4005678	4003954
	U876_03640	764406	764999	NA	adenylylsulfate kinase	[P]_COG0529 Adenylylsulfate kinase and related kinases	V469_03670	764639	765232	AHML_18865	4278442	4277849	V428_19605	4277856	4277263	V429_19635	4277819	4277226	AHA_3564	4003807	4003214
	U876_03825	799998	799678	NA	ligand-binding protein SH3	[P]_COG2076 Membrane transporters of cations and cationic drugs	V469_03855	800232	799912	AHML_18680	4242850	4243170	V428_19420	4242264	4242584	V429_19450	4242227	4242547	AHA_3528	3968293	3968613
	U876_03870	808494	809885	NA	H(+)/Cl(-) exchange transporter ClcA	[P]_COG0038 Chloride channel protein EriC	V469_03900	808728	810119	AHML_18635	4234354	4232963	V428_19375	4233768	4232377	V429_19405	4233731	4232340	AHA_3519	3959853	3958459
	U876_03975	831277	832047	NA	adenosine-3'(2'),5'-bisphosphate nucleotidase	[P]_COG1218 3'-Phosphoadenosine 5'-phosphosulfate (PAPS) 3'-phosphatase	V469_04005	831509	832279	AHML_18550	4211599	4210829	V428_19265	4211015	4210245	V429_19295	4210978	4210208	AHA_3497	3937104	3936313
	U876_04070	857013	858305	NA	thiosulfate sulfurtransferase	[P]_COG2897 Rhodanese-related sulfurtransferase	V469_04100	858203	859495	AHML_18460	4185532	4184252	V428_19175	4184961	4183669	V429_19205	4184924	4183632	AHA_3479	3902833	3901541
	U876_04275	895763	893208	NA	TonB-dependent receptor	[P]_COG1629 Outer membrane receptor proteins, mostly Fe transport	V469_04295	896754	894199	AHML_18305	4146908	4149388	V428_18970	4146256	4148811	V429_19000	4146215	4148770	AHA_3433	3861765	3864320
	U876_04375	918174	919532	NA	nitrate ABC transporter substrate-binding protein	[P]_COG0715 ABC-type nitrate/sulfonate/bicarbonate transport systems, periplasmic components	V469_04395	919165	920523	AHML_18205	4124395	4123064	V428_18870	4123845	4122487	V429_18900	4123804	4122446	NA
	U876_04385	920523	921344	NA	nitrate ABC transporter ATP-binding protein	[P]_COG1116 ABC-type nitrate/sulfonate/bicarbonate transport system, ATPase component	V469_04405	921514	922335	AHML_18195	4122073	4121252	V428_18860	4121496	4120675	V429_18890	4121455	4120634	AHA_3409	3836650	3835829
	U876_04410	927404	926679	NA	carbonic anhydrase	[P]_COG3338 Carbonic anhydrase	V469_04430	928395	927670	AHML_18170	4115192	4115917	V428_18835	4114615	4115340	V429_18865	4114574	4115299	AHA_3404	3829719	3830444
	U876_04415	927854	928831	NA	cytochrome C biogenesis protein CcsA	[P]_COG1858 Cytochrome c peroxidase	V469_04435	928845	929822	AHML_18165	4114742	4113765	V428_18830	4114165	4113188	V429_18860	4114124	4113147	AHA_3403	3829269	3828292
	U876_04575	957312	955600	NA	sulfite reductase subunit beta	[P]_COG0155 Sulfite reductase, beta subunit (hemoprotein)	V469_04595	958303	956591	AHML_18005	4085284	4086996	V428_18670	4084707	4086419	V429_18700	4084666	4086378	AHA_3372	3799792	3801504
	U876_04580	959102	957312	NA	sulfite reductase [NADPH] flavoprotein alpha-component	[P]_COG0369 Sulfite reductase, alpha subunit (flavoprotein)	V469_04600	960093	958303	AHML_18000	4083494	4085284	V428_18665	4082917	4084707	V429_18695	4082876	4084666	AHA_3371	3797999	3799792
	U876_04960	1038163	1037810	NA	hypothetical protein	[P]_COG1553 Uncharacterized conserved protein involved in intracellular sulfur reduction	V469_04980	1039155	1038802	AHML_17620	4004521	4004874	V428_18285	4003944	4004297	V429_18315	4003903	4004256	AHA_3296	3715486	3715839
	U876_05215	1092571	1091687	NA	magnesium transporter	[P]_COG4535 Putative Mg2+ and Co2+ transporter CorC	V469_05235	1093564	1092680	AHML_17370	3950163	3951047	V428_18025	3949586	3950470	V429_18060	3949545	3950429	AHA_3244	3659364	3660248
	U876_05605	1176888	1178720	NA	citrate transporter	[P]_COG0471 Di- and tricarboxylate transporters	V469_05625	1177882	1179714	AHML_16980	3865844	3864012	V428_17635	3865267	3863435	V429_17670	3865226	3863394	AHA_3166	3574939	3573107
	U876_06085	1282150	1281455	NA	ABC transporter ATP-binding protein	[P]_COG1122 ABC-type cobalt transport system, ATPase component	V469_06105	1283150	1282455	AHML_16580	3760497	3761192	V428_17155	3760022	3760717	V429_17190	3759994	3760689	AHA_3076	3475463	3476158
	U876_06110	1288698	1287832	NA	DNA-binding protein	[P]_COG1910 Periplasmic molybdate-binding protein/domain	V469_06130	1289698	1288832	AHML_16555	3753949	3754815	V428_17130	3753474	3754340	V429_17165	3753446	3754312	AHA_3071	3468922	3469782
	U876_06555	1386321	1385515	NA	vibriobactin utilization protein ViuB	[P]_COG2375 Siderophore-interacting protein	V469_06575	1387325	1386519	AHML_16150	3656308	3657114	V428_16685	3655833	3656639	V429_16720	3655805	3656611	AHA_2992	3370614	3371420
	U876_06650	1409198	1409013	NA	rhodanese	[P]_COG0607 Rhodanese-related sulfurtransferase	V469_06670	1410201	1410016	AHML_16055	3633431	3633616	V428_16590	3632956	3633141	V429_16625	3632928	3633113	AHA_2974	3347616	3347801
	U876_06705	1425228	1422100	NA	cation transporter	[P]_COG3696 Putative silver efflux pump	V469_06725	1426231	1423103	AHML_16000	3617377	3620505	V428_16535	3616902	3620030	V429_16570	3616874	3620002	AHA_2963	3331559	3334687
	U876_06835	1457467	1456700	tauB	taurine transporter ATP-binding subunit	[P]_COG4525 ABC-type taurine transport system, ATPase component	V469_06855	1458473	1457706	NA			NA			NA			AHA_2937	3299983	3300750
	U876_06840	1458465	1457491	tauA	taurine ABC transporter substrate-binding protein	[P]_COG4521 ABC-type taurine transport system, periplasmic component	V469_06860	1459471	1458497	NA			NA			NA			AHA_2936	3298985	3299959
	U876_07310	1573359	1574702	NA	magnesium transporter	[P]_COG2239 Mg/Co/Ni transporter MgtE (contains CBS domain)	V469_07335	1574362	1575705	AHML_15250	3455281	3453938	V428_15775	3454806	3453463	V429_15810	3454779	3453436	AHA_2831	3183126	3181783
	U876_07320	1578316	1576247	NA	polyphosphate kinase	[P]_COG0855 Polyphosphate kinase	V469_07345	1579319	1577250	AHML_15240	3450324	3452393	V428_15765	3449849	3451918	V429_15800	3449822	3451891	AHA_2829	3178169	3180238
	U876_07415	1599298	1600116	NA	phosphate ABC transporter ATP-binding protein	[P]_COG1117 ABC-type phosphate transport system, ATPase component	V469_07440	1600301	1601119	AHML_15155	3429342	3428524	V428_15670	3428867	3428049	V429_15705	3428840	3428022	AHA_2811	3157105	3156287
	U876_07425	1600227	1600937	NA	transcriptional regulator PhoU	[P]_COG0704 Phosphate uptake regulator	V469_07450	1601230	1601940	AHML_15150	3428413	3427703	V428_15660	3427938	3427228	V429_15695	3427911	3427201	AHA_2810	3156176	3155466
	U876_07515	1619051	1617657	NA	alkaline phosphatase	[P]_COG1785 Alkaline phosphatase	V469_07540	1620053	1618659	AHML_15060	3409577	3410983	V428_15575	3409114	3410508	V429_15610	3409087	3410481	AHA_2792	3136671	3138077
	U876_07520	1620466	1619075	NA	alkaline phosphatase	[P]_COG1785 Alkaline phosphatase	V469_07545	1621468	1620077	AHML_15055	3408201	3409565	V428_15570	3407699	3409090	V429_15605	3407672	3409063	AHA_2791	3135268	3136659
	U876_07945	1721027	1721980	NA	nitrite reductase	[P]_COG3301 Formate-dependent nitrite reductase, membrane component	V469_07975	1722029	1722982	AHML_14630	3307603	3306650	V428_15145	3307128	3306175	V429_15170	3307101	3306148	AHA_2760	3099341	3098388
	U876_08025	1735874	1736101	NA	iron transporter FeoA	[P]_COG1918 Fe2+ transport system protein A	V469_08055	1736876	1737103	AHML_14555	3292755	3292528	V428_15065	3292280	3292053	V429_15090	3292253	3292026	AHA_2744	3083144	3082917
	U876_08030	1736098	1738371	NA	iron transporter FeoB	[P]_COG0370 Fe2+ transport system protein B	V469_08060	1737100	1739373	AHML_14550	3292531	3290258	V428_15060	3292056	3289783	V429_15085	3292029	3289756	AHA_2743	3082861	3080588
	U876_08395	1829981	1829655	NA	sulfur transfer protein TusE	[P]_COG2920 Dissimilatory sulfite reductase (desulfoviridin), gamma subunit	V469_08410	1826240	1825914	AHML_14185	3197605	3197949	V428_14680	3197158	3197484	V429_14700	3197130	3197456	AHA_2676	2986965	2987309
	U876_08530	1861836	1860910	NA	cation diffusion facilitator family transporter	[P]_COG3965 Predicted Co/Zn/Cd cation transporters	V469_08545	1858096	1857170	AHML_14055	3165767	3166693	V428_14545	3165302	3166228	V429_14565	3165274	3166200	AHA_2650	2955130	2956056
	U876_08740	1911212	1912156	NA	membrane protein	[P]_COG0861 Membrane protein TerC, possibly involved in tellurium resistance	V469_08755	1907471	1908415	AHML_13845	3116368	3115439	V428_14335	3115937	3114993	V429_14355	3115909	3114965	AHA_2608	2905974	2905030
	U876_08945	1938354	1938656	NA	hypothetical protein	[P]_COG1629 Outer membrane receptor proteins, mostly Fe transport	NA			NA			NA			NA			NA
	U876_09450	2043128	2042310	NA	hypothetical protein	[P]_COG0672 High-affinity Fe2+/Pb2+ permease	V469_09070	1978794	1977976	AHML_13540	3044997	3045815	V428_14025	3044645	3045463	V429_14045	3044617	3045435	AHA_2546	2833866	2834684
	U876_09480	2047916	2049757	NA	transporter	[P]_COG0659 Sulfate permease and related transporters (MFS superfamily)	V469_09100	1983582	1985423	AHML_13520	3040164	3038368	V428_13995	3039857	3038016	V429_14015	3039829	3037988	AHA_2540	2829091	2827250
	U876_09755	2107903	2106035	trkD	potassium transport protein Kup	[P]_COG3158 K+ transporter	V469_09385	2043579	2041711	AHML_13260	2980243	2982111	V428_13715	2979891	2981759	V429_13730	2979884	2981752	AHA_2498	2781291	2783159
	U876_09890	2150051	2149107	NA	ABC transporter substrate-binding protein	[P]_COG0614 ABC-type Fe3+-hydroxamate transport system, periplasmic component	V469_09520	2085727	2084783	AHML_13120	2938094	2939038	V428_13580	2937742	2938686	V429_13600	2937735	2938679	AHA_1964	2157365	2156421
	U876_09910	2154000	2152984	NA	permease	[P]_COG0609 ABC-type Fe3+-siderophore transport system, permease component	V469_09540	2089676	2088660	AHML_13100	2934146	2935162	V428_13560	2933794	2934810	V429_13580	2933787	2934803	AHA_1968	2161283	2160267
	U876_09915	2156042	2154069	NA	TonB-dependent receptor	[P]_COG4771 Outer membrane receptor for ferrienterochelin and colicins	V469_09545	2091718	2089745	AHML_13095	2932104	2934077	V428_13555	2931752	2933725	V429_13575	2931745	2933718	AHA_1969	2163324	2161351
	U876_09935	2159906	2158959	NA	magnesium transporter	[P]_COG0598 Mg2+ and Co2+ transporters	V469_09565	2095582	2094635	AHML_13075	2928240	2929187	V428_13535	2927888	2928835	V429_13555	2927881	2928828	AHA_1973	2167237	2166290
	U876_10010	2178036	2176150	NA	potassium transporter Kup	[P]_COG3158 K+ transporter	V469_09640	2113713	2111827	AHML_13005	2910127	2911995	V428_13460	2909757	2911643	V429_13480	2909750	2911636	AHA_1988	2185383	2183497
	U876_10555	2302285	2303268	NA	C4-dicarboxylate ABC transporter	[P]_COG1275 Tellurite resistance protein and related permeases	V469_10140	2232692	2233675	AHML_12505	2785822	2784884	V428_12905	2785516	2784533	V429_12925	2785508	2784525	AHA_2100	2312923	2313906
	U876_11385	2466747	2468261	NA	catalase	[P]_COG0753 Catalase	V469_10970	2397154	2398668	NA			NA			NA			NA
	U876_11730	2540286	2541755	NA	nuclease PIN	[P]_COG0306 Phosphate/sulphate permeases	V469_11310	2470694	2472163	AHML_11750	2609868	2608399	V428_12095	2609517	2608048	V429_12110	2609509	2608040	AHA_2238	2470085	2471554
	U876_12040	2612961	2615360	NA	ATPase P	[P]_COG2217 Cation transport ATPase	V469_11620	2543369	2545768	AHML_11435	2537193	2534794	V428_11785	2536842	2534443	V429_11800	2536834	2534435	AHA_2300	2542709	2545108
	U876_12045	2615489	2615680	NA	cytochrome oxidase maturation protein Cbb3	[P]_COG3197 Uncharacterized protein, possibly involved in nitrogen fixation	V469_11625	2545897	2546088	AHML_11430	2534665	2534474	V428_11780	2534314	2534123	V429_11795	2534306	2534115	AHA_2301	2545237	2545428
	U876_12375	2685903	2686481	NA	PhnA domain protein	[P]_COG2824 Uncharacterized Zn-ribbon-containing protein involved in phosphonate metabolism	V469_11955	2616320	2616898	AHML_11100	2464250	2463672	V428_11450	2463899	2463321	V429_11465	2463891	2463313	NA
	U876_12695	2745001	2746389	NA	Anion transporter	[P]_COG0471 Di- and tricarboxylate transporters	V469_12275	2675652	2677040	AHML_10815	2404554	2403244	V428_11115	2404281	2402893	V429_11125	2404273	2402885	AHA_2430	2675933	2677321
	U876_12770	2766340	2767920	NA	sodium:proton antiporter	[P]_COG3067 Na+/H+ antiporter	V469_12350	2696992	2698572	AHML_10745	2383292	2381712	V428_11040	2382941	2381361	V429_11050	2382933	2381353	AHA_2444	2697368	2698948
	U876_12875	2801178	2802617	nrfA	cytochrome C nitrite reductase	[P]_COG3303 Formate-dependent nitrite reductase, periplasmic cytochrome c552 subunit	V469_12460	2731831	2733270	AHML_10645	2348460	2347015	V428_10935	2348103	2346664	V429_10945	2348095	2346656	AHA_2464	2732209	2733654
	U876_12890	2804060	2805013	NA	nitrite reductase	[P]_COG3301 Formate-dependent nitrite reductase, membrane component	V469_12475	2734713	2735666	AHML_10630	2345572	2344619	V428_10920	2345221	2344268	V429_10930	2345213	2344260	AHA_2467	2735006	2735962
	U876_12970	2827862	2825718	NA	ligand-gated channel protein	[P]_COG1629 Outer membrane receptor proteins, mostly Fe transport	V469_12555	2758515	2756371	AHML_10545	2321770	2323914	V428_10840	2321419	2323563	V429_10845	2321411	2323555	AHA_1953	2139436	2141580
	U876_13025	2842060	2842908	NA	formate transporter	[P]_COG2116 Formate/nitrite family of transporters	V469_12610	2772713	2773561	AHML_10490	2307572	2306724	V428_10785	2307221	2306373	V429_10790	2307213	2306365	AHA_1942	2125208	2124360
	U876_13055	2849837	2850856	NA	phosphonate ABC transporter substrate-binding protein	[P]_COG1840 ABC-type Fe3+ transport system, periplasmic component	V469_12640	2780490	2781509	AHML_10460	2299795	2298776	V428_10755	2299444	2298425	V429_10760	2299436	2298417	AHA_1936	2117419	2116400
	U876_13285	2902790	2903524	NA	membrane protein	[P]_COG0861 Membrane protein TerC, possibly involved in tellurium resistance	V469_12870	2833443	2834177	AHML_10225	2246842	2246108	V428_10525	2246492	2245758	V429_10530	2246483	2245749	AHA_1890	2064474	2063695
	U876_14040	3059283	3058915	NA	sulfurtransferase	[P]_COG0607 Rhodanese-related sulfurtransferase	V469_13630	2989717	2989349	AHML_09600	2118718	2119086	V428_09860	2118369	2118737	V429_09865	2118361	2118729	AHA_1739	1903998	1904366
	U876_14100	3071637	3071206	NA	arsenate reductase	[P]_COG1393 Arsenate reductase and related proteins, glutaredoxin family	V469_13690	3002071	3001640	AHML_09540	2106364	2106795	V428_09800	2106015	2106446	V429_09805	2106007	2106438	AHA_1727	1891647	1892078
	U876_14105	3072710	3071634	NA	arsenic resistance protein ArsB	[P]_COG0798 Arsenite efflux pump ACR3 and related permeases	V469_13695	3003144	3002068	AHML_09535	2105291	2106367	V428_09795	2104942	2106018	V429_09800	2104934	2106010	AHA_1726	1890616	1891650
	U876_14195	3092373	3093188	NA	ABC transporter substrate-binding protein	[P]_COG0614 ABC-type Fe3+-hydroxamate transport system, periplasmic component	V469_13785	3022809	3023624	AHML_09445	2085628	2084813	V428_09705	2085279	2084464	V429_09710	2085271	2084456	NA
	U876_14425	3146886	3146536	NA	arsenate reductase	[P]_COG1393 Arsenate reductase and related proteins, glutaredoxin family	V469_14020	3077323	3076973	AHML_09210	2031098	2031448	V428_09470	2030762	2031112	V429_09475	2030761	2031111	AHA_1678	1831930	1832280
	U876_14500	3162190	3164352	NA	ligand-gated channel protein	[P]_COG1629 Outer membrane receptor proteins, mostly Fe transport	V469_14095	3092627	3094789	AHML_09135	2015794	2013632	V428_09395	2015458	2013296	V429_09400	2015457	2013295	AHA_1663	1816619	1814457
	U876_14675	3199110	3200345	NA	major facilitator transporter	[P]_COG2807 Cyanate permease	V469_14270	3129548	3130783	AHML_08960	1978874	1977639	V428_09215	1978538	1977303	V429_09220	1978537	1977302	NA
	U876_14830	3237146	3236070	NA	molybdenum ABC transporter ATP-binding protein	[P]_COG4148 ABC-type molybdate transport system, ATPase component	V469_14425	3167585	3166509	AHML_08810	1940838	1941914	V428_09060	1940502	1941578	V429_09065	1940501	1941577	AHA_1597	1743914	1744990
	U876_14840	3238775	3238047	NA	molybdate ABC transporter substrate-binding protein	[P]_COG0725 ABC-type molybdate transport system, periplasmic component	V469_14435	3169214	3168486	AHML_08800	1939209	1939937	V428_09050	1938873	1939601	V429_09055	1938872	1939600	AHA_1595	1742285	1743013
	U876_14895	3246481	3246218	NA	sorbose reductase	[P]_COG3062 Uncharacterized protein involved in formation of periplasmic nitrate reductase	V469_14490	3176920	3176657	AHML_08750	1931503	1931766	V428_08995	1931167	1931430	V429_09000	1931166	1931429	AHA_1585	1734580	1734843
	U876_15170	3301986	3302414	fur	ferric uptake regulator	[P]_COG0735 Fe2+/Zn2+ uptake regulation proteins	V469_14765	3232424	3232852	AHML_08495	1875997	1875569	V428_08725	1875661	1875233	V429_08730	1875660	1875232	AHA_1530	1677731	1677303
	U876_15320	3335736	3337559	NA	sulfate permease	[P]_COG0659 Sulfate permease and related transporters (MFS superfamily)	V469_14915	3266174	3267997	AHML_08345	1842247	1840424	V428_08575	1841911	1840088	V429_08580	1841910	1840087	AHA_1501	1644204	1642381
	U876_15445	3369944	3370294	NA	ArsC family transcriptional regulator	[P]_COG1393 Arsenate reductase and related proteins, glutaredoxin family	V469_15040	3300382	3300732	AHML_08220	1808039	1807689	V428_08450	1807703	1807353	V429_08455	1807702	1807352	NA
	U876_15465	3372516	3374243	NA	potassium/proton antiporter	[P]_COG3263 NhaP-type Na+/H+ and K+/H+ antiporters with a unique C-terminal domain	NA			AHML_08200	1805467	1803740	V428_08430	1805131	1803404	V429_08435	1805130	1803403	AHA_1475	1609545	1607818
	U876_16080	3495647	3496228	NA	superoxide dismutase	[P]_COG0605 Superoxide dismutase	V469_15680	3426188	3426769	AHML_07590	1682414	1681833	V428_07815	1682085	1681504	V429_07820	1682084	1681503	AHA_1403	1535483	1534899
	U876_16475	3590399	3590728	NA	multidrug transporter	[P]_COG2076 Membrane transporters of cations and cationic drugs	V469_16075	3520956	3521285	AHML_07200	1587645	1587316	V428_07420	1587316	1586987	V429_07425	1587315	1586986	AHA_1324	1439998	1439669
	U876_16540	3606135	3608342	NA	peroxidase	[P]_COG0376 Catalase (peroxidase I)	V469_16135	3535468	3537675	AHML_07140	1573180	1570973	V428_07360	1572851	1570644	V429_07365	1572850	1570643	NA
	U876_16830	3676292	3675324	NA	calcium/sodium:proton antiporter	[P]_COG0530 Ca2+/Na+ antiporter	V469_16425	3605630	3604662	AHML_06695	1472543	1473511	V428_06925	1472214	1473182	V429_06925	1472213	1473181	AHA_1269	1376954	1377922
	U876_16875	3682866	3682141	NA	copper homeostasis protein CutC	[P]_COG3142 Uncharacterized protein involved in copper resistance	V469_16470	3612204	3611479	AHML_06650	1465969	1466694	V428_06880	1465640	1466365	V429_06880	1465639	1466364	AHA_1259	1370216	1370941
	U876_16895	3686358	3685384	NA	phosphate-binding protein	[P]_COG0226 ABC-type phosphate transport system, periplasmic component	V469_16490	3615697	3614723	AHML_06630	1462476	1463450	V428_06860	1462147	1463121	V429_06860	1462146	1463120	AHA_1255	1366723	1367697
	U876_17600	3844875	3844408	NA	hypothetical protein	[P]_COG0783 DNA-binding ferritin-like protein (oxidative damage protectant)	V469_17195	3774216	3773749	AHML_05940	1303958	1304425	V428_06150	1303630	1304097	V429_06150	1303629	1304096	AHA_1110	1204293	1204760
ABC-type transport system (RGP15)	U876_18070	3938553	3940625	NA	TonB-dependent receptor	[P]_COG1629 Outer membrane receptor proteins, mostly Fe transport	V469_17445	3827010	3829082	AHML_05675	1251210	1249090	V428_05900	1250834	1248762	V429_05900	1250833	1248761	NA
	U876_18080	3941695	3942723	NA	hypothetical protein	[P]_COG0715 ABC-type nitrate/sulfonate/bicarbonate transport systems, periplasmic components	V469_17455	3830152	3831180	AHML_05665	1248020	1246992	V428_05890	1247692	1246664	V429_05890	1247691	1246663	NA
	U876_18085	3942710	3943462	NA	ABC transporter permease	[P]_COG0600 ABC-type nitrate/sulfonate/bicarbonate transport system, permease component	V469_17460	3831167	3831919	AHML_05660	1247005	1246253	V428_05885	1246677	1245925	V429_05885	1246676	1245924	NA
	U876_18090	3943459	3944133	NA	nitrate ABC transporter ATP-binding protein	[P]_COG1116 ABC-type nitrate/sulfonate/bicarbonate transport system, ATPase component	V469_17465	3831916	3832590	NA			V428_05880	1245928	1245254	V429_05880	1245927	1245253	NA
	U876_18100	3944929	3946968	NA	membrane protein	[P]_COG1629 Outer membrane receptor proteins, mostly Fe transport	V469_17475	3833387	3835426	AHML_05645	1244785	1242746	V428_05870	1244457	1242418	V429_05870	1244456	1242417	NA
	U876_18110	3947836	3948915	NA	ABC transporter substrate-binding protein	[P]_COG0614 ABC-type Fe3+-hydroxamate transport system, periplasmic component	V469_17485	3836294	3837373	AHML_05635	1241788	1240799	V428_05860	1241550	1240471	V429_05860	1241549	1240470	NA
	U876_18115	3948915	3949934	NA	ABC transporter permease	[P]_COG0609 ABC-type Fe3+-siderophore transport system, permease component	V469_17490	3837373	3838392	AHML_05630	1240799	1239780	V428_05855	1240471	1239452	V429_05855	1240470	1239451	NA
	U876_18160	3961462	3959864	NA	sulfate transporter	[P]_COG0659 Sulfate permease and related transporters (MFS superfamily)	V469_17535	3849920	3848322	AHML_05585	1228251	1229849	V428_05810	1227923	1229521	V429_05815	1227922	1229520	NA
	U876_18555	4047743	4045650	NA	ligand-gated channel protein	[P]_COG1629 Outer membrane receptor proteins, mostly Fe transport	V469_17930	3936201	3934108	AHML_05200	1142104	1144197	V428_05420	1141797	1143890	V429_05425	1141782	1143875	AHA_0972	1047293	1049386
	U876_18575	4050583	4050026	NA	HugZ protein	[P]_COG0748 Putative heme iron utilization protein	V469_17950	3939041	3938484	AHML_05180	1139264	1139821	V428_05400	1138957	1139514	V429_05405	1138942	1139499	AHA_0968	1044452	1045009
	U876_18580	4051092	4050580	NA	HuvX protein	[P]_COG3721 Putative heme iron utilization protein	V469_17955	3939550	3939038	AHML_05175	1138755	1139267	V428_05395	1138448	1138960	V429_05400	1138433	1138945	AHA_0967	1043943	1044455
	U876_18585	4051261	4052100	NA	hemin receptor	[P]_COG0614 ABC-type Fe3+-hydroxamate transport system, periplasmic component	V469_17960	3939719	3940558	AHML_05170	1138586	1137747	V428_05390	1138279	1137440	V429_05395	1138264	1137425	AHA_0966	1043774	1042935
	U876_18590	4052097	4053128	NA	iron ABC transporter permease	[P]_COG0609 ABC-type Fe3+-siderophore transport system, permease component	V469_17965	3940555	3941586	AHML_05165	1137750	1136719	V428_05385	1137443	1136412	V429_05390	1137428	1136397	AHA_0965	1042935	1041907
	U876_18595	4053143	4053931	NA	hemin ABC transporter ATP-binding protein	[P]_COG4559 ABC-type hemin transport system, ATPase component	V469_17970	3941601	3942389	AHML_05160	1136704	1135916	V428_05380	1136397	1135609	V429_05385	1136382	1135594	AHA_0964	1041892	1041104
	U876_18995	4130652	4131014	NA	protein ApaG	[P]_COG2967 Uncharacterized protein affecting Mg2+/Co2+ transport	V469_18375	4019090	4019452	AHML_04760	1059223	1058861	V428_04980	1058923	1058561	V429_04980	1058908	1058546	AHA_0941	1017449	1017087
	U876_19130	4158769	4159812	metN	DL-methionine transporter ATP-binding subunit	[P]_COG1135 ABC-type metal ion transport system, ATPase component	NA			AHML_04630	1031112	1030069	V428_04845	1030812	1029769	V429_04845	1030797	1029754	AHA_0915	989420	988377
	U876_19135	4159889	4160542	NA	methionine ABC transporter permease	[P]_COG2011 ABC-type metal ion transport system, permease component	NA			AHML_04625	1029992	1029339	V428_04840	1029692	1029039	V429_04840	1029677	1029024	AHA_0914	988396	987743
	U876_19140	4160568	4161368	metQ	DL-methionine transporter substrate-binding subunit	[P]_COG1464 ABC-type metal ion transport system, periplasmic component/surface antigen	NA			AHML_04620	1029313	1028513	V428_04835	1029013	1028213	V429_04835	1028998	1028198	AHA_0913	987717	986917
	U876_19320	4201873	4203495	NA	thiamine ABC transporter permease	[P]_COG1178 ABC-type Fe3+ transport system, permease component	V469_18655	4077702	4079324	AHML_04440	988007	986376	V428_04655	987707	986076	V429_04655	987692	986061	AHA_0875	946199	944577
	U876_20185	4395728	4396951	NA	manganese transport protein MntH	[P]_COG1914 Mn2+ and Fe2+ transporters of the NRAMP family	V469_19530	4271449	4272672	AHML_03640	794177	792954	V428_03790	793931	792708	V429_03790	793911	792688	AHA_0709	758630	757392
	U876_20355	4430826	4429636	nhaA	pH-dependent sodium/proton antiporter	[P]_COG3004 Na+/H+ antiporter	V469_19700	4306547	4305357	AHML_03470	759079	760269	V428_03620	758833	760023	V429_03620	758813	760003	AHA_0676	723518	724708
	U876_20420	4442109	4443389	NA	hypothetical protein	[P]_COG4536 Putative Mg2+ and Co2+ transporter CorB	V469_19765	4317830	4319110	AHML_03405	747796	746516	V428_03555	747550	746270	V429_03555	747530	746250	AHA_0663	712234	710954
	U876_20470	4451990	4451085	NA	peroxidase	[P]_COG2837 Predicted iron-dependent peroxidase	V469_19815	4327711	4326806	AHML_03355	737915	738820	V428_03505	737669	738574	V429_03505	737649	738554	AHA_0653	702367	703272
	U876_20480	4454836	4453211	NA	iron ABC transporter permease	[P]_COG1178 ABC-type Fe3+ transport system, permease component	V469_19825	4330557	4328932	AHML_03345	735069	736694	V428_03495	734823	736448	V429_03495	734803	736428	AHA_0651	699534	701159
	U876_20485	4455887	4454877	NA	iron ABC transporter substrate-binding protein	[P]_COG1840 ABC-type Fe3+ transport system, periplasmic component	V469_19830	4331608	4330598	AHML_03340	734027	735028	V428_03490	733772	734782	V429_03490	733752	734762	AHA_0650	698486	699493
	U876_20595	4476109	4478526	NA	metal ABC transporter ATPase	[P]_COG2217 Cation transport ATPase	V469_19940	4351830	4354247	NA			V428_03380	713550	711133	V429_03380	713530	711113	AHA_0629	678399	675901
	U876_20610	4484462	4483512	NA	cation transporter	[P]_COG1230 Co/Zn/Cd efflux system component	V469_19955	4360183	4359233	AHML_03215	705443	706393	V428_03365	705197	706147	V429_03365	705177	706127	AHA_0626	669956	670915
	U876_20710	4508847	4507780	NA	sulfate ABC transporter ATP-binding protein	[P]_COG1118 ABC-type sulfate/molybdate transport systems, ATPase component	V469_20055	4384568	4383501	AHML_03115	681058	682125	V428_03265	680812	681879	V429_03265	680792	681859	AHA_0608	645577	646644
	U876_20715	4509766	4508870	NA	sulfate ABC transporter permease	[P]_COG4208 ABC-type sulfate transport system, permease component	V469_20060	4385487	4384591	AHML_03110	680139	681035	V428_03260	679893	680789	V429_03260	679873	680769	AHA_0607	644658	645554
	U876_20730	4512515	4511514	NA	sulfate transporter subunit	[P]_COG1613 ABC-type sulfate transport system, periplasmic component	V469_20075	4388236	4387235	AHML_03095	677390	678391	V428_03245	677144	678145	V429_03245	677124	678125	AHA_0604	641909	642910
	U876_20835	4535309	4534497	NA	3'-5'-bisphosphate nucleotidase	[P]_COG1218 3'-Phosphoadenosine 5'-phosphosulfate (PAPS) 3'-phosphatase	V469_20180	4411030	4410218	AHML_02990	654596	655408	V428_03140	654350	655162	V429_03140	654330	655142	AHA_0584	618378	619190
	U876_21045	4576799	4575807	zntB	zinc transporter	[P]_COG0598 Mg2+ and Co2+ transporters	V469_20390	4452516	4451524	AHML_02785	613105	614097	V428_02930	612859	613851	V429_02930	612839	613831	AHA_0544	576898	577884
	U876_21185	4607363	4606749	NA	superoxide dismutase	[P]_COG0605 Superoxide dismutase	V469_20530	4483159	4482545	AHML_02645	582615	583229	V428_02790	582379	582993	V429_02790	582370	582984	AHA_0515	546068	546682
	U876_21285	4627383	4625416	NA	ligand-gated channel protein	[P]_COG1629 Outer membrane receptor proteins, mostly Fe transport	V469_20630	4503179	4501212	AHML_02545	562607	564562	V428_02690	562359	564326	V429_02690	562350	564317	AHA_0494	525968	527935
	U876_21400	4649548	4649862	cyaY	frataxin-like protein	[P]_COG1965 Protein implicated in iron transport, frataxin homolog	V469_20745	4525225	4525539	AHML_02430	540408	540094	V428_02575	540172	539858	V429_02575	540163	539849	AHA_0472	503801	503487
	U876_21455	4661541	4663583	NA	ligand-gated channel protein	[P]_COG1629 Outer membrane receptor proteins, mostly Fe transport	V469_20800	4537218	4539260	AHML_02375	528415	526373	V428_02520	528179	526137	V429_02520	528170	526128	AHA_0461	491813	489771
	U876_21610	4696467	4697744	NA	sodium:proton antiporter	[P]_COG0025 NhaP-type Na+/H+ and K+/H+ antiporters	V469_20955	4572144	4573421	AHML_02225	493489	492212	V428_02365	493253	491976	V429_02365	493244	491967	AHA_0431	456399	455122
	U876_21990	4780969	4780310	NA	carbonate dehydratase	[P]_COG0288 Carbonic anhydrase	V469_21335	4656496	4655837	AHML_01850	408984	409643	V428_01985	408748	409407	V429_01985	408739	409398	AHA_0375	391471	392130
	U876_22410	4849206	4848775	NA	hypothetical protein	[P]_COG0607 Rhodanese-related sulfurtransferase	V469_21760	4724761	4724330	AHML_01450	340650	341081	V428_01560	340485	340916	V429_01560	340485	340916	AHA_0294	323086	323517
	U876_22610	4891685	4893061	NA	potassium transporter peripheral membrane component	[P]_COG0569 K+ transport systems, NAD-binding component	V469_21960	4767241	4768617	AHML_01250	298170	296794	V428_01360	298005	296629	V429_01360	298005	296629	AHA_0255	280765	279389
	U876_22615	4893158	4894600	NA	potassium transporter TrkH	[P]_COG0168 Trk-type K+ transport systems, membrane components	V469_21965	4768714	4770156	AHML_01245	296697	295255	V428_01355	296532	295090	V429_01355	296532	295090	AHA_0254	279292	277850
	U876_22695	4911843	4909081	NA	magnesium ABC transporter ATPase	[P]_COG0474 Cation transport ATPase	V469_22045	4787399	4784637	AHML_01165	278005	280767	V428_01275	277840	280602	V429_01275	277840	280602	AHA_0238	260599	263367
	U876_22915	4962329	4961418	NA	ferrous iron transporter	[P]_COG0053 Predicted Co/Zn/Cd cation transporters	V469_22265	4837883	4836972	AHML_00985	227510	228421	V428_01050	227466	228377	V429_01050	227466	228377	AHA_0191	206506	207417
	U876_23150	5007938	5006481	NA	potassium transporter	[P]_COG0168 Trk-type K+ transport systems, membrane components	V469_22505	4883453	4881996	AHML_00760	181818	183275	V428_00815	181814	183271	V429_00815	181816	183273	AHA_0143	160937	162394
	U876_23245	5027834	5027328	NA	adenylylsulfate kinase	[P]_COG0529 Adenylylsulfate kinase and related kinases	V469_22600	4903348	4902842	AHML_00665	161923	162429	V428_00720	161919	162425	V429_00720	161921	162427	AHA_0126	140006	140512
	U876_23275	5033323	5032982	NA	hypothetical protein	[P]_COG3615 Uncharacterized protein/domain, possibly involved in tellurite resistance	V469_22630	4908837	4908496	AHML_00635	156434	156775	V428_00690	156430	156771	V429_00690	156432	156773	AHA_0121	135498	135839
	U876_23350	5049658	5049981	NA	thiosulfate sulfurtransferase	[P]_COG0607 Rhodanese-related sulfurtransferase	V469_22705	4925172	4925495	AHML_00560	140099	139776	V428_00615	140095	139772	V429_00615	140097	139774	AHA_0106	119155	118832
	U876_24445	5265649	5267757	NA	ligand-gated channel	[P]_COG1629 Outer membrane receptor proteins, mostly Fe transport	V469_23010	4986819	4988927	AHML_22255	5010565	5012613	V428_23245	5009866	5011974	V429_23280	5009835	5011943	AHA_4275	4730433	4732562
	U876_24460	5270301	5271227	NA	ABC transporter substrate-binding protein	[P]_COG0614 ABC-type Fe3+-hydroxamate transport system, periplasmic component	V469_23025	4991471	4992397	AHML_22270	5015157	5016083	V428_23260	5014518	5015444	V429_23295	5014487	5015413	AHA_4278	4735106	4736032
	U876_24465	5271224	5273206	NA	iron ABC transporter	[P]_COG0609 ABC-type Fe3+-siderophore transport system, permease component	V469_23030	4992394	4994376	AHML_22275	5016080	5018062	V428_23265	5015441	5017423	V429_23300	5015410	5017392	AHA_4279	4736029	4738011

## Sheet: COG R
	Genes of category R using A. hydrophila NJ-35 as the reference
Traits	NJ-35	Start	End	Gene	Product	COG category	J-1	Start	End	AL09-71	Start	End	pc104A	Start	End	ML09-119	Start	End	ATCC 7966T	Start	End
	U876_00175	39531	38719	NA	hydrolase	[R]_COG0561 Predicted hydrolases of the HAD superfamily	V469_00175	39531	38719	V428_00175	39529	38717	V429_00175	39531	38719	AHML_00155	39531	38719	AHA_0035	39377	38565
	U876_00185	41327	40662	NA	hexapeptide transferase	[R]_COG0110 Acetyltransferase (isoleucine patch superfamily)	V469_00185	41327	40662	V428_00185	41325	40660	V429_00185	41327	40662	AHML_00165	41327	40662	AHA_0037	41173	40508
	U876_00275	58262	59446	NA	membrane protein	[R]_COG2081 Predicted flavoproteins	V469_00275	58262	59446	V428_00275	58260	59444	V429_00275	58262	59446	AHML_00255	58262	59446	AHA_0055	58135	59322
	U876_00360	80268	79342	NA	permease	[R]_COG3329 Predicted permease	V469_00360	80269	79343	V428_00435	101046	100120	V429_00435	101048	100122	AHML_00405	101048	100122	NA
	U876_00415	92164	91730	NA	SufE protein	[R]_COG2166 SufE protein probably involved in Fe-S center assembly	V469_00420	92127	91693	V428_23070	4975339	4975773	V429_23105	4975307	4975741	AHML_22105	4975974	4976408	NA
	U876_00535	118727	119716	NA	serine/threonine protein kinase	[R]_COG2334 Putative homoserine kinase type II (protein kinase fold)	V469_00540	118690	119679	V428_22955	4948776	4947787	V429_22990	4948744	4947755	AHML_21990	4949411	4948422	AHA_4217	4669614	4668625
	U876_00875	193433	193999	NA	ATP-dependent protease	[R]_COG2802 Uncharacterized protein, similar to the N-terminal domain of Lon protease	V469_00880	193415	193981	V428_22615	4874105	4873539	V429_22645	4874073	4873507	AHML_21655	4874740	4874174	NA
	U876_01060	236398	237798	NA	sodium:dicarboxylate symporter	[R]_COG1823 Predicted Na+/dicarboxylate symporter	V469_01065	236382	237782	V428_22430	4831138	4829738	V429_22460	4831106	4829706	AHML_21475	4831773	4830373	AHA_4076	4513532	4512132
	U876_01065	237894	239222	NA	CoA-disulfide reductase	[R]_COG0446 Uncharacterized NAD(FAD)-dependent dehydrogenases	V469_01070	237878	239206	V428_22425	4829642	4828314	V429_22455	4829610	4828282	AHML_21470	4830277	4828949	AHA_4075	4512038	4510710
	U876_01070	240103	239348	NA	membrane biogenesis protein	[R]_COG4105 DNA uptake lipoprotein	V469_01075	240087	239332	V428_22420	4827433	4828188	V429_22450	4827401	4828156	AHML_21465	4828059	4828823	NA
	U876_01090	245067	245891	NA	metallo-beta-lactamase	[R]_COG1237 Metal-dependent hydrolases of the beta-lactamase superfamily II	V469_01095	245051	245875	V428_22400	4822469	4821645	V429_22430	4822437	4821613	AHML_21445	4823104	4822280	AHA_4070	4505046	4504222
	U876_01115	249675	249271	NA	hypothetical protein	[R]_COG0517 FOG: CBS domain	V469_01120	249659	249255	V428_22375	4817861	4818265	V429_22405	4817829	4818233	AHML_21420	4818496	4818900	AHA_4065	4500523	4500927
	U876_01160	255475	256476	NA	TMAO/DMSO reductase	[R]_COG2041 Sulfite oxidase and related enzymes	V469_01165	255459	256460	V428_22330	4812061	4811060	V429_22360	4812029	4811028	AHML_21385	4812696	4811695	AHA_4056	4494732	4493731
	U876_01390	302775	304133	NA	permase	[R]_COG2252 Permeases	V469_01405	302721	304079	V428_22090	4764827	4763469	V429_22120	4764787	4763429	AHML_21190	4765434	4764076	AHA_4009	4448503	4447160
	U876_01430	313039	312335	NA	short-chain dehydrogenase	[R]_COG4221 Short-chain alcohol dehydrogenase of unknown specificity	V469_01445	312985	312281	V428_22050	4754563	4755267	V429_22080	4754523	4755227	AHML_21150	4755104	4755874	NA
	U876_01435	314334	313237	NA	hypothetical protein	[R]_COG0628 Predicted permease	V469_01450	314280	313183	V428_22045	4753268	4754365	V429_22075	4753228	4754325	AHML_21145	4753881	4754972	AHA_4000	4436103	4437182
	U876_01510	329045	328146	NA	ABC transporter permease	[R]_COG4132 ABC-type uncharacterized transport system, permease component	V469_01525	329003	328104	V428_21970	4738545	4739444	V429_22000	4738505	4739404	AHML_21070	4739152	4740051	AHA_3985	4421156	4422055
	U876_01515	329878	329045	NA	hypothetical protein	[R]_COG1524 Uncharacterized proteins of the AP superfamily	V469_01530	329836	329003	V428_21965	4737712	4738545	V429_21995	4737672	4738505	AHML_21065	4738319	4739152	AHA_3984	4420383	4421156
	U876_01545	334897	335583	NA	pirin	[R]_COG1741 Pirin-related protein	V469_01560	334855	335541	V428_21935	4732693	4732007	V429_21965	4732653	4731967	AHML_21035	4733300	4732614	AHA_3978	4415414	4414728
	U876_01760	390634	391977	NA	protein PmbA	[R]_COG0312 Predicted Zn-dependent proteases and their inactivated homologs	V469_01775	390554	391897	V428_21710	4677007	4675664	V429_21740	4676967	4675624	AHML_20845	4677599	4676256	AHA_3936	4361687	4360344
	U876_01775	393866	393594	NA	anti-anti-sigma factor	[R]_COG3113 Predicted NTP binding protein (contains STAS domain)	V469_01790	393786	393514	V428_21695	4673775	4674047	V429_21725	4673735	4674007	AHML_20830	4674367	4674639	NA
	U876_01805	397786	398340	NA	3-deoxy-D-manno-octulosonate 8-phosphate phosphatase	[R]_COG1778 Low specificity phosphatase (HAD superfamily)	V469_01820	397706	398260	V428_21665	4669855	4669301	V429_21695	4669815	4669261	AHML_20800	4670447	4669893	AHA_3927	4354535	4353981
	U876_01820	399415	400140	NA	sugar ABC transporter ATP-binding protein	[R]_COG1137 ABC-type (unclassified) transport system, ATPase component	V469_01835	399335	400060	V428_21650	4668226	4667501	V429_21680	4668186	4667461	AHML_20785	4668818	4668093	AHA_3924	4352906	4352181
	U876_01840	402446	403312	NA	glmZ(sRNA)-inactivating NTPase	[R]_COG1660 Predicted P-loop-containing kinase	V469_01855	402366	403232	V428_21630	4665195	4664329	V429_21660	4665155	4664289	AHML_20765	4665787	4664921	AHA_3920	4349875	4349009
	U876_01865	408609	407470	NA	dihydroorotase	[R]_COG3964 Predicted amidohydrolase	V469_01880	408529	407390	V428_21605	4659032	4660171	V429_21635	4658992	4660131	AHML_20740	4659624	4660763	AHA_3915	4343713	4344852
	U876_01910	414640	415734	NA	ATPase	[R]_COG1485 Predicted ATPase	V469_01925	414560	415654	V428_21560	4653001	4651907	V429_21590	4652961	4651867	AHML_20695	4653593	4652499	AHA_3906	4337682	4336588
	U876_01945	420389	420814	NA	peptidase	[R]_COG2969 Stringent starvation protein B	V469_01960	420308	420733	V428_21525	4647253	4646828	V429_21555	4647213	4646788	AHML_20655	4647827	4647420	AHA_3899	4331928	4331509
	U876_01970	424350	425183	NA	tetrapyrrole methylase	[R]_COG0313 Predicted methyltransferases	V469_01985	424269	425102	V428_21500	4643292	4642459	V429_21530	4643252	4642419	AHML_20630	4643884	4643051	AHA_3894	4327973	4327140
	U876_02190	479452	480579	NA	cobalamin biosynthesis protein CobW	[R]_COG0523 Putative GTPases (G3E family)	V469_02205	479371	480498	V428_21280	4588190	4587063	V429_21310	4588150	4587023	AHML_20395	4588782	4587655	AHA_3851	4273873	4272755
	U876_02270	492975	490909	NA	hypothetical protein	[R]_COG1444 Predicted P-loop ATPase fused to an acetyltransferase	V469_02285	492894	490828	V428_21200	4574667	4576733	V429_21230	4574627	4576693	AHML_20335	4575259	4577325	AHA_3837	4260362	4262428
	U876_02320	501656	500706	NA	transporter	[R]_COG0679 Predicted permeases	V469_02335	501575	500625	V428_21150	4565986	4566936	V429_21180	4565946	4566896	AHML_20285	4566578	4567528	AHA_3826	4251714	4252664
	U876_02340	506241	506846	NA	maltose acetyltransferase	[R]_COG0110 Acetyltransferase (isoleucine patch superfamily)	V469_02355	506160	506765	V428_21130	4561401	4560796	V429_21160	4561361	4560756	AHML_20265	4561993	4561388	AHA_3822	4247200	4246595
	U876_02350	507518	508393	NA	membrane protein	[R]_COG5006 Predicted permease, DMT superfamily	V469_02365	507437	508312	V428_21120	4560124	4559249	V429_21150	4560084	4559209	AHML_20255	4560707	4559841	AHA_3820	4245923	4245048
	U876_02460	526890	527480	NA	haloacid dehalogenase	[R]_COG0637 Predicted phosphatase/phosphohexomutase	V469_02475	526810	527400	V428_21010	4540752	4540162	V429_21040	4540712	4540122	AHML_20170	4541344	4540754	NA
	U876_02475	529432	531078	NA	paraquat-inducible protein B	[R]_COG3008 Paraquat-inducible protein B	V469_02490	529352	530998	V428_20995	4538210	4536564	V429_21025	4538170	4536524	AHML_20155	4538802	4537156	AHA_3795	4223918	4222272
	U876_02635	559512	560330	NA	diguanylate phosphodiesterase	[R]_COG1409 Predicted phosphohydrolases	V469_02650	559432	560250	V428_20835	4508130	4507312	V429_20865	4508090	4507272	AHML_19990	4508722	4507904	AHA_3763	4192413	4191595
	U876_02640	560340	560927	NA	esterase	[R]_COG3150 Predicted esterase	V469_02655	560260	560847	V428_20830	4507302	4506715	V429_20860	4507262	4506675	AHML_19985	4507894	4507307	AHA_3762	4191585	4190998
	U876_02770	584797	583889	NA	membrane protein	[R]_COG2962 Predicted permeases	V469_02785	584717	583809	V428_20700	4482845	4483753	V429_20730	4482805	4483713	AHML_19855	4483437	4484345	AHA_3735	4166586	4167488
	U876_02810	591708	590767	NA	TRAP ABC transporter substrate-binding protein	[R]_COG2358 TRAP-type uncharacterized transport system, periplasmic component	V469_02825	591628	590687	V428_20660	4475934	4476875	V429_20690	4475894	4476835	AHML_19810	4476526	4477467	AHA_3727	4159664	4160605
	U876_02870	610712	611203	NA	damage-inducible protein CinA	[R]_COG1546 Uncharacterized protein (competence- and mitomycin-induced)	V469_02885	610631	611122	V428_20595	4456902	4456411	V429_20630	4456865	4456374	AHML_19745	4457489	4456998	AHA_3717	4149281	4148790
	U876_02940	621705	620413	NA	membrane protein	[R]_COG1253 Hemolysins and related proteins containing CBS domains	V469_02950	621519	620227	V428_20525	4445908	4447200	V429_20560	4445871	4447163	AHML_19705	4446546	4447787	NA
	U876_02960	627109	628221	NA	permease	[R]_COG0795 Predicted permeases	V469_02970	626923	628035	V428_20505	4440504	4439392	V429_20540	4440467	4439355	AHML_19685	4441067	4439979	AHA_3699	4132886	4131780
	U876_02970	628363	629433	NA	lipopolysaccharide ABC transporter permease	[R]_COG0795 Predicted permeases	V469_02980	628177	629247	V428_20495	4439250	4438180	V429_20530	4439213	4438143	AHML_19680	4439795	4438767	AHA_3698	4131638	4130568
	U876_03170	669652	668942	NA	tRNA (adenine-N6)-methyltransferase	[R]_COG4123 Predicted O-methyltransferase	V469_03180	669466	668756	V428_20110	4373203	4373913	V429_20140	4373166	4373876	AHML_19315	4373790	4374500	AHA_3669	4100317	4101027
	U876_03195	674198	674899	NA	hypothetical protein	[R]_COG0325 Predicted enzyme with a TIM-barrel fold	V469_03205	674012	674713	V428_20085	4368657	4367956	V429_20115	4368620	4367919	AHML_19290	4369244	4368543	AHA_3664	4095771	4095070
	U876_03235	680791	680126	NA	antibiotic acetyltransferase	[R]_COG0110 Acetyltransferase (isoleucine patch superfamily)	V469_03245	680605	679940	V428_20045	4362064	4362729	V429_20075	4362027	4362692	AHML_19250	4362651	4363316	AHA_3656	4089178	4089843
	U876_03305	694263	694670	NA	acyl-CoA thioesterase	[R]_COG0824 Predicted thioesterase	V469_03320	694077	694484	V428_19970	4348592	4348185	V429_20000	4348555	4348148	AHML_19180	4349179	4348772	AHA_3642	4075704	4075297
	U876_03400	716127	715123	NA	NADP-dependent oxidoreductase	[R]_COG2130 Putative NADP-dependent oxidoreductases	V469_03435	716353	715349	V428_19845	4326124	4327128	V429_19875	4326087	4327091	AHML_19095	4326710	4327714	AHA_3611	4052696	4053700
	U876_03440	721112	721933	NA	haloacid dehalogenase	[R]_COG0561 Predicted hydrolases of the HAD superfamily	V469_03475	721338	722159	V428_19805	4321139	4320318	V429_19835	4321102	4320281	AHML_19055	4321725	4320904	AHA_3603	4047669	4046848
	U876_03450	722750	723589	NA	2OG-Fe(II) oxygenase	[R]_COG3491 Isopenicillin N synthase and related dioxygenases	V469_03485	722976	723815	V428_19795	4319501	4318662	V429_19825	4319464	4318625	AHML_19045	4320087	4319248	AHA_3601	4046023	4045184
	U876_03455	723805	725118	NA	transporter	[R]_COG0733 Na+-dependent transporters of the SNF family	V469_03490	724031	725344	V428_19790	4318446	4317133	V429_19820	4318409	4317096	AHML_19040	4319032	4317719	AHA_3600	4044969	4043656
	U876_03465	726290	727603	NA	transporter	[R]_COG0733 Na+-dependent transporters of the SNF family	V469_03500	726516	727829	V428_19780	4315961	4314648	V429_19810	4315924	4314611	AHML_19030	4316547	4315234	AHA_3598	4042484	4041171
	U876_03545	746804	745983	NA	hydrolase	[R]_COG0596 Predicted hydrolases or acyltransferases (alpha/beta hydrolase superfamily)	V469_03580	747031	746210	V428_19700	4295448	4296269	V429_19730	4295411	4296232	AHML_18950	4296034	4296855	AHA_3581	4020513	4021343
	U876_03590	754073	753219	NA	DNA uptake protein	[R]_COG2961 Protein involved in catabolism of external DNA	V469_03620	754305	753451	V428_19655	4288189	4289043	V429_19685	4288152	4289006	AHML_18915	4288775	4289629	AHA_3574	4014139	4014993
	U876_03600	756431	754521	NA	ABC transporter ATP-binding protein	[R]_COG0488 ATPase components of ABC transporters with duplicated ATPase domains	V469_03630	756663	754753	V428_19645	4285831	4287741	V429_19675	4285794	4287704	AHML_18905	4286417	4288327	AHA_3572	4011781	4013691
	U876_03605	756585	756995	NA	hypothetical protein	[R]_COG0517 FOG: CBS domain	V469_03635	756817	757227	V428_19640	4285677	4285267	V429_19670	4285640	4285230	AHML_18900	4286263	4285853	AHA_3571	4011627	4011217
	U876_03695	776080	775538	NA	hypothetical protein	[R]_COG3054 Predicted transcriptional regulator	V469_03725	776314	775772	V428_19550	4266182	4266724	V429_19580	4266145	4266687	AHML_18810	4266768	4267310	AHA_3554	3992485	3993027
	U876_03800	793569	792826	NA	transcriptional regulator	[R]_COG1489 DNA-binding protein, stimulates sugar fermentation	V469_03830	793803	793060	V428_19445	4248693	4249436	V429_19475	4248656	4249399	AHML_18705	4249279	4250022	AHA_3533	3974904	3975647
	U876_03995	834836	835471	NA	hemolysin	[R]_COG1272 Predicted membrane protein, hemolysin III homolog	V469_04025	835068	835703	V428_19245	4207456	4206821	V429_19275	4207419	4206784	AHML_18530	4208040	4207405	AHA_3493	3933524	3932889
	U876_04000	835590	837251	NA	transporter	[R]_COG2985 Predicted permease	V469_04030	835822	837483	V428_19240	4206702	4205041	V429_19270	4206665	4205004	AHML_18525	4207286	4205625	AHA_3492	3932770	3931109
	U876_04035	850198	849293	NA	epimerase	[R]_COG1090 Predicted nucleoside-diphosphate sugar epimerase	V469_04065	851387	850482	V428_19210	4191777	4192682	V429_19240	4191740	4192645	AHML_18495	4192360	4193265	AHA_3486	3909647	3910552
	U876_04050	854531	853464	NA	peptidase M28	[R]_COG2234 Predicted aminopeptidases	V469_04080	855721	854654	V428_19195	4187443	4188510	V429_19225	4187406	4188473	AHML_18480	4188026	4189093	AHA_3483	3905316	3906383
	U876_04055	854879	855592	NA	tRNA (guanine-N7)-methyltransferase	[R]_COG0220 Predicted S-adenosylmethionine-dependent methyltransferase	V469_04085	856069	856782	V428_19190	4187095	4186382	V429_19220	4187058	4186345	AHML_18475	4187678	4186965	AHA_3482	3904949	3904254
	U876_04090	864917	863640	NA	alpha/beta hydrolase	[R]_COG0596 Predicted hydrolases or acyltransferases (alpha/beta hydrolase superfamily)	V469_04120	866107	864830	V428_19155	4177057	4178334	V429_19185	4177020	4178297	AHML_18440	4177640	4178917	AHA_3475	3894929	3896206
	U876_04150	874446	873367	NA	GTPase RsgA	[R]_COG1162 Predicted GTPases	V469_04180	875636	874557	V428_19095	4167528	4168607	V429_19125	4167491	4168570	NA			AHA_3460	3883400	3884479
	U876_04235	884243	882099	NA	nuclease	[R]_COG2374 Predicted extracellular nuclease	V469_04255	885233	883089	V428_19010	4157778	4159922	V429_19040	4157737	4159881	AHML_18345	4158355	4160499	AHA_3441	3873435	3875579
	U876_04245	889286	888051	NA	hypothetical protein	[R]_COG0457 FOG: TPR repeat	V469_04265	890277	889042	V428_19000	4152733	4153968	V429_19030	4152692	4153927	AHML_18335	4153310	4154545	AHA_3439	3868242	3869477
	U876_04280	896502	897527	NA	peptide ABC transporter permease	[R]_COG4174 ABC-type uncharacterized transport system, permease component	V469_04300	897493	898518	V428_18965	4145517	4144492	V429_18995	4145476	4144451	AHML_18300	4146094	4145069	AHA_3432	3861026	3860001
	U876_04285	897524	898567	NA	peptide ABC transporter permease	[R]_COG4239 ABC-type uncharacterized transport system, permease component	V469_04305	898515	899558	V428_18960	4144495	4143452	V429_18990	4144454	4143411	AHML_18295	4145066	4144029	AHA_3431	3859998	3858961
	U876_04320	906192	907460	NA	fermentation/respiration switch protein	[R]_COG1073 Hydrolases of the alpha/beta superfamily	V469_04340	907183	908451	V428_18925	4135827	4134559	V429_18955	4135786	4134518	AHML_18260	4136404	4135136	AHA_3423	3851350	3850082
	U876_04485	939441	939881	NA	hypothetical protein	[R]_COG0824 Predicted thioesterase	V469_04505	940432	940872	V428_18760	4102578	4102138	V429_18790	4102537	4102097	AHML_18095	4103155	4102715	AHA_3389	3817649	3817224
	U876_04495	940543	942903	NA	membrane protein	[R]_COG4258 Predicted exporter	V469_04515	941534	943894	V428_18750	4101476	4099116	V429_18780	4101435	4099075	AHML_18085	4102053	4099693	AHA_3387	3816562	3814202
	U876_04585	959301	960107	NA	phenazine biosynthesis protein PhzF	[R]_COG0384 Predicted epimerase, PhzC/PhzF homolog	V469_04605	960292	961098	V428_18660	4082718	4081912	V429_18690	4082677	4081871	AHML_17995	4083295	4082489	AHA_3370	3797803	3797000
	U876_04650	977393	976830	NA	maltose acetyltransferase	[R]_COG0110 Acetyltransferase (isoleucine patch superfamily)	V469_04670	978384	977821	V428_18595	4064626	4065189	V429_18625	4064585	4065148	AHML_17930	4065203	4065766	AHA_3355	3775702	3776265
	U876_04740	996057	995413	NA	molecular chaperone TorD	[R]_COG3381 Uncharacterized component of anaerobic dehydrogenases	V469_04760	997048	996404	V428_18505	4045962	4046606	V429_18535	4045921	4046565	AHML_17840	4046539	4047183	AHA_3338	3757176	3757820
	U876_04815	1007708	1009432	NA	ABC transporter ATP-binding protein	[R]_COG1123 ATPase components of various ABC-type transport systems, contain duplicated ATPase	V469_04835	1008699	1010423	V428_18430	4034400	4032676	V429_18460	4034359	4032635	AHML_17760	4034977	4033253	AHA_3325	3745932	3744208
	U876_05025	1055250	1056086	NA	phospholipase	[R]_COG4667 Predicted esterase of the alpha-beta hydrolase superfamily	V469_05045	1056242	1057078	V428_18215	3986857	3986021	V429_18250	3986816	3985980	AHML_17555	3987434	3986598	AHA_3283	3698420	3697584
	U876_05055	1061458	1061066	NA	glyoxalase	[R]_COG3324 Predicted enzyme related to lactoylglutathione lyase	V469_05075	1062451	1062059	V428_18185	3980649	3981041	V429_18220	3980608	3981000	AHML_17530	3981226	3981618	AHA_3278	3692230	3692604
	U876_05060	1062974	1061634	NA	Zn-dependent protease	[R]_COG0312 Predicted Zn-dependent proteases and their inactivated homologs	V469_05080	1063967	1062627	V428_18180	3979133	3980473	V429_18215	3979092	3980432	AHML_17525	3979710	3981050	AHA_3277	3690696	3692036
	U876_05065	1064374	1062974	NA	peptidase C69	[R]_COG0312 Predicted Zn-dependent proteases and their inactivated homologs	V469_05085	1065367	1063967	V428_18175	3977733	3979133	V429_18210	3977692	3979092	AHML_17520	3978310	3979710	AHA_3276	3689296	3690696
	U876_05115	1073426	1072857	NA	hypothetical protein	[R]_COG3545 Predicted esterase of the alpha/beta hydrolase fold	V469_05135	1074419	1073850	V428_18125	3968680	3969249	V429_18160	3968639	3969208	AHML_17465	3969257	3969826	AHA_3265	3678695	3679264
	U876_05220	1093131	1092667	NA	metal-binding heat shock protein	[R]_COG0319 Predicted metal-dependent hydrolase	V469_05240	1094124	1093660	V428_18020	3949026	3949490	V429_18055	3948985	3949449	AHML_17365	3949603	3950067	AHA_3243	3658804	3659268
	U876_05265	1100914	1101564	NA	haloacid dehalogenase	[R]_COG0637 Predicted phosphatase/phosphohexomutase	V469_05285	1101907	1102557	V428_17975	3941243	3940593	V429_18010	3941202	3940552	AHML_17320	3941808	3941170	AHA_3234	3651025	3650375
	U876_05270	1102215	1101613	NA	nitroreductase	[R]_COG3560 Predicted oxidoreductase related to nitroreductase	V469_05290	1103208	1102606	V428_17970	3939942	3940544	V429_18005	3939901	3940503	AHML_17315	3940519	3941121	AHA_3233	3649724	3650326
	U876_05440	1137853	1138713	NA	beta-lactamase	[R]_COG0491 Zn-dependent hydrolases, including glyoxylases	V469_05460	1138848	1139708	V428_17800	3904301	3903441	V429_17835	3904260	3903400	AHML_17145	3904878	3904018	AHA_3199	3614047	3613187
	U876_05515	1155500	1156168	NA	phosphoglycolate phosphatase	[R]_COG0546 Predicted phosphatases	V469_05535	1156495	1157163	V428_17725	3886654	3885986	V429_17760	3886613	3885945	AHML_17070	3887231	3886563	AHA_3184	3596331	3595663
	U876_05555	1163873	1163277	NA	haloacid dehalogenase	[R]_COG0637 Predicted phosphatase/phosphohexomutase	V469_05575	1164867	1164271	V428_17685	3878282	3878878	V429_17720	3878241	3878837	AHML_17030	3878859	3879455	AHA_3176	3587959	3588555
	U876_05720	1194856	1194476	NA	autonomous glycyl radical cofactor GrcA	[R]_COG3445 Acid-induced glycyl radical enzyme	V469_05740	1195851	1195471	V428_17520	3847299	3847679	V429_17555	3847258	3847638	AHML_16910	3847876	3848256	AHA_3143	3556958	3557338
	U876_05755	1203798	1202812	NA	hypothetical protein	[R]_COG1721 Uncharacterized conserved protein (some members contain a von Willebrand factor type A (vWA) domain)	V469_05775	1204793	1203807	V428_17485	3838357	3839343	V429_17520	3838316	3839302	AHML_16875	3838934	3839920	AHA_3137	3548029	3549015
	U876_05760	1204718	1203798	NA	ATPase AAA	[R]_COG0714 MoxR-like ATPases	V469_05780	1205713	1204793	V428_17480	3837437	3838357	V429_17515	3837396	3838316	AHML_16870	3838014	3838934	AHA_3136	3547109	3548029
	U876_05845	1229523	1230386	NA	chaperone protein HchA	[R]_COG0693 Putative intracellular protease/amidase	V469_05865	1230521	1231384	V428_17395	3812709	3811846	V429_17430	3812676	3811813	AHML_16790	3813193	3812330	AHA_3120	3527837	3526974
	U876_05890	1238727	1238191	NA	kinase inhibitor	[R]_COG1881 Phospholipid-binding protein	V469_05910	1239725	1239189	V428_17350	3803505	3804041	V429_17385	3803472	3804008	AHML_16760	3803989	3804525	AHA_3114	3518912	3519448
	U876_06220	1314923	1313742	NA	peptidase M28	[R]_COG2234 Predicted aminopeptidases	V469_06240	1315923	1314742	V428_17020	3727248	3728429	V429_17055	3727220	3728401	AHML_16450	3727723	3728904	NA
	U876_06305	1333795	1334637	NA	ATPase AAA	[R]_COG0714 MoxR-like ATPases	V469_06325	1334794	1335636	V428_16935	3708376	3707534	V429_16970	3708348	3707506	AHML_16370	3708851	3708009	AHA_3037	3424667	3423825
	U876_06430	1357470	1359041	NA	ABC transporter ATPase	[R]_COG0488 ATPase components of ABC transporters with duplicated ATPase domains	V469_06450	1358474	1360045	V428_16810	3684697	3683126	V429_16845	3684669	3683098	AHML_16260	3685172	3683601	AHA_3013	3399177	3397606
	U876_06545	1383159	1383569	NA	transcriptional regulator	[R]_COG2916 DNA-binding protein H-NS	V469_06565	1384163	1384573	V428_16695	3658995	3658585	V429_16730	3658967	3658557	AHML_16160	3659470	3659060	AHA_2994	3373781	3373371
	U876_06915	1474571	1475452	NA	S-adenosylmethionine tRNA ribosyltransferase	[R]_COG0613 Predicted metal-dependent phosphoesterases (PHP family)	V469_06935	1475576	1476457	V428_16155	3542483	3541602	V429_16190	3542455	3541574	AHML_15650	3542958	3542077	AHA_2921	3283100	3282219
	U876_07015	1502039	1502668	NA	glycosyl transferase family 2	[R]_COG1216 Predicted glycosyltransferases	V469_07035	1503038	1503667	NA			NA			NA			NA
	U876_07225	1558048	1558590	NA	phosphodiesterase	[R]_COG0622 Predicted phosphoesterase	V469_07250	1559051	1559593	V428_15860	3470117	3469575	V429_15895	3470090	3469548	AHML_15335	3470592	3470050	AHA_2848	3198437	3197895
	U876_07405	1595204	1597441	NA	phosphate ABC transporter permease	[R]_COG4590 ABC-type uncharacterized transport system, permease component	V469_07430	1596207	1598444	V428_15680	3432961	3430724	V429_15715	3432934	3430697	AHML_15165	3433436	3431199	AHA_2813	3161134	3158897
	U876_07430	1601130	1602449	NA	membrane protein	[R]_COG1253 Hemolysins and related proteins containing CBS domains	V469_07455	1602133	1603452	V428_15655	3427035	3425716	V429_15690	3427008	3425689	AHML_15145	3427510	3426191	AHA_2809	3155273	3153954
	U876_07525	1620799	1621749	NA	GTPase	[R]_COG1161 Predicted GTPases	V469_07550	1621801	1622751	V428_15565	3407366	3406416	V429_15600	3407339	3406389	AHML_15050	3407841	3406891	AHA_2790	3134935	3133985
	U876_07565	1632899	1631391	NA	ATP-binding protein	[R]_COG0433 Predicted ATPase	V469_07590	1633897	1632389	V428_15525	3395266	3396774	V429_15560	3395239	3396747	AHML_15010	3395741	3397249	AHA_2782	3122826	3124334
RGP2	U876_07580	1634143	1634751	NA	hypothetical protein	[R]_COG0658 Predicted membrane metal-binding protein	V469_07605	1635141	1635749	V428_15510	3394022	3393414	V429_15545	3393995	3393387	AHML_14995	3394497	3393889	NA
	U876_07670	1663525	1663932	NA	transcriptional regulator	[R]_COG2916 DNA-binding protein H-NS	V469_07700	1664520	1664927	V428_15415	3364640	3364233	V429_15440	3364613	3364206	AHML_14900	3365115	3364708	NA
RGP3	U876_07820	1692506	1693492	NA	inositol 2-dehydrogenase	[R]_COG0673 Predicted dehydrogenases and related proteins	V469_07850	1693501	1694487	V428_15270	3335658	3334672	V429_15295	3335631	3334645	AHML_14765	3336133	3335147	NA
	U876_07840	1697098	1698231	NA	myo-inositol 2-dehydrogenase	[R]_COG0673 Predicted dehydrogenases and related proteins	V469_07870	1698093	1699226	V428_15250	3331066	3329933	V429_15275	3331039	3329906	AHML_14745	3331541	3330408	NA
	U876_08195	1773525	1774103	NA	methyltransferase	[R]_COG4122 Predicted O-methyltransferase	V469_08225	1774528	1775106	V428_14895	3254629	3254051	V429_14920	3254602	3254024	AHML_14385	3255104	3254526	AHA_2709	3045367	3044789
	U876_08230	1783616	1784551	NA	hypothetical protein	[R]_COG1242 Predicted Fe-S oxidoreductase	V469_08260	1784619	1785554	V428_14860	3244538	3243603	V429_14880	3244511	3243576	AHML_14350	3245013	3244078	AHA_2702	3035270	3034335
	U876_08345	1816627	1818378	NA	amidohydrolase	[R]_COG1574 Predicted metal-dependent hydrolase with the TIM-barrel fold	V469_08360	1812886	1814637	V428_14730	3210512	3208761	V429_14750	3210484	3208733	AHML_14235	3210977	3209226	NA
	U876_08405	1832993	1832337	NA	membrane protein	[R]_COG0670 Integral membrane protein, interacts with FtsH	V469_08420	1829252	1828596	V428_14670	3194146	3194802	V429_14690	3194118	3194774	AHML_14175	3194611	3195267	AHA_2674	2983971	2984627
	U876_08425	1835791	1837416	NA	hydrolase	[R]_COG2194 Predicted membrane-associated, metal-dependent hydrolase	V469_08440	1832050	1833675	V428_14650	3191348	3189723	V429_14670	3191320	3189695	AHML_14160	3191771	3190188	AHA_2670	2981169	2979544
	U876_08500	1853908	1853540	NA	transcriptional regulator	[R]_COG3450 Predicted enzyme of the cupin superfamily	V469_08515	1850168	1849800	V428_14575	3173230	3173598	V429_14595	3173202	3173570	AHML_14085	3173695	3174063	AHA_2656	2963056	2963424
	U876_08555	1869895	1868573	NA	sodium:proton antiporter	[R]_COG2056 Predicted permease	V469_08570	1866152	1864830	V428_14520	3157255	3158577	V429_14540	3157227	3158549	AHML_14030	3157701	3159023	AHA_2645	2947060	2948382
	U876_09200	1984034	1984630	NA	hypothetical protein	[R]_COG3417 Collagen-binding surface adhesin SpaP (antigen I/II family)	V469_08815	1919699	1920295	V428_14275	3103709	3103113	V429_14295	3103681	3103085	AHML_13790	3104149	3103559	AHA_2596	2893751	2893155
	U876_09255	1997529	1998068	NA	hypothetical protein	[R]_COG3150 Predicted esterase	V469_08870	1933194	1933733	V428_14220	3090214	3089675	V429_14240	3090186	3089647	AHML_13735	3090660	3090121	NA
	U876_09310	2009859	2009017	NA	phospholipase	[R]_COG4667 Predicted esterase of the alpha-beta hydrolase superfamily	V469_08925	1945524	1944682	V428_14165	3077884	3078726	V429_14185	3077856	3078698	AHML_13680	3078330	3079172	AHA_2574	2867868	2868710
	U876_09365	2020602	2021384	NA	2-succinyl-6-hydroxy-2,4-cyclohexadiene-1-carboxylate synthase	[R]_COG0596 Predicted hydrolases or acyltransferases (alpha/beta hydrolase superfamily)	V469_08980	1956267	1957049	V428_14110	3067123	3066341	V429_14130	3067095	3066313	AHML_13625	3067563	3066781	AHA_2564	2857127	2856345
	U876_09375	2022291	2022010	NA	arylsulfate sulfotransferase	[R]_COG4321 Uncharacterized protein related to arylsulfate sulfotransferase involved in siderophore biosynthesis	V469_08990	1957956	1957675	V428_14100	3065459	3065740	V429_14120	3065431	3065712	NA			NA
	U876_09410	2033553	2032489	NA	hypothetical protein	[R]_COG5621 Predicted secreted hydrolase	V469_09030	1969219	1968155	V428_14065	3054197	3055261	V429_14085	3054169	3055233	AHML_13580	3054608	3055672	NA
	U876_09660	2085894	2086682	NA	peptide ABC transporter ATP-binding protein	[R]_COG1123 ATPase components of various ABC-type transport systems, contain duplicated ATPase	V469_09285	2021564	2022352	V428_13815	3001870	3001082	V429_13830	3001863	3001075	AHML_13355	3002222	3001434	AHA_2517	2803288	2802500
	U876_09675	2089173	2088832	hypA	hydrogenase nickel incorporation protein	[R]_COG0375 Zn finger protein HypA/HybF (possibly regulating hydrogenase expression)	V469_09305	2024849	2024508	V428_13795	2998621	2998962	V429_13810	2998614	2998955	AHML_13335	2998982	2999314	AHA_2514	2800089	2800430
	U876_10165	2219426	2218836	NA	hypothetical protein	[R]_COG1896 Predicted hydrolases of HD superfamily	V469_09790	2155103	2154513	V428_13295	2868387	2868977	V429_13315	2868380	2868970	AHML_12865	2868739	2869329	AHA_2008	2212216	2211626
	U876_10205	2230695	2229103	NA	ABC transporter ATP-binding protein	[R]_COG0488 ATPase components of ABC transporters with duplicated ATPase domains	V469_09830	2166372	2164780	V428_13255	2857118	2858710	V429_13275	2857111	2858703	AHML_12825	2857470	2859062	AHA_2016	2223486	2221894
	U876_10210	2232586	2230931	actP	acetate permease	[R]_COG4147 Predicted symporter	V469_09835	2168263	2166608	V428_13250	2855227	2856882	V429_13270	2855220	2856875	AHML_12820	2855579	2857234	AHA_2056	2261991	2260336
	U876_10375	2264258	2265046	NA	membrane protein	[R]_COG0730 Predicted permeases	V469_09995	2199937	2200725	V428_13085	2823548	2822760	V429_13105	2823541	2822753	AHML_12660	2823900	2823112	AHA_2086	2296068	2296856
RGP7	U876_10460	2282698	2283615	NA	hypothetical protein	[R]_COG1073 Hydrolases of the alpha/beta superfamily	V469_10045	2213106	2214023	V428_13000	2805103	2804186	V429_13020	2805095	2804178	AHML_12595	2805454	2804537	NA
	U876_10465	2283665	2284594	NA	alpha/beta hydrolase	[R]_COG1073 Hydrolases of the alpha/beta superfamily	V469_10050	2214073	2215002	V428_12995	2804136	2803207	V429_13015	2804128	2803199	AHML_12590	2804487	2803558	NA
	U876_10490	2287824	2288672	NA	2,5-diketo-D-gluconic acid reductase	[R]_COG0656 Aldo/keto reductases, related to diketogulonate reductase	V469_10075	2218232	2219080	V428_12970	2799977	2799129	V429_12990	2799969	2799121	AHML_12565	2800328	2799480	NA
	U876_10545	2300172	2301161	NA	oxidoreductase	[R]_COG0673 Predicted dehydrogenases and related proteins	V469_10130	2230579	2231568	V428_12915	2787629	2786640	V429_12935	2787621	2786632	AHML_12515	2787980	2786991	AHA_2098	2310811	2311800
	U876_10575	2307375	2306842	NA	acetyltransferase	[R]_COG3981 Predicted acetyltransferase	V469_10160	2237782	2237249	V428_12885	2780426	2780959	V429_12905	2780418	2780951	AHML_12485	2780777	2781310	AHA_2104	2317941	2317384
	U876_10640	2316383	2315724	NA	2-deoxyglucose-6-phosphatase	[R]_COG0637 Predicted phosphatase/phosphohexomutase	V469_10225	2246790	2246131	V428_12830	2771731	2772390	V429_12850	2771723	2772382	AHML_12445	2772082	2772741	AHA_2118	2326932	2326273
	U876_10795	2345333	2344320	NA	von Willebrand factor A	[R]_COG2304 Uncharacterized protein containing a von Willebrand factor type A (vWA) domain	V469_10380	2275741	2274728	V428_12675	2742793	2743806	V429_12695	2742785	2743798	AHML_12285	2743144	2744157	AHA_2150	2355953	2354940
	U876_10805	2346786	2345896	NA	hypothetical protein	[R]_COG1721 Uncharacterized conserved protein (some members contain a von Willebrand factor type A (vWA) domain)	V469_10390	2277194	2276304	V428_12665	2741340	2742230	V429_12685	2741332	2742222	AHML_12275	2741691	2742581	AHA_2151	2357460	2356516
	U876_10810	2347771	2346821	NA	ATPase AAA	[R]_COG0714 MoxR-like ATPases	V469_10395	2278179	2277229	V428_12660	2740355	2741305	V429_12680	2740347	2741297	NA			AHA_2152	2358391	2357441
	U876_10835	2352620	2353504	NA	transporter	[R]_COG0679 Predicted permeases	V469_10420	2283028	2283912	V428_12635	2735506	2734622	V429_12655	2735498	2734614	AHML_12245	2735857	2734973	AHA_2157	2363240	2364124
	U876_10950	2383527	2384903	NA	permase	[R]_COG2252 Permeases	V469_10540	2313935	2315311	V428_12515	2704599	2703223	V429_12530	2704591	2703215	AHML_12140	2704950	2703574	AHA_2176	2392395	2393771
	U876_11070	2416764	2417630	NA	alpha/beta hydrolase	[R]_COG0596 Predicted hydrolases or acyltransferases (alpha/beta hydrolase superfamily)	V469_10660	2347172	2348038	V428_12395	2671362	2670496	V429_12410	2671354	2670488	AHML_12020	2671713	2670847	NA
	U876_11455	2477977	2478387	NA	transcriptional regulator	[R]_COG2916 DNA-binding protein H-NS	V469_11040	2408384	2408794	NA			NA			NA			AHA_2047	2252032	2252442
	U876_11615	2515168	2515590	NA	hypothetical protein	[R]_COG0517 FOG: CBS domain	V469_11200	2445575	2445997	V428_12205	2634636	2634214	V429_12220	2634628	2634206	AHML_11850	2634987	2634565	AHA_2216	2442024	2442446
	U876_11650	2526043	2525399	NA	hypothetical protein	[R]_COG0491 Zn-dependent hydrolases, including glyoxylases	V469_11235	2456450	2455806	V428_12170	2623761	2624405	V429_12185	2623753	2624397	AHML_11820	2624115	2624756	AHA_2221	2452898	2452254
	U876_11655	2527171	2526071	NA	tRNA 2-selenouridine synthase	[R]_COG2603 Predicted ATPase	V469_11240	2457578	2456478	V428_12165	2622633	2623733	V429_12180	2622625	2623725	AHML_11815	2622984	2624084	AHA_2223	2454026	2452926
	U876_11685	2532357	2531164	NA	23S rRNA methyltransferase	[R]_COG1092 Predicted SAM-dependent methyltransferases	V469_11270	2462764	2461571	V428_12135	2617447	2618640	V429_12150	2617439	2618632	AHML_11790	2617798	2618991	AHA_2227	2459258	2458017
	U876_11770	2551715	2552236	NA	ribosomal protein L32p	[R]_COG1399 Predicted metal-binding, possibly nucleic acid-binding protein	V469_11350	2482123	2482644	V428_12055	2598088	2597567	V429_12070	2598080	2597559	AHML_11705	2598439	2597918	AHA_2246	2481489	2482010
	U876_11815	2558754	2559755	NA	hypothetical protein	[R]_COG1559 Predicted periplasmic solute-binding protein	V469_11395	2489162	2490163	V428_12010	2591049	2590048	V429_12025	2591041	2590040	AHML_11660	2591400	2590399	AHA_2255	2488618	2489529
	U876_11850	2568237	2565685	NA	mammalian cell entry protein	[R]_COG3008 Paraquat-inducible protein B	V469_11430	2498645	2496093	V428_11975	2581566	2584118	V429_11990	2581558	2584110	AHML_11625	2581917	2584469	AHA_2263	2498010	2495458
	U876_11875	2571838	2573283	NA	2-methylcitrate dehydratase	[R]_COG2079 Uncharacterized protein involved in propionate catabolism	V469_11455	2502246	2503691	V428_11950	2577965	2576520	V429_11965	2577957	2576512	AHML_11600	2578316	2576871	AHA_2267	2501594	2503039
	U876_11955	2591904	2589982	NA	ABC transporter ATPase	[R]_COG0488 ATPase components of ABC transporters with duplicated ATPase domains	V469_11535	2522312	2520390	V428_11870	2557899	2559821	V429_11885	2557891	2559813	AHML_11520	2558250	2560172	AHA_2283	2521644	2519722
	U876_12180	2644758	2644171	NA	hypothetical protein	[R]_COG0790 FOG: TPR repeat, SEL1 subfamily	V469_11760	2575166	2574579	V428_11645	2505045	2505632	V429_11660	2505037	2505624	AHML_11295	2505396	2505983	NA
	U876_12205	2650181	2650867	NA	haloacid dehalogenase	[R]_COG0546 Predicted phosphatases	V469_11785	2580597	2581283	V428_11620	2499622	2498936	V429_11635	2499614	2498928	AHML_11270	2499973	2499287	AHA_2332	2579923	2580609
	U876_12355	2682229	2681849	NA	glyoxalase	[R]_COG3324 Predicted enzyme related to lactoylglutathione lyase	NA			V428_11470	2467573	2467953	V429_11485	2467565	2467945	AHML_11115	2467924	2468304	AHA_2362	2611287	2610907
	U876_12360	2684131	2682683	NA	carbohydrate-binding protein	[R]_COG3979 Uncharacterized protein contain chitin-binding domain type 3	V469_11940	2614548	2613100	V428_11465	2465671	2467119	V429_11480	2465663	2467111	NA			AHA_2363	2613191	2611743
	U876_12395	2690346	2689459	NA	PhzF family phenazine biosynthesis protein	[R]_COG0384 Predicted epimerase, PhzC/PhzF homolog	V469_11975	2620763	2619876	V428_11430	2459456	2460343	V429_11445	2459448	2460335	AHML_11080	2459807	2460694	AHA_2368	2618449	2617562
	U876_12465	2705684	2706940	NA	peptidase M20	[R]_COG1473 Metal-dependent amidase/aminoacylase/carboxypeptidase	V469_12045	2636102	2637358	V428_11360	2444117	2442861	V429_11375	2444109	2442853	AHML_11010	2444468	2443212	AHA_2384	2635487	2636743
	U876_12470	2707701	2707021	NA	haloacid dehalogenase	[R]_COG1011 Predicted hydrolase (HAD superfamily)	V469_12050	2638119	2637439	V428_11355	2442100	2442780	V429_11370	2442092	2442772	AHML_11005	2442478	2443131	AHA_2385	2637505	2636825
	U876_12530	2718699	2717920	NA	membrane protein	[R]_COG0730 Predicted permeases	V469_12110	2649350	2648571	V428_11280	2430583	2431362	V429_11295	2430575	2431354	AHML_10965	2430940	2431713	AHA_2401	2649367	2648588
	U876_12545	2719973	2720386	NA	hypothetical protein	[R]_COG3324 Predicted enzyme related to lactoylglutathione lyase	V469_12125	2650624	2651037	V428_11265	2429309	2428896	V429_11280	2429301	2428888	AHML_10950	2429660	2429247	AHA_2403	2650504	2650917
	U876_12610	2730454	2730759	NA	antibiotic biosynthesis monooxygenase	[R]_COG2329 Uncharacterized enzyme involved in biosynthesis of extracellular polysaccharides	V469_12190	2661105	2661410	V428_11200	2418828	2418523	V429_11215	2418820	2418515	AHML_10885	2419179	2418874	AHA_2416	2661009	2661314
	U876_12800	2772689	2774374	NA	transporter	[R]_COG2985 Predicted permease	V469_12385	2703342	2705027	V428_11010	2376592	2374907	V429_11020	2376584	2374899	AHML_10720	2376943	2375258	AHA_2450	2703718	2705403
	U876_12925	2812966	2814486	NA	photolyase	[R]_COG3046 Uncharacterized protein related to deoxyribodipyrimidine photolyase	V469_12510	2743619	2745139	V428_10885	2336315	2334795	V429_10890	2336307	2334787	AHML_10590	2336666	2335146	AHA_1962	2154316	2152796
	U876_12940	2816862	2818796	NA	amidohydrolase	[R]_COG1574 Predicted metal-dependent hydrolase with the TIM-barrel fold	V469_12525	2747515	2749449	V428_10870	2332419	2330485	V429_10875	2332411	2330477	AHML_10575	2332770	2330836	AHA_1959	2150436	2148502
	U876_12990	2831129	2831767	NA	3-beta hydroxysteroid dehydrogenase	[R]_COG2910 Putative NADH-flavin reductase	V469_12575	2761782	2762420	V428_10820	2318152	2317514	V429_10825	2318144	2317506	AHML_10525	2318503	2317865	AHA_1949	2136148	2135510
	U876_12995	2832236	2833306	NA	2-oxobutyrate oxidase	[R]_COG3491 Isopenicillin N synthase and related dioxygenases	V469_12580	2762889	2763959	V428_10815	2317045	2315975	V429_10820	2317037	2315967	AHML_10520	2317396	2316326	AHA_1948	2135049	2133979
	U876_13005	2837432	2834655	NA	peptidase M16	[R]_COG0612 Predicted Zn-dependent peptidases	V469_12590	2768085	2765308	V428_10805	2311849	2314626	V429_10810	2311841	2314618	AHML_10510	2312218	2314977	AHA_1946	2129849	2132626
	U876_13035	2846199	2845360	NA	phosphonoacetaldehyde hydrolase	[R]_COG0637 Predicted phosphatase/phosphohexomutase	V469_12620	2776852	2776013	V428_10775	2303082	2303921	V429_10780	2303074	2303913	AHML_10480	2303433	2304272	AHA_1940	2121069	2121908
	U876_13135	2869584	2870078	NA	acetyltransferase	[R]_COG0456 Acetyltransferases	V469_12720	2800237	2800731	V428_10675	2279698	2279204	V429_10680	2279689	2279195	AHML_10375	2280048	2279554	AHA_1921	2097628	2097134
	U876_13170	2879597	2880100	NA	metal-dependent hydrolase	[R]_COG1451 Predicted metal-dependent hydrolase	V469_12755	2810250	2810753	V428_10640	2269685	2269182	V429_10645	2269676	2269173	AHML_10340	2270035	2269532	AHA_1914	2087615	2087112
	U876_13195	2882894	2882028	NA	quercetin 2,3-dioxygenase	[R]_COG1741 Pirin-related protein	V469_12780	2813547	2812681	V428_10615	2266388	2267254	V429_10620	2266379	2267245	AHML_10315	2266738	2267604	AHA_1909	2084317	2085183
	U876_13330	2911748	2910342	NA	hypothetical protein	[R]_COG3106 Predicted ATPase	V469_12915	2842179	2840773	V428_10480	2237534	2238940	V429_10485	2237526	2238932	AHML_10180	2237884	2239290	AHA_1881	2055450	2056880
	U876_13395	2923104	2922616	NA	bacteriocin production protein	[R]_COG1286 Uncharacterized membrane protein, required for colicin V production	V469_12980	2853535	2853047	V428_10415	2226178	2226666	V429_10420	2226170	2226658	AHML_10120	2226528	2227016	AHA_1869	2044136	2044624
	U876_13645	2982026	2982430	NA	transcriptional regulator	[R]_COG2916 DNA-binding protein H-NS	V469_13235	2912462	2912866	V428_10260	2195627	2195223	V429_10265	2195619	2195215	AHML_10000	2195976	2195572	AHA_1820	1984219	1983815
	U876_13665	2984729	2984022	NA	7-cyano-7-deazaguanine synthase	[R]_COG0603 Predicted PP-loop superfamily ATPase	V469_13255	2915165	2914458	V428_10240	2192924	2193631	V429_10245	2192916	2193623	AHML_09980	2193273	2193980	AHA_1816	1981516	1982223
	U876_13785	3005581	3006480	NA	oxidoreductase	[R]_COG4989 Predicted oxidoreductase	V469_13375	2936017	2936916	V428_10115	2172072	2171173	V429_10120	2172064	2171165	AHML_09855	2172421	2171522	AHA_1792	1960663	1959764
	U876_13790	3006797	3006552	NA	RNA-binding protein	[R]_COG0724 RNA-binding proteins (RRM domain)	V469_13380	2937233	2936988	V428_10110	2170856	2171101	V429_10115	2170848	2171093	AHML_09850	2171205	2171450	NA
	U876_13920	3037373	3035874	NA	GTP-binding protein Der	[R]_COG1160 Predicted GTPases	V469_13510	2967807	2966308	V428_09980	2140280	2141779	V429_09985	2140272	2141771	AHML_09725	2140629	2142128	AHA_1763	1925886	1927385
	U876_13955	3044656	3043553	NA	ribosomal RNA large subunit methyltransferase N	[R]_COG0820 Predicted Fe-S-cluster redox enzyme	V469_13545	2975090	2973987	V428_09945	2132997	2134100	V429_09950	2132989	2134092	AHML_09690	2133346	2134449	AHA_1756	1918603	1919706
	U876_14035	3058782	3057877	NA	lipoprotein NlpI	[R]_COG4785 Lipoprotein NlpI, contains TPR repeats	V469_13625	2989216	2988311	V428_09865	2118870	2119775	V429_09870	2118862	2119767	AHML_09605	2119303	2120124	AHA_1740	1904511	1905404
	U876_14070	3065085	3065531	NA	acetoin utilization protein AcuB	[R]_COG0517 FOG: CBS domain	V469_13660	2995519	2995965	V428_09830	2112567	2112121	V429_09835	2112559	2112113	AHML_09570	2112916	2112470	AHA_1733	1898196	1897750
	U876_14320	3123927	3119038	NA	alpha-2-macroglobulin	[R]_COG2373 Large extracellular alpha-helical protein	V469_13915	3054363	3049474	V428_09575	2053722	2058611	V429_09580	2053721	2058610	AHML_09315	2054109	2058947	AHA_1692	1847308	1852275
	U876_14325	3125512	3124115	NA	amidohydrolase	[R]_COG1473 Metal-dependent amidase/aminoacylase/carboxypeptidase	V469_13920	3055948	3054551	V428_09570	2052137	2053534	V429_09575	2052136	2053533	AHML_09310	2052566	2053870	NA
	U876_14330	3126319	3127413	NA	permease	[R]_COG0628 Predicted permease	V469_13925	3056755	3057849	V428_09565	2051330	2050236	V429_09570	2051329	2050235	AHML_09305	2051666	2050572	NA
	U876_14435	3148982	3147549	NA	peptidase M48	[R]_COG4783 Putative Zn-dependent protease, contains TPR repeats	V469_14030	3079419	3077986	V428_09460	2028666	2030099	V429_09465	2028665	2030098	AHML_09200	2029002	2030435	AHA_1676	1829864	1831267
	U876_14445	3149388	3150455	NA	permase	[R]_COG0628 Predicted permease	V469_14040	3079825	3080892	V428_09450	2028260	2027193	V429_09455	2028259	2027192	AHML_09190	2028596	2027529	AHA_1674	1829426	1828356
	U876_14455	3152169	3151369	NA	2-succinyl-6-hydroxy-2,4-cyclohexadiene-1-carboxylate synthase	[R]_COG0596 Predicted hydrolases or acyltransferases (alpha/beta hydrolase superfamily)	V469_14050	3082606	3081806	V428_09440	2025479	2026279	V429_09445	2025478	2026278	AHML_09180	2025815	2026615	AHA_1672	1826628	1827428
	U876_14485	3159676	3158627	NA	nucleoid-associated protein	[R]_COG3081 Nucleoid-associated protein	V469_14080	3090113	3089064	V428_09410	2017972	2019021	V429_09415	2017971	2019020	AHML_09150	2018308	2019357	AHA_1666	1819040	1820170
	U876_14495	3160021	3161871	NA	alkaline phosphatase	[R]_COG3083 Predicted hydrolase of alkaline phosphatase superfamily	V469_14090	3090458	3092308	V428_09400	2017627	2015777	V429_09405	2017626	2015776	AHML_09140	2017963	2016113	AHA_1664	1818776	1816926
	U876_14590	3185584	3185949	NA	glyoxalase	[R]_COG3324 Predicted enzyme related to lactoylglutathione lyase	V469_14185	3116021	3116386	V428_09300	1992064	1991699	V429_09305	1992063	1991698	AHML_09045	1992400	1992035	AHA_1646	1793220	1792858
	U876_14600	3186469	3187272	NA	aldo/keto reductase	[R]_COG0656 Aldo/keto reductases, related to diketogulonate reductase	V469_14195	3116906	3117709	V428_09290	1991179	1990376	V429_09295	1991178	1990375	AHML_09035	1991512	1990712	AHA_1644	1792336	1791533
	U876_14765	3222011	3223735	NA	acyltransferase	[R]_COG3176 Putative hemolysin	V469_14360	3152450	3154174	V428_09125	1955637	1953913	V429_09130	1955636	1953912	AHML_08875	1955973	1954249	AHA_1611	1759174	1757450
	U876_14825	3236005	3235229	NA	alpha/beta hydrolase	[R]_COG0596 Predicted hydrolases or acyltransferases (alpha/beta hydrolase superfamily)	V469_14420	3166444	3165668	V428_09065	1941643	1942419	V429_09070	1941642	1942418	AHML_08815	1941979	1942755	AHA_1598	1745073	1745831
	U876_14920	3250926	3251501	NA	ATP-dependent protease	[R]_COG2802 Uncharacterized protein, similar to the N-terminal domain of Lon protease	V469_14515	3181365	3181940	V428_08970	1926722	1926147	V429_08975	1926721	1926146	AHML_08725	1927058	1926483	AHA_1580	1730134	1729559
	U876_14945	3257541	3256762	NA	glutamine amidotransferase	[R]_COG0121 Predicted glutamine amidotransferase	V469_14540	3187980	3187201	V428_08945	1920107	1920886	V429_08950	1920106	1920885	AHML_08700	1920443	1921222	AHA_1575	1723519	1724298
	U876_14995	3266080	3266844	NA	hydroxyacylglutathione hydrolase	[R]_COG0491 Zn-dependent hydrolases, including glyoxylases	V469_14590	3196519	3197283	V428_08900	1911568	1910804	V429_08905	1911567	1910803	AHML_08660	1911904	1911140	AHA_1567	1715039	1714275
	U876_15100	3289840	3291024	NA	hypothetical protein	[R]_COG4134 ABC-type uncharacterized transport system, periplasmic component	V469_14695	3220278	3221462	V428_08795	1887807	1886623	V429_08800	1887806	1886622	AHML_08565	1888131	1886959	NA
	U876_15145	3299278	3300042	NA	esterase	[R]_COG0596 Predicted hydrolases or acyltransferases (alpha/beta hydrolase superfamily)	V469_14740	3229716	3230480	V428_08750	1878369	1877605	V429_08755	1878368	1877604	AHML_08520	1878705	1877941	AHA_1535	1680447	1679677
	U876_15210	3314235	3312619	NA	hydrolase	[R]_COG2194 Predicted membrane-associated, metal-dependent hydrolase	V469_14805	3244673	3243057	V428_08685	1863412	1865028	V429_08690	1863411	1865027	AHML_08455	1863748	1865364	AHA_1523	1665616	1667232
	U876_15310	3334798	3335055	NA	hypothetical protein	[R]_COG2388 Predicted acetyltransferase	V469_14905	3265236	3265493	V428_08585	1842849	1842592	V429_08590	1842848	1842591	AHML_08355	1843185	1842928	AHA_1503	1645142	1644885
	U876_15345	3341536	3344037	NA	acyl-homoserine-lactone acylase	[R]_COG2366 Protein related to penicillin acylase	V469_14940	3271974	3274475	V428_08550	1836111	1833610	V429_08555	1836110	1833609	AHML_08320	1836447	1833946	NA
	U876_15415	3363107	3364450	NA	C4-dicarboxylate transporter	[R]_COG2704 Anaerobic C4-dicarboxylate transporter	V469_15010	3293545	3294888	V428_08480	1814540	1813197	V429_08485	1814539	1813196	AHML_08250	1814876	1813533	AHA_1485	1618968	1617625
	U876_15420	3364581	3365237	NA	hypothetical protein	[R]_COG2102 Predicted ATPases of PP-loop superfamily	V469_15015	3295019	3295675	V428_08475	1813066	1812410	V429_08480	1813065	1812409	AHML_08245	1813402	1812746	AHA_1484	1617489	1616833
RGP12	U876_15700	3422421	3421513	NA	head protein	[R]_COG4397 Mu-like prophage major head subunit gpT	V469_15300	3352962	3352054	V428_08190	1755311	1756219	V429_08195	1755310	1756218	AHML_07960	1755640	1756548	NA
	U876_15705	3423572	3422466	NA	hypothetical protein	[R]_COG4388 Mu-like prophage I protein	V469_15305	3354113	3353007	V428_08185	1754160	1755266	V429_08190	1754159	1755265	AHML_07955	1754447	1755595	NA
	U876_15730	3429114	3427561	NA	hypothetical protein	[R]_COG4373 Mu-like prophage FluMu protein gp28	V469_15330	3359655	3358102	V428_08160	1748618	1750171	V429_08165	1748617	1750170	AHML_07930	1748947	1750500	NA
	U876_15765	3431617	3431042	NA	secretion activator protein	[R]_COG3926 Putative secretion activating protein	V469_15365	3362158	3361583	V428_08130	1746115	1746690	V429_08135	1746114	1746689	AHML_07895	1746483	1747019	NA
	U876_16020	3480547	3481161	NA	lysogenization regulator	[R]_COG2915 Uncharacterized protein involved in purine metabolism	V469_15620	3411088	3411702	V428_07875	1697185	1696571	V429_07880	1697184	1696570	AHML_07650	1697514	1696900	AHA_1414	1547010	1546396
	U876_16040	3488100	3487591	NA	acetyltransferase	[R]_COG3153 Predicted acetyltransferase	V469_15640	3418641	3418132	V428_07855	1689632	1690141	V429_07860	1689631	1690140	AHML_07630	1689961	1690470	AHA_1411	1543021	1543542
	U876_16580	3618716	3617316	NA	ABC transporter ATP-binding protein	[R]_COG1123 ATPase components of various ABC-type transport systems, contain duplicated ATPase	V469_16175	3548049	3546649	V428_07320	1560270	1561670	V429_07325	1560269	1561669	AHML_07100	1560599	1561999	NA
	U876_16620	3627509	3626553	NA	23S rRNA methyltransferase	[R]_COG3129 Predicted SAM-dependent methyltransferase	V469_16215	3556843	3555887	V428_07135	1521000	1521956	V429_07140	1520999	1521955	AHML_06910	1521329	1522285	AHA_1315	1428493	1429449
	U876_16705	3643523	3642615	NA	oxidoreductase	[R]_COG0673 Predicted dehydrogenases and related proteins	V469_16300	3572860	3571952	V428_07055	1504984	1505892	V429_07055	1504983	1505891	AHML_06825	1505313	1506221	NA
	U876_16750	3655945	3656811	NA	patatin	[R]_COG1752 Predicted esterase of the alpha-beta hydrolase superfamily	V469_16345	3585282	3586148	V428_07005	1492562	1491696	V429_07005	1492561	1491695	AHML_06780	1492873	1492025	AHA_1285	1397308	1396442
	U876_16755	3658267	3656906	NA	transporter	[R]_COG0733 Na+-dependent transporters of the SNF family	V469_16350	3587604	3586243	V428_07000	1490240	1491601	V429_07000	1490239	1491600	AHML_06775	1490569	1491930	AHA_1284	1394993	1396354
	U876_17110	3733237	3734382	NA	patatin	[R]_COG1752 Predicted esterase of the alpha-beta hydrolase superfamily	V469_16705	3662576	3663721	V428_06645	1415268	1414123	V429_06645	1415267	1414122	AHML_06420	1415597	1414452	AHA_1210	1319871	1318726
	U876_17140	3741928	3743667	NA	ABC transporter	[R]_COG0488 ATPase components of ABC transporters with duplicated ATPase domains	V469_16735	3671267	3673006	V428_06615	1406577	1404838	V429_06615	1406576	1404837	AHML_06390	1406906	1405167	AHA_1204	1311182	1309443
	U876_17160	3746771	3747811	NA	ribonuclease Z	[R]_COG1234 Metal-dependent hydrolases of the beta-lactamase superfamily III	V469_16755	3676110	3677150	V428_06595	1401734	1400694	V429_06595	1401733	1400693	AHML_06370	1402063	1401023	AHA_1197	1303266	1302226
	U876_17360	3792917	3793702	NA	hypothetical protein	[R]_COG5595 Zn-ribbon-containing, possibly nucleic-acid-binding protein	V469_16955	3722257	3723042	V428_06395	1355587	1354802	V429_06395	1355586	1354801	AHML_06175	1355916	1355131	AHA_1159	1257111	1256326
	U876_17385	3799592	3800947	NA	LOG family protein	[R]_COG1611 Predicted Rossmann fold nucleotide-binding protein	V469_16980	3728932	3730287	V428_06370	1348912	1347557	V429_06370	1348911	1347556	AHML_06150	1349241	1347886	AHA_1154	1250436	1249081
	U876_17405	3804762	3803668	NA	23S rRNA methyltransferase	[R]_COG2933 Predicted SAM-dependent methyltransferase	V469_17000	3734102	3733008	V428_06350	1343742	1344836	V429_06350	1343741	1344835	AHML_06130	1344071	1345165	AHA_1150	1245267	1246361
	U876_17415	3805812	3805180	NA	alpha/beta hydrolase	[R]_COG3571 Predicted hydrolase of the alpha/beta-hydrolase fold	V469_17010	3735152	3734520	V428_06340	1342692	1343324	V429_06340	1342691	1343323	AHML_06120	1343021	1343653	AHA_1148	1244217	1244855
	U876_17525	3825901	3826476	NA	oxidative-stress-resistance chaperone	[R]_COG0693 Putative intracellular protease/amidase	V469_17120	3755242	3755817	V428_06230	1322603	1322028	V429_06230	1322602	1322027	AHML_06010	1322932	1322357	AHA_1127	1224129	1223551
	U876_17635	3850055	3848796	NA	FAD-dependent oxidoreductase	[R]_COG2907 Predicted NAD/FAD-binding protein	V469_17230	3779395	3778136	V428_06115	1298450	1299709	V429_06115	1298449	1299708	AHML_05905	1298778	1300037	AHA_1104	1199112	1200371
	U876_17685	3857979	3857380	NA	haloacid dehalogenase	[R]_COG1011 Predicted hydrolase (HAD superfamily)	V469_17280	3787319	3786720	V428_06065	1290525	1291124	V429_06065	1290524	1291123	AHML_05855	1290853	1291452	AHA_1094	1191186	1191785
	U876_18000	3912418	3911723	NA	7-cyano-7-deazaguanine synthase	[R]_COG0603 Predicted PP-loop superfamily ATPase	V469_17375	3800873	3800178	V428_05970	1276971	1277666	V429_05970	1276970	1277665	AHML_05765	1277299	1277994	NA
	U876_18405	4011726	4012694	NA	hypothetical protein	[R]_COG2319 FOG: WD40 repeat	V469_17780	3900184	3901152	V428_05570	1177794	1176826	V429_05575	1177787	1176819	AHML_05350	1178112	1177144	AHA_1002	1083297	1082329
	U876_18420	4013982	4013776	NA	DNA-binding protein	[R]_COG3529 Predicted nucleic-acid-binding protein containing a Zn-ribbon domain	V469_17795	3902440	3902234	V428_05555	1175538	1175744	V429_05560	1175531	1175737	AHML_05335	1175856	1176062	AHA_0999	1081043	1081249
	U876_18435	4015857	4016840	NA	alpha/beta hydrolase	[R]_COG0429 Predicted hydrolase of the alpha/beta-hydrolase fold	V469_17810	3904315	3905298	NA			NA			NA			NA
	U876_18500	4029750	4029454	NA	hypothetical protein	[R]_COG3895 Predicted periplasmic protein	V469_17875	3918208	3917912	V428_05475	1159790	1160086	V429_05480	1159775	1160071	AHML_05255	1160097	1160393	AHA_0983	1065275	1065571
	U876_18765	4088408	4086687	NA	terminase	[R]_COG4626 Phage terminase-like protein, large subunit	V469_18140	3976847	3975126	V428_05205	1101167	1102888	V429_05210	1101152	1102873	AHML_05000	1101467	1103188	NA
	U876_18945	4118526	4120193	NA	ABC transporter ATP-binding protein	[R]_COG0488 ATPase components of ABC transporters with duplicated ATPase domains	V469_18325	4006965	4008632	V428_05030	1071049	1069382	V429_05030	1071034	1069367	AHML_04810	1071349	1069682	AHA_0950	1029578	1027911
	U876_18955	4120954	4122297	NA	adenine permease PurP	[R]_COG2252 Permeases	V469_18335	4009393	4010736	V428_05020	1068621	1067278	V429_05020	1068606	1067263	AHML_04800	1068921	1067578	AHA_0949	1027147	1025804
	U876_18970	4124899	4123889	NA	aminoglycoside phosphotransferase	[R]_COG3178 Predicted phosphotransferase related to Ser/Thr protein kinases	NA			V428_05005	1064676	1065686	V429_05005	1064661	1065671	AHML_04785	1064976	1065986	AHA_0946	1023202	1024212
	U876_19040	4142740	4141538	NA	GTPase CgtA	[R]_COG0536 Predicted GTPase	V469_18420	4031177	4029975	V428_04935	1046835	1048037	V429_04935	1046820	1048022	AHML_04715	1047135	1048337	AHA_0932	1005451	1006653
	U876_19075	4148523	4147237	NA	GTPase HflX	[R]_COG2262 GTPases	V469_18455	4036960	4035674	V428_04900	1041052	1042338	V429_04900	1041037	1042323	AHML_04680	1041352	1042638	AHA_0925	999655	1000941
	U876_19105	4154059	4153586	NA	DNA-binding protein	[R]_COG0802 Predicted ATPase or kinase	V469_18485	4042496	4042023	V428_04870	1035516	1035989	V429_04870	1035501	1035974	AHML_04655	1035816	1036289	AHA_0920	994120	994593
	U876_19410	4227011	4226535	NA	FxsA protein	[R]_COG3030 Protein affecting phage T7 exclusion by the F plasmid	V469_18750	4102804	4102328	V428_04565	962562	963038	V429_04565	962544	963020	AHML_04370	962858	963334	NA
	U876_19420	4229031	4230350	NA	C4-dicarboxylate ABC transporter	[R]_COG2704 Anaerobic C4-dicarboxylate transporter	V469_18760	4104824	4106143	V428_04555	960542	959223	V429_04555	960524	959205	AHML_04360	960838	959519	AHA_0855	919872	918553
	U876_19465	4239025	4237976	NA	oxidoreductase	[R]_COG0673 Predicted dehydrogenases and related proteins	V469_18805	4114780	4113731	V428_04510	950586	951635	V429_04510	950568	951617	AHML_04320	950882	951931	AHA_0848	909928	910977
	U876_19580	4263050	4262304	NA	stationary phase survival protein SurE	[R]_COG0496 Predicted acid phosphatase	V469_18920	4138806	4138060	V428_04395	926609	927355	V429_04395	926589	927335	AHML_04210	926856	927602	NA
	U876_19615	4269749	4268952	mazG	nucleoside triphosphate hydrolase	[R]_COG1694 Predicted pyrophosphatase	V469_18955	4145506	4144709	V428_04360	919910	920707	V429_04360	919890	920687	AHML_04175	920157	920954	AHA_0819	880325	881122
	U876_19705	4290851	4289952	NA	GTPase Era	[R]_COG1159 GTPase	V469_19045	4166608	4165709	V428_04270	898808	899707	V429_04270	898788	899687	AHML_04085	899055	899954	AHA_0801	859200	860099
	U876_19760	4299905	4300810	NA	aminomethyltransferase	[R]_COG0354 Predicted aminomethyltransferase related to GcvT	V469_19100	4175662	4176567	V428_04215	889754	888849	V429_04215	889734	888829	AHML_04030	890001	889096	AHA_0790	850146	849241
	U876_19955	4348065	4347019	NA	2-nitropropane dioxygenase	[R]_COG2070 Dioxygenases related to 2-nitropropane dioxygenase	V469_19300	4223785	4222739	V428_04020	841595	842641	V429_04020	841575	842621	AHML_03860	841841	842887	AHA_0751	802290	803348
	U876_19970	4349293	4349853	NA	carbonate dehydratase	[R]_COG0663 Carbonic anhydrases/acetyltransferases, isoleucine patch superfamily	V469_19315	4225013	4225573	V428_04005	840367	839807	V429_04005	840347	839787	AHML_03845	840613	840053	AHA_0748	801062	800502
	U876_20015	4361108	4360347	NA	beta-lactamase	[R]_COG0491 Zn-dependent hydrolases, including glyoxylases	V469_19360	4236828	4236067	V428_03960	828552	829313	V429_03960	828532	829293	AHML_03800	828798	829559	AHA_0740	792493	793254
	U876_20095	4378679	4377225	NA	hypothetical protein	[R]_COG2425 Uncharacterized protein containing a von Willebrand factor type A (vWA) domain	V469_19440	4254400	4252946	V428_03880	810980	812434	V429_03880	810960	812414	AHML_03730	811226	812680	AHA_0726	775781	777100
	U876_20100	4380339	4378732	NA	ATPase	[R]_COG0714 MoxR-like ATPases	V469_19445	4256060	4254453	V428_03875	809320	810927	V429_03875	809300	810907	AHML_03725	809566	811173	AHA_0725	773947	775593
	U876_20110	4381109	4381558	NA	alanine acetyltransferase	[R]_COG0456 Acetyltransferases	V469_19455	4256830	4257279	V428_03865	808550	808101	V429_03865	808530	808081	AHML_03715	808796	808347	AHA_0724	773217	772768
	U876_20135	4390142	4387329	NA	peptidase M16	[R]_COG0612 Predicted Zn-dependent peptidases	V469_19480	4265863	4263050	V428_03840	799517	802330	V429_03840	799497	802310	AHML_03690	799787	802576	AHA_0719	764205	767018
	U876_20190	4397058	4397906	NA	hypothetical protein	[R]_COG2872 Predicted metal-dependent hydrolases related to alanyl-tRNA synthetase HxxxH domain	V469_19535	4272779	4273627	V428_03785	792601	791753	V429_03785	792581	791733	AHML_03635	792889	791999	AHA_0708	757284	756436
	U876_20205	4400425	4399976	NA	acyltransferase	[R]_COG2153 Predicted acyltransferase	V469_19550	4276146	4275697	V428_03770	789234	789683	V429_03770	789214	789663	AHML_03620	789480	789929	AHA_0705	753920	754369
	U876_20330	4427455	4425890	NA	multidrug transporter MurJ	[R]_COG0728 Uncharacterized membrane protein, putative virulence factor	V469_19675	4303176	4301611	V428_03645	762204	763769	V429_03645	762184	763749	AHML_03495	762450	764015	AHA_0680	726889	728454
	U876_20725	4511457	4510882	NA	hypothetical protein	[R]_COG3545 Predicted esterase of the alpha/beta hydrolase fold	V469_20070	4387178	4386603	V428_03250	678202	678777	V429_03250	678182	678757	AHML_03100	678448	679023	AHA_0605	642967	643542
	U876_20740	4514068	4514658	NA	maltose acetyltransferase	[R]_COG0110 Acetyltransferase (isoleucine patch superfamily)	V469_20085	4389789	4390379	V428_03235	675591	675001	V429_03235	675571	674981	AHML_03085	675837	675247	AHA_0602	640356	639766
	U876_20825	4532399	4532737	NA	tRNA-binding protein	[R]_COG0073 EMAP domain	V469_20170	4408120	4408458	V428_03150	657260	656922	V429_03150	657240	656902	AHML_03000	657506	657168	AHA_0586	621285	620947
	U876_20845	4536094	4536762	NA	HAD family hydrolase	[R]_COG1011 Predicted hydrolase (HAD superfamily)	V469_20190	4411815	4412483	V428_03130	653565	652897	V429_03130	653545	652877	AHML_02980	653811	653143	AHA_0582	617593	616925
	U876_20955	4557519	4557971	NA	GCN5 family acetyltransferase	[R]_COG0456 Acetyltransferases	V469_20300	4433241	4433693	V428_03020	632139	631687	V429_03020	632119	631667	AHML_02870	632385	631933	AHA_0561	596174	595722
	U876_20970	4561378	4560758	NA	amino acid transporter	[R]_COG1279 Lysine efflux permease	V469_20315	4437100	4436480	V428_03005	628280	628900	V429_03005	628260	628880	AHML_02855	628526	629146	AHA_0558	592316	592936
	U876_21065	4578447	4578947	NA	membrane protein	[R]_COG1988 Predicted membrane-bound metal-dependent hydrolases	V469_20410	4454163	4454663	V428_02910	611211	610711	V429_02910	611191	610691	AHML_02765	611511	610957	AHA_0540	575247	574747
	U876_21080	4582259	4582549	NA	Fe-S oxidoreductase	[R]_COG0727 Predicted Fe-S-cluster oxidoreductase	V469_20425	4457975	4458265	V428_02895	607399	607109	V429_02895	607379	607089	AHML_02750	607645	607355	AHA_0537	571435	571145
	U876_21115	4589252	4590022	NA	alpha/beta hydrolase	[R]_COG0596 Predicted hydrolases or acyltransferases (alpha/beta hydrolase superfamily)	V469_20460	4464968	4465738	V428_02860	600406	599636	V429_02860	600386	599616	AHML_02715	600652	599882	AHA_0530	564280	563510
	U876_21195	4608101	4609012	NA	lactonizing lipase	[R]_COG1075 Predicted acetyltransferases and hydrolases with the alpha/beta hydrolase fold	V469_20540	4483897	4484808	V428_02780	581641	580730	V429_02780	581632	580721	AHML_02635	581877	580966	AHA_0512	545420	544419
	U876_21210	4610948	4610553	NA	thioesterase	[R]_COG0824 Predicted thioesterase	V469_20555	4486744	4486349	V428_02765	578794	579189	V429_02765	578785	579180	AHML_02620	579030	579425	AHA_0509	542474	542869
	U876_21215	4612717	4610984	NA	ABC transporter substrate-binding protein	[R]_COG4533 ABC-type uncharacterized transport system, periplasmic component	V469_20560	4488513	4486780	V428_02760	577025	578758	V429_02760	577016	578749	AHML_02615	577261	578994	AHA_0508	540675	542438
	U876_21255	4620656	4619910	NA	malonic semialdehyde reductase	[R]_COG4221 Short-chain alcohol dehydrogenase of unknown specificity	V469_20600	4496452	4495706	V428_02720	569086	569832	V429_02720	569077	569823	AHML_02575	569322	570068	AHA_0500	532695	533441
	U876_21265	4621431	4620973	NA	acetyltransferase	[R]_COG0456 Acetyltransferases	V469_20610	4497227	4496769	V428_02710	568311	568769	V429_02710	568302	568760	AHML_02565	568550	569005	AHA_0498	531920	532378
	U876_21320	4633712	4634869	NA	damage-inducible protein CinA	[R]_COG1058 Predicted nucleotide-utilizing enzyme related to molybdopterin-biosynthesis enzyme MoeA	V469_20665	4509388	4510545	V428_02655	556030	554873	V429_02655	556021	554864	AHML_02510	556266	555109	AHA_0487	519641	518484
	U876_21350	4640100	4640909	NA	HAD family hydrolase	[R]_COG0561 Predicted hydrolases of the HAD superfamily	V469_20695	4515777	4516586	V428_02625	549620	548811	V429_02625	549611	548802	AHML_02480	549856	549047	AHA_0482	513248	512439
	U876_21355	4641271	4642041	NA	gamma-glutamyl-gamma-aminobutyrate hydrolase	[R]_COG2071 Predicted glutamine amidotransferases	V469_20700	4516948	4517718	V428_02620	548449	547679	V429_02620	548440	547670	AHML_02475	548685	547915	AHA_0481	512077	511307
	U876_21375	4645359	4644649	NA	haloacid dehalogenase	[R]_COG1011 Predicted hydrolase (HAD superfamily)	V469_20720	4521036	4520326	V428_02600	544361	545071	V429_02600	544352	545062	AHML_02455	544597	545307	AHA_0477	507990	508700
	U876_21405	4649877	4650530	NA	carboxylesterase	[R]_COG0400 Predicted esterase	V469_20750	4525554	4526207	V428_02570	539843	539190	V429_02570	539834	539181	AHML_02425	540097	539426	AHA_0471	503490	502819
	U876_21435	4657824	4657573	NA	hypothetical protein	[R]_COG0727 Predicted Fe-S-cluster oxidoreductase	V469_20780	4533501	4533250	V428_02540	531896	532147	V429_02540	531887	532138	AHML_02395	532132	532383	AHA_0465	495522	495773
	U876_21500	4668883	4669521	NA	protein exod	[R]_COG3932 Uncharacterized ABC-type transport system, permease components	V469_20845	4544560	4545198	V428_02475	520837	520199	V429_02475	520828	520190	AHML_02330	521073	520435	AHA_0452	484489	483782
	U876_21525	4674060	4673479	NA	hypothetical protein	[R]_COG3417 Collagen-binding surface adhesin SpaP (antigen I/II family)	V469_20870	4549737	4549156	V428_02450	515660	516241	V429_02450	515651	516232	AHML_02305	515896	516477	AHA_0447	479239	479820
	U876_21725	4720142	4720987	NA	hypothetical protein	[R]_COG2321 Predicted metalloprotease	V469_21070	4595821	4596666	V428_02250	469575	468730	V429_02250	469566	468721	AHML_02115	469811	468966	AHA_0426	452342	451497
	U876_21770	4730360	4729689	NA	ATP-binding domain-containing protein	[R]_COG2102 Predicted ATPases of PP-loop superfamily	V469_21115	4606039	4605368	V428_02205	459357	460028	V429_02205	459348	460019	AHML_02070	459593	460264	AHA_0418	442132	442803
	U876_21790	4733404	4734300	NA	N-acetylmuramic acid-6-phosphate etherase	[R]_COG2103 Predicted sugar phosphate isomerase	V469_21135	4609083	4609979	V428_02185	456313	455417	V429_02185	456304	455408	AHML_02050	456528	455653	AHA_0413	439089	438193
	U876_21815	4740115	4738667	tldD	protease TldD	[R]_COG0312 Predicted Zn-dependent proteases and their inactivated homologs	V469_21160	4615642	4614194	V428_02160	449602	451050	V429_02160	449593	451041	AHML_02025	449838	451286	AHA_0408	432389	433828
	U876_21820	4741072	4740266	NA	amidohydrolase	[R]_COG0388 Predicted amidohydrolase	V469_21165	4616599	4615793	V428_02155	448645	449451	V429_02155	448636	449442	AHML_02020	448881	449687	AHA_0407	431423	432229
	U876_22125	4805072	4802520	NA	C4-dicarboxylate ABC transporter	[R]_COG4666 TRAP-type uncharacterized transport system, fused permease components	V469_21470	4680599	4678047	V428_01850	384648	387200	V429_01850	384650	387202	AHML_01715	384882	387434	AHA_0350	367289	369841
	U876_22130	4806146	4805175	NA	C4-dicarboxylate ABC transporter substrate-binding protein	[R]_COG2358 TRAP-type uncharacterized transport system, periplasmic component	V469_21475	4681673	4680702	V428_01845	383574	384545	V429_01845	383576	384547	AHML_01710	383808	384779	NA
	U876_22140	4809371	4808940	NA	metal-binding protein	[R]_COG3019 Predicted metal-binding protein	V469_21485	4684898	4684467	V428_01835	380349	380780	V429_01835	380351	380782	AHML_01700	380583	381014	AHA_0347	362990	363421
	U876_22150	4810553	4809831	NA	oxidoreductase	[R]_COG4221 Short-chain alcohol dehydrogenase of unknown specificity	V469_21495	4686080	4685358	V428_01825	379167	379889	V429_01825	379169	379891	AHML_01690	379401	380123	NA
	U876_22160	4811617	4812216	NA	NAD(P)H oxidoreductase	[R]_COG2249 Putative NADPH-quinone reductase (modulator of drug activity B)	V469_21505	4687144	4687743	V428_01815	378103	377504	V429_01815	378105	377506	AHML_01680	378337	377738	NA
	U876_22385	4845742	4844978	NA	pimelyl-ACP methyl ester esterase	[R]_COG0596 Predicted hydrolases or acyltransferases (alpha/beta hydrolase superfamily)	V469_21735	4721297	4720533	V428_01585	343949	344713	V429_01585	343949	344713	AHML_01475	344114	344878	AHA_0299	326550	327314
	U876_22390	4845779	4846507	NA	competence protein ComF	[R]_COG1040 Predicted amidophosphoribosyltransferases	V469_21740	4721334	4722062	V428_01580	343912	343184	V429_01580	343912	343184	NA			AHA_0298	326513	325785
	U876_22545	4880427	4881077	NA	GTP-binding protein	[R]_COG0218 Predicted GTPase	V469_21895	4755983	4756633	V428_01425	309263	308613	V429_01425	309263	308613	NA			AHA_0268	292023	291373
	U876_22680	4906468	4907370	NA	chloramphenical resistance permease RarD	[R]_COG2962 Predicted permeases	V469_22030	4782024	4782926	V428_01290	283215	282313	V429_01290	283215	282313	AHML_01180	283380	282478	AHA_0241	265982	265080
	U876_22770	4927349	4928347	NA	membrane protein	[R]_COG1744 Uncharacterized ABC-type transport system, periplasmic component/surface lipoprotein	V469_22120	4802905	4803903	V428_01200	262334	261336	V429_01200	262334	261336	AHML_01095	262490	261501	AHA_0219	241459	240356
	U876_22775	4928431	4930011	NA	heme ABC transporter ATP-binding protein	[R]_COG3845 ABC-type uncharacterized transport systems, ATPase components	V469_22125	4803987	4805567	V428_01195	261252	259672	V429_01195	261252	259672	AHML_01090	261417	259837	AHA_0218	240272	238692
	U876_22785	4930094	4931209	NA	sugar ABC transporter permease	[R]_COG4603 ABC-type uncharacterized transport system, permease component	V469_22135	4805650	4806765	V428_01185	259589	258474	V429_01185	259589	258474	AHML_01085	259754	258639	AHA_0217	238609	237494
	U876_22790	4931267	4932232	NA	sugar ABC transporter permease	[R]_COG1079 Uncharacterized ABC-type transport system, permease component	V469_22140	4806823	4807788	V428_01180	258416	257451	V429_01180	258416	257451	AHML_01080	258581	257616	AHA_0216	237491	236526
	U876_22805	4934494	4935330	NA	S-formylglutathione hydrolase	[R]_COG0627 Predicted esterase	V469_22155	4810050	4810886	V428_01165	255189	254353	V429_01165	255189	254353	AHML_01065	255354	254518	AHA_0213	234267	233431
	U876_22820	4939651	4938701	NA	hypothetical protein	[R]_COG0385 Predicted Na+-dependent transporter	V469_22170	4815207	4814257	V428_01150	250032	250982	V429_01150	250032	250982	AHML_01050	250197	251147	AHA_0210	229111	230082
	U876_22830	4941897	4941559	NA	methionyl-tRNA synthetase	[R]_COG0073 EMAP domain	V469_22180	4817453	4817115	V428_01140	247786	248124	V429_01140	247786	248124	AHML_01040	247951	248289	NA
	U876_22885	4954376	4954915	NA	anhydrase	[R]_COG0663 Carbonic anhydrases/acetyltransferases, isoleucine patch superfamily	V469_22235	4829930	4830469	V428_01080	235432	234893	V429_01080	235431	234892	AHML_01015	235509	234970	AHA_0197	214448	213909
	U876_22940	4967065	4966439	NA	photosynthetic protein synthase I	[R]_COG1999 Uncharacterized protein SCO1/SenC/PrrC, involved in biogenesis of respiratory and photosynthetic systems	V469_22290	4842619	4841993	V428_01025	222730	223356	V429_01025	222730	223356	AHML_00960	222774	223400	NA
	U876_23280	5034541	5033375	NA	NADH:flavorubredoxin oxidoreductase	[R]_COG0446 Uncharacterized NAD(FAD)-dependent dehydrogenases	V469_22635	4910055	4908889	V428_00685	155212	156378	V429_00685	155214	156380	AHML_00630	155216	156382	AHA_0120	134280	135446
	U876_23355	5049978	5050811	NA	peptidase S54	[R]_COG0705 Uncharacterized membrane protein (homolog of Drosophila rhomboid)	V469_22710	4925492	4926325	V428_00610	139775	138942	V429_00610	139777	138944	AHML_00555	139779	138946	AHA_0105	118835	118002
	U876_23455	5074681	5073041	NA	ubiquinone biosynthesis protein UbiB	[R]_COG0661 Predicted unusual protein kinase	V469_22810	4950194	4948554	V428_00510	115072	116712	V429_00510	115074	116714	AHML_00455	115076	116716	AHA_0086	94125	95765
	U876_24080	5193454	5192330	NA	recombinase RecF	[R]_COG4637 Predicted ATPase	NA			NA			NA			NA			NA
	U876_24120	5202551	5201247	NA	serine/threonine protein kinase	[R]_COG3550 Uncharacterized protein related to capsule biosynthesis enzymes	NA			NA			NA			NA			NA
	U876_24470	5274639	5273278	NA	tRNA modification GTPase TrmE	[R]_COG0486 Predicted GTPase	V469_23035	4995809	4994448	V428_23270	5018856	5017495	V429_23305	5018825	5017464	AHML_22280	5019495	5018134	AHA_4280	4739443	4738082

## Sheet: COG S
	Genes of category S using A. hydrophila NJ-35 as the reference
Traits	NJ-35	Start	End	Gene	Product	COG category	J-1	Start	End	ML09-119	Start	End	AL09-71	Start	End	pc104A	Start	End	ATCC 7966T	Start	End
	U876_00260	54373	55560	NA	trans-2-enoyl-CoA reductase	[S]_COG3007 Uncharacterized paraquat-inducible protein B	V469_00260	54373	55560	AHML_00240	54373	55560	V428_00260	54371	55558	V429_00260	54373	55560	AHA_0052	54250	55437
	U876_00490	110811	109948	NA	hypothetical protein	[S]_COG1561 Uncharacterized stress-induced protein	V469_00495	110774	109911	AHML_22030	4957327	4958190	V428_22995	4956692	4957555	V429_23030	4956660	4957523	AHA_4225	4677521	4678384
	U876_00525	116724	116987	NA	hypothetical protein	[S]_COG3084 Uncharacterized protein conserved in bacteria	V469_00530	116687	116950	AHML_22000	4951414	4951151	V428_22965	4950779	4950516	V429_23000	4950747	4950484	AHA_4219	4671617	4671354
	U876_00575	126558	127043	NA	hypothetical protein	[S]_COG1683 Uncharacterized conserved protein	V469_00580	126521	127006	AHML_21950	4941580	4941095	V428_22915	4940945	4940460	V429_22950	4940913	4940428	AHA_4208	4661773	4661288
	U876_00705	157874	157395	NA	CreA	[S]_COG3045 Uncharacterized protein conserved in bacteria	V469_00710	157838	157359	AHML_21820	4910263	4910742	V428_22785	4909628	4910107	V429_22820	4909596	4910075	AHA_4144	4591447	4591926
	U876_00710	158342	157896	NA	hypothetical protein	[S]_COG4539 Predicted membrane protein	V469_00715	158306	157860	AHML_21815	4909795	4910241	V428_22780	4909160	4909606	V429_22815	4909128	4909574	AHA_4143	4590979	4591425
	U876_00760	168529	169239	NA	molybdenum cofactor sulfurase	[S]_COG2258 Uncharacterized protein conserved in bacteria	V469_00765	168493	169203	AHML_21765	4899608	4898898	V428_22730	4898973	4898263	V429_22765	4898941	4898231	AHA_4133	4580792	4580082
	U876_00790	173398	174825	NA	hypothetical protein	[S]_COG0397 Uncharacterized conserved protein	V469_00795	173380	174807	AHML_21740	4894775	4893348	V428_22700	4894140	4892713	V429_22735	4894108	4892681	AHA_4127	4575971	4574544
	U876_00800	175256	175930	NA	hypothetical protein	[S]_COG1738 Uncharacterized conserved protein	V469_00805	175238	175912	AHML_21730	4892917	4892243	V428_22690	4892282	4891608	V429_22725	4892250	4891576	AHA_4125	4574113	4573439
	U876_00980	218261	219664	NA	C4-dicarboxylate ABC transporter	[S]_COG1288 Predicted membrane protein	V469_00985	218243	219646	AHML_21550	4849912	4848509	V428_22510	4849277	4847874	V429_22540	4849245	4847842	AHA_4090	4531104	4529701
	U876_01050	234222	234899	NA	hypothetical protein	[S]_COG2964 Uncharacterized protein conserved in bacteria	V469_01055	234206	234883	AHML_21485	4833940	4833272	V428_22440	4833314	4832637	V429_22470	4833282	4832605	NA
	U876_01055	234940	236232	NA	membrane protein	[S]_COG3681 Uncharacterized conserved protein	V469_01060	234924	236216	AHML_21480	4833231	4831939	V428_22435	4832596	4831304	V429_22465	4832564	4831272	AHA_4077	4515011	4513698
	U876_01080	241320	242057	NA	hypothetical protein	[S]_COG1496 Uncharacterized conserved protein	V469_01085	241304	242041	AHML_21455	4826851	4826114	V428_22410	4826216	4825479	V429_22440	4826184	4825447	AHA_4072	4508589	4507852
	U876_01110	248738	249274	NA	hypothetical protein	[S]_COG5413 Uncharacterized integral membrane protein	V469_01115	248722	249258	AHML_21425	4819433	4818897	V428_22380	4818798	4818262	V429_22410	4818766	4818230	AHA_4064	4501460	4500924
	U876_01165	256496	257128	NA	sulfite oxidase subunit YedZ	[S]_COG2717 Predicted membrane protein	V469_01170	256480	257112	AHML_21380	4811675	4811043	V428_22325	4811040	4810408	V429_22355	4811008	4810376	AHA_4055	4493711	4493079
	U876_01210	267037	266603	NA	membrane protein	[S]_COG3059 Predicted membrane protein	V469_01215	267021	266587	AHML_21335	4801134	4801568	V428_22275	4799952	4800485	V429_22305	4799920	4800453	AHA_4046	4483172	4483606
	U876_01215	267584	267051	NA	hypothetical protein	[S]_COG2128 Uncharacterized conserved protein	V469_01220	267568	267035	AHML_21330	4800587	4801120	V428_22175	4778588	4777872	V429_22205	4778556	4777840	AHA_4045	4482625	4483158
	U876_01315	288955	289671	NA	hypothetical protein	[S]_COG2964 Uncharacterized protein conserved in bacteria	V469_01320	288938	289654	AHML_21245	4779217	4778501	V428_21930	4731966	4731574	V429_21960	4731926	4731534	AHA_4026	4462296	4461580
	U876_01550	335624	336016	NA	membrane protein	[S]_COG2259 Predicted membrane protein	V469_01565	335582	335974	AHML_21030	4732573	4732181	V428_21725	4681348	4681031	V429_21755	4681308	4680991	NA
	U876_01745	386293	386610	NA	hypothetical protein	[S]_COG2926 Uncharacterized protein conserved in bacteria	V469_01760	386213	386530	AHML_20860	4681940	4681623	V428_21715	4677100	4677645	V429_21745	4677060	4677605	NA
	U876_01755	390541	389996	NA	hypothetical protein	[S]_COG3028 Uncharacterized protein conserved in bacteria	V469_01770	390461	389916	AHML_20850	4677713	4678237	V428_21495	4641506	4641048	V429_21525	4641466	4641008	AHA_3937	4361780	4362325
	U876_01975	426136	426594	NA	cell division protein MraZ	[S]_COG2001 Uncharacterized protein conserved in bacteria	V469_01990	426055	426513	AHML_20625	4642098	4641640	V428_21400	4619077	4619271	V429_21430	4619037	4619231	AHA_3893	4326177	4325719
	U876_02070	448565	448371	NA	DNA gyrase inhibitor	[S]_COG3024 Uncharacterized protein conserved in bacteria	V469_02085	448484	448290	AHML_20530	4619669	4619863	V428_21395	4618345	4619067	V429_21425	4618305	4619027	AHA_3874	4303748	4303942
	U876_02075	449297	448575	NA	hypothetical protein	[S]_COG4582 Uncharacterized protein conserved in bacteria	V469_02090	449216	448494	AHML_20525	4618937	4619659	V428_21270	4585121	4585603	V429_21300	4585081	4585563	AHA_3873	4302950	4303738
	U876_02200	482521	482039	NA	DNA-binding protein	[S]_COG2606 Uncharacterized conserved protein	V469_02215	482440	481958	AHML_20385	4585713	4586195	V428_21220	4580752	4580237	V429_21250	4580712	4580197	AHA_3849	4270813	4271295
	U876_02250	486890	487405	NA	hypothetical protein	[S]_COG4283 Uncharacterized conserved protein	V469_02265	486809	487324	AHML_20355	4581344	4580829	V428_21195	4574359	4574670	V429_21225	4574319	4574630	AHA_3840	4266446	4265931
	U876_02275	493283	492972	NA	transcriptional regulator	[S]_COG5453 Uncharacterized conserved protein	V469_02290	493202	492891	AHML_20330	4574951	4575262	V428_21000	4539483	4538203	V429_21030	4539443	4538163	AHA_3835	4260054	4260365
	U876_02470	528159	529439	NA	paraquat-inducible protein A	[S]_COG2995 Uncharacterized paraquat-inducible protein A	V469_02485	528079	529359	AHML_20160	4540000	4538795	V428_20990	4536564	4535995	V429_21020	4536524	4535955	AHA_3796	4225191	4223911
	U876_02480	531078	531647	NA	hypothetical protein	[S]_COG3009 Uncharacterized protein conserved in bacteria	V469_02495	530998	531567	AHML_20150	4537156	4536587	V428_20970	4532568	4532188	V429_21000	4532528	4532148	AHA_3794	4222272	4221703
	U876_02500	535074	535454	NA	DNA-binding protein	[S]_COG3111 Uncharacterized conserved protein	V469_02515	534994	535374	AHML_20130	4533160	4532780	V428_20885	4517669	4518139	V429_20915	4517629	4518099	AHA_3790	4218276	4217896
	U876_02585	549973	549503	NA	hypothetical protein	[S]_COG2606 Uncharacterized conserved protein	V469_02600	549893	549423	AHML_20045	4518261	4518731	V428_20870	4515382	4514423	V429_20900	4515342	4514383	AHA_3773	4201896	4202357
	U876_02600	552260	553219	NA	adenylate cyclase	[S]_COG3025 Uncharacterized conserved protein	V469_02615	552180	553139	NA			V428_20840	4508603	4508157	V429_20870	4508563	4508117	AHA_3770	4199608	4198649
	U876_02630	559039	559485	NA	dehydrogenase	[S]_COG3151 Uncharacterized protein conserved in bacteria	V469_02645	558959	559405	AHML_19995	4509222	4508749	V428_20820	4506051	4505650	V429_20850	4506011	4505610	AHA_3764	4192886	4192440
	U876_02650	561591	561992	NA	aldehyde-activating protein	[S]_COG3791 Uncharacterized conserved protein	V469_02665	561511	561912	AHML_19975	4506643	4506242	V428_20805	4504453	4502444	V429_20835	4504413	4502404	AHA_3760	4190334	4189933
	U876_02665	563189	565198	NA	fusaric acid resistance protein	[S]_COG1289 Predicted membrane protein	V469_02680	563109	565118	AHML_19960	4505045	4503036	V428_20665	4477544	4476870	V429_20695	4477504	4476830	AHA_3757	4188736	4186727
	U876_02805	590098	590772	NA	sulfate adenylyltransferase	[S]_COG3672 Predicted periplasmic protein	V469_02820	590018	590692	AHML_19815	4478136	4477462	V428_20640	4471870	4471289	V429_20670	4471830	4471249	AHA_3726	4161274	4160600
	U876_02830	595772	596353	NA	hypothetical protein	[S]_COG3068 Uncharacterized protein conserved in bacteria	V469_02845	595692	596273	AHML_19790	4472462	4471881	V428_20100	4370901	4371674	V429_20130	4370864	4371637	AHA_3722	4155600	4155019
	U876_03180	671954	671181	NA	hypothetical protein	[S]_COG3022 Uncharacterized protein conserved in bacteria	V469_03190	671768	670995	AHML_19305	4371488	4372261	V428_20075	4367032	4366481	V429_20105	4366995	4366444	AHA_3667	4098015	4098788
	U876_03205	675823	676374	NA	membrane protein	[S]_COG0762 Predicted integral membrane protein	V469_03215	675637	676188	AHML_19280	4367619	4367068	V428_20070	4366481	4366182	V429_20100	4366444	4366145	AHA_3662	4094146	4093595
	U876_03210	676374	676673	NA	hypothetical protein	[S]_COG1872 Uncharacterized conserved protein	V469_03220	676188	676487	AHML_19275	4367068	4366769	V428_20050	4363488	4362781	V429_20080	4363451	4362744	AHA_3661	4093595	4093296
	U876_03230	679367	680074	NA	hypothetical protein	[S]_COG4318 Uncharacterized protein conserved in bacteria	V469_03240	679181	679888	AHML_19255	4364057	4363368	V428_19980	4349112	4348996	V429_20010	4349075	4348959	AHA_3657	4090602	4089895
	U876_03295	693743	693859	NA	membrane protein	[S]_COG4890 Predicted outer membrane lipoprotein	V469_03310	693557	693673	AHML_19190	4349699	4349583	V428_19710	4299120	4298194	V429_19740	4299083	4298157	AHA_3644	4076224	4076108
	U876_03535	743131	744057	NA	L,D-transpeptidase	[S]_COG1376 Uncharacterized protein conserved in bacteria	V469_03570	743359	744285	AHML_18960	4299706	4298780	V428_19675	4291222	4291584	V429_19705	4291185	4291547	NA
	U876_03570	751040	750678	NA	membrane protein	[S]_COG3205 Predicted membrane protein	V469_03600	751272	750910	AHML_18935	4291808	4292170	V428_19365	4231504	4231154	V429_19395	4231467	4231117	AHA_3578	4017172	4017534
	U876_03880	810758	811108	NA	iron-sulfur cluster insertion protein ErpA	[S]_COG0316 Uncharacterized conserved protein	V469_03910	810992	811342	AHML_18625	4232090	4231740	V428_19260	4209868	4210164	V429_19290	4209831	4210127	NA
	U876_03980	832424	832128	NA	BolA family transcriptional regulator	[S]_COG2350 Uncharacterized protein conserved in bacteria	V469_04010	832656	832360	AHML_18545	4210452	4210748	V428_19185	4186367	4186035	V429_19215	4186330	4185998	AHA_3496	3935935	3936231
	U876_04060	855607	855939	NA	hypothetical protein	[S]_COG3171 Uncharacterized protein conserved in bacteria	V469_04090	856797	857129	AHML_18470	4186950	4186618	V428_19135	4174034	4176310	V429_19165	4173997	4176273	AHA_3481	3904239	3903907
	U876_04110	867940	865664	NA	protease	[S]_COG4412 Uncharacterized protein conserved in bacteria	V469_04140	869130	866854	AHML_18430	4174680	4176893	V428_19130	4173599	4173264	V429_19160	4173562	4173227	AHA_3471	3891909	3894185
	U876_04115	868375	868710	NA	regulator	[S]_COG3076 Uncharacterized protein conserved in bacteria	V469_04145	869565	869900	AHML_18425	4174182	4173847	V428_19105	4169505	4169756	V429_19135	4169468	4169719	NA
	U876_04140	872469	872218	NA	hypothetical protein	[S]_COG4628 Uncharacterized conserved protein	V469_04170	873659	873408	AHML_18400	4170088	4170339	V428_18705	4092928	4092131	V429_18735	4092887	4092090	AHA_3462	3885377	3885628
	U876_04540	949091	949888	NA	hypothetical protein	[S]_COG2966 Uncharacterized conserved protein	V469_04560	950082	950879	NA			V428_18700	4092134	4091667	V429_18730	4092093	4091626	AHA_3379	3808014	3807217
	U876_04545	949885	950352	NA	membrane protein	[S]_COG3610 Uncharacterized conserved protein	V469_04565	950876	951343	AHML_18035	4092708	4092244	V428_18630	4073571	4073864	V429_18660	4073530	4073823	AHA_3378	3807220	3806753
	U876_04615	968448	968155	NA	hypothetical protein	[S]_COG3139 Uncharacterized protein conserved in bacteria	V469_04635	969439	969146	NA			V428_16410,V428_18500			V429_16445,V429_18530			AHA_3362	3784740	3785033
	U876_04745	996610	996206	NA	ADP-ribosylglycohydrolase	[S]_COG3791 Uncharacterized conserved protein	V469_04765	997601	997197	AHML_17835	4045995	4046390	V428_18330	4015730	4015272	V429_18360	4015689	4015231	NA
	U876_04915	1026377	1026835	NA	ribosome maturation protein RimP	[S]_COG0779 Uncharacterized protein conserved in bacteria	V469_04935	1027369	1027827	AHML_17670	4016307	4015849	V428_18220	3986998	3988359	V429_18255	3986957	3988318	NA
	U876_05020	1055109	1053748	NA	succinyl-CoA synthetase subunit alpha	[S]_COG4222 Uncharacterized protein conserved in bacteria	V469_05040	1056101	1054740	AHML_17560	3987575	3988936	V428_18190	3982043	3981117	V429_18225	3982002	3981076	AHA_3284	3698541	3699923
	U876_05050	1060064	1060990	NA	L,D-transpeptidase	[S]_COG1376 Uncharacterized protein conserved in bacteria	V469_05070	1061057	1061983	AHML_17535	3982620	3981694	V428_18100	3965759	3966022	V429_18135	3965718	3965981	AHA_3279	3693606	3692680
	U876_05140	1076347	1076084	NA	hypothetical protein	[S]_COG2921 Uncharacterized conserved protein	V469_05160	1077340	1077077	AHML_17445	3966336	3966599	V428_18065	3958418	3958885	V429_18100	3958377	3958844	AHA_3260	3675780	3676043
	U876_05175	1083739	1083272	NA	50S rRNA methyltransferase	[S]_COG1576 Uncharacterized conserved protein	V469_05195	1084732	1084265	AHML_17410	3958995	3959462	V428_18060	3958054	3958395	V429_18095	3958013	3958354	AHA_3253	3668478	3668945
	U876_05180	1084103	1083762	NA	ribosome-associated protein	[S]_COG0799 Uncharacterized homolog of plant Iojap protein	V469_05200	1085096	1084755	AHML_17405	3958631	3958972	V428_17935	3932882	3934090	V429_17970	3932841	3934049	AHA_3252	3668114	3668455
	U876_05305	1109274	1108066	NA	hypothetical protein	[S]_COG4394 Uncharacterized protein conserved in bacteria	V469_05325	1110268	1109060	AHML_17280	3933459	3934667	V428_17880	3923332	3922112	V429_17915	3923291	3922071	AHA_3226	3642660	3643868
	U876_05360	1118822	1120042	NA	hypothetical protein	[S]_COG3214 Uncharacterized protein conserved in bacteria	V469_05380	1119817	1121037	AHML_17225	3923909	3922689	V428_17655	3867817	3868134	V429_17690	3867776	3868093	AHA_3215	3633111	3631891
	U876_05585	1174338	1174021	NA	valyl-tRNA synthetase	[S]_COG3097 Uncharacterized protein conserved in bacteria	V469_05605	1175332	1175015	AHML_17000	3868394	3868711	V428_17540	3851603	3851220	V429_17575	3851562	3851179	NA
	U876_05700	1190552	1190935	NA	invasion protein	[S]_COG3094 Uncharacterized protein conserved in bacteria	V469_05720	1191547	1191930	AHML_16930	3852180	3851797	V428_17535	3851208	3850408	V429_17570	3851167	3850367	AHA_3147	3561281	3560898
	U876_05705	1190947	1191747	NA	hypothetical protein	[S]_COG2912 Uncharacterized conserved protein	V469_05725	1191942	1192742	AHML_16925	3851785	3850985	V428_17510	3845625	3845077	V429_17545	3845584	3845036	AHA_3146	3560886	3560086
	U876_05730	1196530	1197078	NA	hemerythrin	[S]_COG3945 Uncharacterized conserved protein	V469_05750	1197525	1198073	AHML_16900	3846202	3845654	V428_17445	3829375	3830106	V429_17480	3829334	3830065	AHA_3141	3555296	3554748
	U876_05795	1212780	1212049	NA	16S rRNA methyltransferase	[S]_COG1385 Uncharacterized protein conserved in bacteria	V469_05815	1213775	1213044	AHML_16835	3829952	3830683	V428_17435	3828006	3828551	V429_17470	3827965	3828510	AHA_3127	3535811	3536542
	U876_05805	1214149	1213604	NA	SprT protein	[S]_COG3091 Uncharacterized protein conserved in bacteria	V469_05825	1215144	1214599	AHML_16825	3828583	3829128	V428_17205	3770547	3769699	V429_17240	3770519	3769671	AHA_3125	3534453	3534986
	U876_06035	1271626	1272474	NA	hypothetical protein	[S]_COG3220 Uncharacterized protein conserved in bacteria	V469_06055	1272625	1273473	AHML_16630	3770971	3770174	V428_17195	3768945	3768502	V429_17230	3768917	3768474	AHA_3086	3485987	3485139
	U876_06045	1273228	1273671	NA	membrane protein	[S]_COG2259 Predicted membrane protein	V469_06065	1274227	1274670	AHML_16620	3769420	3768977	V428_17170	3763133	3764191	V429_17205	3763105	3764163	AHA_3084	3484385	3483942
	U876_06070	1279040	1277982	NA	membrane protein	[S]_COG1289 Predicted membrane protein	V469_06090	1280039	1278981	AHML_16595	3763608	3764666	V428_16930	3707530	3706367	V429_16965	3707502	3706339	AHA_3079	3478574	3479632
	U876_06310	1334641	1335804	NA	von Willebrand factor A	[S]_COG3825 Uncharacterized protein conserved in bacteria	V469_06330	1335640	1336803	AHML_16365	3708005	3706842	V428_16920	3704406	3705113	V429_16955	3704378	3705085	AHA_3036	3423821	3422658
	U876_06320	1337761	1337054	NA	hypothetical protein	[S]_COG1720 Uncharacterized conserved protein	V469_06340	1338764	1338057	AHML_16355	3704881	3705588	V428_16910	3702715	3703107	V429_16945	3702687	3703079	AHA_3034	3420710	3421417
	U876_06330	1339452	1339060	NA	hypothetical protein	[S]_COG3189 Uncharacterized conserved protein	V469_06350	1340455	1340063	AHML_16345	3703190	3703582	V428_16825	3687085	3686669	V429_16860	3687057	3686641	AHA_3032	3419019	3419411
	U876_06415	1355083	1355499	NA	hypothetical protein	[S]_COG4319 Ketosteroid isomerase homolog	V469_06435	1356086	1356502	AHML_16275	3687560	3687144	V428_16770	3672142	3672909	V429_16805	3672114	3672881	NA
	U876_06470	1370012	1369245	NA	extradiol ring-cleavage dioxygenase	[S]_COG3384 Uncharacterized conserved protein	V469_06490	1371016	1370249	AHML_16225	3672617	3673384	V428_16475	3601659	3602216	V429_16510	3601631	3602188	AHA_3008	3389563	3390330
	U876_06765	1440978	1440418	NA	hypothetical protein	[S]_COG3758 Uncharacterized protein conserved in bacteria	V469_06785	1441984	1441424	NA			V428_16145	3540886	3539975	V429_16180	3540858	3539947	NA
	U876_06925	1476168	1477079	NA	rifampin ADP-ribosyl transferase	[S]_COG1354 Uncharacterized conserved protein	V469_06945	1477173	1478084	NA			V428_15980	3496977	3496324	V429_16015	3496949	3496296	AHA_2919	3281548	3280592
	U876_07105	1531227	1531880	NA	hypothetical protein	[S]_COG3132 Uncharacterized protein conserved in bacteria	V469_07130	1532229	1532882	AHML_15455	3497452	3496799	V428_15735	3443786	3443025	V429_15770	3443759	3442998	AHA_2872	3225249	3224596
	U876_07350	1584379	1585140	NA	metal-binding protein	[S]_COG0327 Uncharacterized conserved protein	V469_07375	1585382	1586143	AHML_15210	3444261	3443500	V428_15715	3440253	3439234	V429_15750	3440226	3439207	AHA_2823	3172106	3171345
	U876_07370	1587912	1588931	NA	hypothetical protein	[S]_COG3249 Uncharacterized protein conserved in bacteria	V469_07395	1588915	1589934	AHML_15190	3440728	3439709	V428_15550	3403085	3403744	V429_15585	3403058	3403717	NA
	U876_07540	1625080	1624421	NA	hypothetical protein	[S]_COG3110 Uncharacterized protein conserved in bacteria	V469_07565	1626082	1625423	AHML_15035	3403560	3404219	V428_15515	3394137	3394655	V429_15550	3394110	3394628	AHA_2787	3130645	3131304
	U876_07575	1634028	1633510	NA	flagellar biosynthesis protein FlhF	[S]_COG3216 Uncharacterized protein conserved in bacteria	V469_07600	1635026	1634508	NA			V428_15490	3384484	3384795	V429_15520	3384457	3384768	AHA_2780	3121697	3122215
	U876_07595	1643681	1643370	NA	hypothetical protein	[S]_COG3333 Uncharacterized protein conserved in bacteria	V469_07625	1644679	1644368	AHML_14985	3384959	3385270	V428_15410	3362708	3363835	V429_15435	3362681	3363808	NA
	U876_07680	1665457	1664330	NA	cell division protein Fic	[S]_COG3177 Uncharacterized conserved protein	V469_07710	1666452	1665325	NA			V428_15210	3323083	3322550	V429_15235	3323056	3322523	NA
	U876_07880	1705081	1705614	NA	hypothetical protein	[S]_COG2128 Uncharacterized conserved protein	V469_07910	1706076	1706609	AHML_14700	3323558	3323025	V428_15140	3305374	3306099	V429_15165	3305347	3306072	NA
	U876_07950	1722781	1722056	NA	UDP-2,3-diacylglucosamine hydrolase	[S]_COG2908 Uncharacterized protein conserved in bacteria	V469_07980	1723783	1723058	AHML_14625	3305849	3306574	V428_15090	3295681	3296178	V429_15115	3295654	3296151	AHA_2759	3097576	3098301
	U876_08000	1732473	1731976	NA	membrane protein	[S]_COG4929 Uncharacterized membrane-anchored protein	V469_08030	1733475	1732978	AHML_14580	3296156	3296653	V428_15075	3292986	3293543	V429_15100	3292959	3293516	AHA_2749	3086545	3087042
	U876_08015	1735168	1734611	NA	membrane protein	[S]_COG2119 Predicted membrane protein	V469_08045	1736170	1735613	AHML_14565	3293461	3294018	V428_15035	3285708	3286064	V429_15060	3285681	3286037	AHA_2746	3083850	3084407
	U876_08055	1742446	1742090	NA	membrane protein	[S]_COG3169 Uncharacterized protein conserved in bacteria	V469_08085	1743448	1743092	AHML_14525	3286183	3286539	V428_14935	3261637	3260987	V429_14960	3261610	3260960	AHA_2738	3076508	3076864
	U876_08155	1766517	1767167	NA	membrane protein	[S]_COG0586 Uncharacterized membrane-associated protein	V469_08185	1767519	1768169	AHML_14425	3262112	3261462	V428_14800	3227613	3226909	V429_14820	3227585	3226881	AHA_2717	3052368	3051718
	U876_08275	1799526	1800230	NA	hypothetical protein	[S]_COG2968 Uncharacterized conserved protein	V469_08290	1795786	1796490	AHML_14300	3228078	3227374	V428_14785	3223733	3224545	V429_14805	3223705	3224517	AHA_2695	3012577	3011858
	U876_08290	1803406	1802594	NA	hypothetical protein	[S]_COG1806 Uncharacterized protein conserved in bacteria	V469_08305	1799666	1798854	AHML_14285	3224198	3225010	V428_14675	3194966	3197119	V429_14695	3194938	3197091	AHA_2692	3008682	3009494
	U876_08400	1832173	1830020	NA	YccS/YhfK family integral membrane protein	[S]_COG1289 Predicted membrane protein	V469_08415	1828432	1826279	AHML_14180	3195431	3197584	V428_14655	3191729	3192508	V429_14675	3191701	3192480	AHA_2675	2984791	2986944
	U876_08420	1835410	1834631	NA	membrane protein	[S]_COG4705 Uncharacterized membrane-anchored protein conserved in bacteria	V469_08435	1831669	1830890	AHML_14165	3192194	3192973	V428_14445	3142735	3141542	V429_14465	3142707	3141514	AHA_2671	2981550	2982329
	U876_08630	1884415	1885608	NA	trans-2-enoyl-CoA reductase	[S]_COG3007 Uncharacterized paraquat-inducible protein B	V469_08645	1880672	1881865	AHML_13955	3143181	3141988	V428_14440	3141378	3139903	V429_14460	3141350	3139875	AHA_2629	2932670	2931477
	U876_08635	1885772	1887247	NA	C4-dicarboxylate ABC transporter	[S]_COG1288 Predicted membrane protein	V469_08650	1882030	1883505	AHML_13950	3141824	3140349	V428_14430	3138244	3138032	V429_14450	3138216	3138004	AHA_2628	2931313	2929838
	U876_08645	1888906	1889118	NA	hypothetical protein	[S]_COG4728 Uncharacterized protein conserved in bacteria	V469_08660	1885164	1885376	AHML_13940	3138690	3138478	V428_14375	3123172	3123804	V429_14395	3123144	3123776	NA
	U876_08700	1903977	1903345	NA	hypothetical protein	[S]_COG4340 Uncharacterized protein conserved in bacteria	V469_08715	1900236	1899604	AHML_13885	3123618	3124250	NA			NA			NA
	U876_08825	1924678	1924499	NA	hypothetical protein	[S]_COG3528 Uncharacterized protein conserved in bacteria	NA			NA			NA			NA			NA
	U876_08955	1939023	1939553	NA	Rha family transcriptional regulator	[S]_COG3646 Uncharacterized phage-encoded protein	NA			NA			V428_14285	3105597	3104176	V429_14305	3105569	3104148	NA
	U876_09190	1982146	1983567	NA	hypothetical protein	[S]_COG3014 Uncharacterized protein conserved in bacteria	V469_08805	1917811	1919232	AHML_13800	3106043	3104622	V428_14245	3097133	3097735	V429_14265	3097105	3097707	AHA_2598	2895564	2894218
	U876_09230	1990610	1990008	NA	hypothetical protein	[S]_COG3803 Uncharacterized protein conserved in bacteria	V469_08845	1926275	1925673	AHML_13760	3097579	3098181	V428_14240	3096928	3096011	V429_14260	3096900	3095983	AHA_2590	2887175	2887777
	U876_09235	1990815	1991732	NA	membrane protein	[S]_COG2354 Uncharacterized protein conserved in bacteria	V469_08850	1926480	1927397	AHML_13755	3097374	3096457	V428_14195	3084693	3084376	V429_14215	3084665	3084348	AHA_2589	2886916	2885999
	U876_09280	2003050	2003367	NA	hypothetical protein	[S]_COG0393 Uncharacterized conserved protein	V469_08895	1938715	1939032	AHML_13710	3085139	3084822	V428_14115	3067230	3067586	V429_14135	3067202	3067558	AHA_2580	2874675	2874358
	U876_09360	2020495	2020139	NA	hypothetical protein	[S]_COG2315 Uncharacterized protein conserved in bacteria	V469_08975	1956160	1955804	AHML_13630	3067670	3068026	V428_14075	3060403	3059759	V429_14095	3060375	3059731	AHA_2565	2857234	2857590
	U876_09400	2027347	2027991	NA	hypothetical protein	[S]_COG1556 Uncharacterized conserved protein	V469_09020	1963013	1963657	AHML_13590	3060814	3060170	V428_14010	3040607	3041092	V429_14030	3040579	3041064	AHA_2557	2850367	2849723
	U876_09465	2047166	2046681	NA	hypothetical protein	[S]_COG2862 Predicted membrane protein	V469_09085	1982832	1982347	AHML_13525	3040959	3041444	V428_13915	3024624	3023929	V429_13930	3024617	3023922	AHA_2543	2829840	2830325
	U876_09560	2063140	2063835	NA	hypothetical protein	[S]_COG3382 Uncharacterized conserved protein	V469_09185	1998810	1999505	AHML_13455	3024976	3024281	V428_13290	2867879	2868313	V429_13310	2867872	2868306	AHA_2537	2826170	2825475
	U876_10170	2219934	2219500	NA	membrane protein	[S]_COG3304 Predicted membrane protein	V469_09795	2155611	2155177	AHML_12860	2868231	2868665	V428_13245	2854919	2855230	V429_13265	2854912	2855223	AHA_2009	2212724	2212290
	U876_10215	2232894	2232583	NA	membrane protein	[S]_COG3162 Predicted membrane protein	V469_09840	2168571	2168260	AHML_12815	2855271	2855582	V428_13175	2845247	2844438	V429_13195	2845240	2844431	AHA_2057	2262299	2261988
	U876_10285	2242566	2243375	NA	hypothetical protein	[S]_COG3228 Uncharacterized protein conserved in bacteria	V469_09910	2178243	2179052	AHML_12750	2845575	2844790	V428_13170	2843759	2844355	V429_13190	2843752	2844348	AHA_2069	2274295	2275104
	U876_10290	2244054	2243458	NA	hypothetical protein	[S]_COG1584 Predicted membrane protein	V469_09915	2179731	2179135	AHML_12745	2844111	2844707	V428_12875	2778488	2778979	V429_12895	2778480	2778971	AHA_2070	2275783	2275187
	U876_10585	2309313	2308822	NA	prolyl-tRNA synthetase	[S]_COG3760 Uncharacterized conserved protein	V469_10170	2239720	2239229	NA			V428_12790	2765943	2765071	V429_12810	2765935	2765063	NA
	U876_10680	2322171	2323043	NA	nucleotide-binding protein	[S]_COG2996 Uncharacterized protein conserved in bacteria	V469_10265	2252578	2253450	AHML_12405	2766294	2765422	V428_12780	2764394	2764717	V429_12800	2764386	2764709	NA
	U876_10690	2323720	2323397	NA	dsDNA-mimic protein	[S]_COG3099 Uncharacterized protein conserved in bacteria	V469_10275	2254127	2253804	AHML_12395	2764745	2765068	V428_12770	2763003	2763329	V429_12790	2762995	2763321	NA
	U876_10700	2325111	2324785	NA	hypothetical protein	[S]_COG3099 Uncharacterized protein conserved in bacteria	V469_10285	2255518	2255192	AHML_12385	2763354	2763680	V428_12750	2760884	2760603	V429_12770	2760876	2760595	AHA_2131	2335634	2335326
	U876_10720	2327230	2327511	NA	hypothetical protein	[S]_COG3100 Uncharacterized protein conserved in bacteria	V469_10305	2257637	2257918	NA			V428_12730	2755985	2756269	V429_12750	2755977	2756261	AHA_2135	2337772	2338053
	U876_10740	2332129	2331845	NA	hypothetical protein	[S]_COG3123 Uncharacterized protein conserved in bacteria	V469_10325	2262536	2262252	AHML_12345	2756336	2756620	V428_12640	2736075	2735518	V429_12660	2736067	2735510	NA
	U876_10830	2352051	2352608	NA	hypothetical protein	[S]_COG4681 Uncharacterized protein conserved in bacteria	V469_10415	2282459	2283016	AHML_12250	2736426	2735869	V428_12630	2734556	2734419	V429_12650	2734548	2734411	NA
	U876_10840	2353570	2353707	NA	Mu-like prophage FluMu protein gp29	[S]_COG4383 Mu-like prophage protein gp29	V469_10425	2283978	2284115	AHML_12240	2734907	2734770	V428_12490	2694792	2695337	V429_12505	2694784	2695329	NA
	U876_10975	2393334	2392789	NA	hypothetical protein	[S]_COG3134 Predicted outer membrane lipoprotein	V469_10565	2323742	2323197	AHML_12115	2695143	2695688	V428_12480	2692512	2694038	V429_12495	2692504	2694030	AHA_2181	2402206	2401661
	U876_10985	2395614	2394088	NA	hypothetical protein	[S]_COG1288 Predicted membrane protein	V469_10575	2326022	2324496	AHML_12105	2692863	2694389	V428_12225	2639034	2638705	V429_12240	2639026	2638697	AHA_2183	2404484	2402958
	U876_11245	2449091	2449420	NA	hypothetical protein	[S]_COG0718 Uncharacterized protein conserved in bacteria	V469_10835	2379499	2379828	AHML_11865	2639385	2639056	NA			NA			AHA_2212	2437628	2437957
	U876_11295	2456437	2455940	NA	hypothetical protein	[S]_COG1289 Predicted membrane protein	V469_10885	2386845	2386348	NA			V428_11970	2580880	2581488	V429_11985	2580872	2581480	NA
	U876_11855	2568923	2568315	NA	paraquat-inducible protein A	[S]_COG2995 Uncharacterized paraquat-inducible protein A	V469_11435	2499331	2498723	AHML_11620	2581231	2581839	V428_11965	2580270	2580902	V429_11980	2580262	2580894	NA
	U876_11860	2569533	2568901	NA	paraquat-inducible protein A	[S]_COG2995 Uncharacterized paraquat-inducible protein A	V469_11440	2499941	2499309	AHML_11615	2580621	2581253	V428_11900	2566593	2566279	V429_11915	2566585	2566271	NA
	U876_11925	2583210	2583524	NA	hypothetical protein	[S]_COG3141 Uncharacterized protein conserved in bacteria	V469_11505	2513618	2513932	AHML_11550	2566944	2566630	V428_11790	2537423	2536935	V429_11805	2537415	2536927	AHA_2277	2512950	2513264
	U876_12035	2612380	2612868	NA	Cbb3-type cytochrome oxidase assembly protein CcoH	[S]_COG3198 Uncharacterized protein conserved in bacteria	V469_11615	2542788	2543276	AHML_11440	2537774	2537286	V428_11495	2471769	2471245	V429_11510	2471761	2471237	AHA_2299	2542128	2542616
	U876_12330	2678034	2678558	NA	hypothetical protein	[S]_COG2840 Uncharacterized protein conserved in bacteria	V469_11910	2608451	2608975	AHML_11140	2472120	2471596	V428_11490	2470738	2471148	V429_11505	2470730	2471140	AHA_2357	2607089	2607613
	U876_12335	2679064	2678654	NA	ATPase	[S]_COG3832 Uncharacterized conserved protein	V469_11915	2609482	2609072	AHML_11135	2471089	2471499	V428_11475	2468090	2468488	V429_11490	2468082	2468480	AHA_2358	2608122	2607712
	U876_12350	2681712	2681314	NA	aldehyde-activating protein	[S]_COG3791 Uncharacterized conserved protein	V469_11930	2612130	2611732	AHML_11120	2468441	2468839	V428_11375	2448115	2447345	V429_11390	2448107	2447337	AHA_2361	2610770	2610372
	U876_12450	2701686	2702456	NA	membrane protein	[S]_COG1434 Uncharacterized conserved protein	V469_12030	2632104	2632874	AHML_11025	2448475	2447696	V428_11270	2429476	2430237	V429_11285	2429468	2430229	AHA_2381	2631496	2632275
	U876_12540	2719806	2719045	NA	hypothetical protein	[S]_COG3148 Uncharacterized conserved protein	V469_12120	2650457	2649696	AHML_10955	2429827	2430588	V428_11230	2423343	2423675	V429_11245	2423335	2423667	AHA_2402	2650336	2649575
	U876_12580	2725939	2725607	NA	membrane protein	[S]_COG1742 Uncharacterized conserved protein	V469_12160	2656590	2656258	AHML_10915	2423694	2424026	V428_11155	2412583	2412350	V429_11165	2412575	2412342	AHA_2410	2656494	2656162
	U876_12655	2736699	2736932	NA	ribosome-associated protein	[S]_COG2501 Uncharacterized conserved protein	V469_12235	2667350	2667583	AHML_10850	2412934	2412701	V428_11055	2386853	2385582	V429_11065	2386845	2385574	AHA_2423	2667526	2667759
	U876_12755	2762428	2763699	NA	hypothetical protein	[S]_COG2718 Uncharacterized conserved protein	V469_12335	2693080	2694351	AHML_10760	2387204	2385933	V428_11050	2385571	2384054	V429_11060	2385563	2384046	AHA_2441	2693456	2694727
	U876_12760	2763710	2765227	NA	SpoVR family protein	[S]_COG2719 Uncharacterized conserved protein	V469_12340	2694362	2695879	AHML_10755	2385922	2384405	V428_11030	2380015	2380668	V429_11040	2380007	2380660	AHA_2442	2694738	2696255
	U876_12780	2769266	2768613	NA	hypothetical protein	[S]_COG0586 Uncharacterized membrane-associated protein	V469_12360	2699918	2699265	AHML_10735	2380366	2381019	V428_11000	2372931	2371966	V429_11010	2372923	2371958	AHA_2446	2700295	2699642
	U876_12810	2776350	2777315	NA	transporter	[S]_COG3181 Uncharacterized protein conserved in bacteria	V469_12395	2707003	2707968	AHML_10710	2373282	2372317	V428_10990	2371452	2369920	V429_11000	2371444	2369912	AHA_2452	2707384	2708349
	U876_12820	2777829	2779361	NA	tripartite tricarboxylate transporter TctA	[S]_COG3333 Uncharacterized protein conserved in bacteria	V469_12405	2708482	2710014	AHML_10700	2371803	2370271	V428_10965	2364362	2364000	V429_10975	2364354	2363992	AHA_2454	2708863	2710395
	U876_12845	2784919	2785281	NA	zinc chelation protein SecC	[S]_COG3012 Uncharacterized protein conserved in bacteria	V469_12430	2715572	2715934	AHML_10675	2364713	2364351	V428_10790	2309362	2307602	V429_10795	2309354	2307594	NA
	U876_13020	2839919	2841679	NA	hypothetical protein	[S]_COG1944 Uncharacterized conserved protein	V469_12605	2770572	2772332	AHML_10495	2309713	2307953	V428_10735	2293334	2293789	V429_10740	2293326	2293781	AHA_1943	2127349	2125589
	U876_13075	2855947	2855492	NA	hypothetical protein	[S]_COG2983 Uncharacterized conserved protein	V469_12660	2786600	2786145	AHML_10440	2293703	2294140	V428_10530	2246611	2247726	V429_10535	2246602	2247717	AHA_1932	2111264	2111719
	U876_13280	2902671	2901556	NA	ATP-NAD kinase	[S]_COG3199 Uncharacterized conserved protein	V469_12865	2833324	2832209	AHML_10230	2246934	2248076	V428_10345	2210723	2211040	V429_10350	2210715	2211032	AHA_1891	2064548	2065663
	U876_13460	2938553	2938236	clpS	Clp protease ClpS	[S]_COG2127 Uncharacterized conserved protein	V469_13050	2868988	2868671	AHML_10055	2211073	2211390	NA			NA			AHA_1856	2028774	2029091
T6SS (RGP10 )	U876_13510	2948834	2947404	NA	membrane protein	[S]_COG3515 Uncharacterized protein conserved in bacteria	V469_13100	2879269	2877839	NA			NA			NA			AHA_1846	2017683	2019113
	U876_13515	2952366	2948881	NA	type VI secretion protein IcmF	[S]_COG3523 Uncharacterized protein conserved in bacteria	V469_13105	2882801	2879316	NA			NA			NA			AHA_1845	2014151	2017636
	U876_13540	2959450	2958671	NA	type IV secretion protein DotU	[S]_COG3455 Uncharacterized protein conserved in bacteria	V469_13130	2889885	2889106	NA			NA			NA			AHA_1840	2007145	2007855
	U876_13545	2960807	2959473	NA	hypothetical protein	[S]_COG3522 Uncharacterized protein conserved in bacteria	V469_13135	2891242	2889908	NA			NA			NA			AHA_1839	2005719	2007053
	U876_13550	2961325	2960810	NA	hypothetical protein	[S]_COG3521 Uncharacterized protein conserved in bacteria	V469_13140	2891760	2891245	NA			NA			NA			AHA_1838	2005201	2005716
	U876_13560	2963630	2962632	NA	type VI secretion protein	[S]_COG3520 Uncharacterized protein conserved in bacteria	V469_13150	2894065	2893067	NA			NA			NA			AHA_1836	2002896	2003894
	U876_13565	2965360	2963594	NA	type VI secretion protein	[S]_COG3519 Uncharacterized protein conserved in bacteria	V469_13155	2895795	2894029	NA			NA			NA			AHA_1835	2001166	2002932
	U876_13570	2965795	2965364	NA	lysozyme	[S]_COG3518 Uncharacterized protein conserved in bacteria	V469_13160	2896230	2895799	NA			NA			NA			AHA_1834	2000731	2001162
	U876_13575	2967280	2965802	NA	type VI secretion protein	[S]_COG3517 Uncharacterized protein conserved in bacteria	V469_13165	2897715	2896237	NA			NA			NA			AHA_1833	1999252	2000724
	U876_13580	2967822	2967319	NA	type VI secretion protein	[S]_COG3516 Uncharacterized protein conserved in bacteria	V469_13170	2898257	2897754	NA			NA			NA			AHA_1832	1998704	1999207
	U876_13605	2975224	2972993	NA	type IV secretion protein Rhs	[S]_COG3501 Uncharacterized protein conserved in bacteria	V469_13195	2905660	2903429	NA			V428_10275	2199861	2198524	V429_10280	2199853	2198516	AHA_1827	1991311	1993542
	U876_13630	2977792	2979129	NA	hypothetical protein	[S]_COG3930 Uncharacterized protein conserved in bacteria	V469_13220	2908228	2909565	AHML_10015	2200210	2198873	V428_10255	2194593	2195156	V429_10260	2194585	2195148	AHA_1823	1988453	1987116
	U876_13650	2983060	2982497	NA	ATP:cob(I)alamin adenosyltransferase	[S]_COG2096 Uncharacterized conserved protein	V469_13240	2913496	2912933	AHML_09995	2194942	2195505	V428_10215	2189396	2189680	V429_10220	2189388	2189672	AHA_1819	1983185	1983748
	U876_13690	2988257	2987973	NA	membrane protein	[S]_COG3771 Predicted membrane protein	V469_13280	2918693	2918409	AHML_09955	2189745	2190029	V428_10175	2181655	2182209	V429_10180	2181647	2182201	AHA_1811	1977988	1978272
	U876_13730	2995998	2995444	NA	hypothetical protein	[S]_COG3102 Uncharacterized protein conserved in bacteria	V469_13320	2926434	2925880	AHML_09915	2182004	2182558	V428_10085	2167724	2167107	V429_10090	2167716	2167099	AHA_1803	1970256	1970801
	U876_13815	3009929	3010546	NA	membrane protein	[S]_COG3762 Predicted membrane protein	V469_13405	2940365	2940982	AHML_09825	2168073	2167456	V428_09975	2139021	2140205	V429_09980	2139013	2140197	AHA_1786	1956318	1955701
	U876_13925	3038632	3037448	NA	membrane biogenesis protein	[S]_COG1520 FOG: WD40-like repeat	V469_13515	2969066	2967882	AHML_09720	2139370	2140554	V428_09910	2126104	2126427	V429_09915	2126096	2126419	AHA_1762	1924654	1925811
	U876_13990	3051548	3051225	iscA	iron-sulfur cluster assembly protein	[S]_COG0316 Uncharacterized conserved protein	V469_13580	2981982	2981659	AHML_09655	2126453	2126776	V428_09760	2095892	2096461	V429_09765	2095884	2096453	AHA_1749	1911710	1912033
	U876_14140	3081760	3081191	NA	hypothetical protein	[S]_COG3079 Uncharacterized protein conserved in bacteria	V469_13730	3012194	3011625	AHML_09500	2096241	2096810	V428_09755	2095718	2095386	V429_09760	2095710	2095378	AHA_1715	1877676	1878245
	U876_14145	3081934	3082266	NA	cell division protein ZapA	[S]_COG3027 Uncharacterized protein conserved in bacteria	NA			AHML_09495	2096067	2095735	V428_09600	2064914	2064282	V429_09605	2064913	2064281	NA
	U876_14295	3112736	3113368	NA	membrane protein	[S]_COG2860 Predicted membrane protein	V469_13890	3043171	3043803	NA			V428_09490	2033527	2032907	V429_09495	2033526	2032906	AHA_1697	1858578	1857946
	U876_14405	3144121	3144741	NA	hypothetical protein	[S]_COG3124 Uncharacterized protein conserved in bacteria	V469_14000	3074558	3075178	AHML_09230	2033863	2033243	V428_09435	2025366	2024551	V429_09440	2025365	2024550	AHA_1681	1834690	1834070
	U876_14460	3152282	3153097	NA	polyphosphate kinase	[S]_COG2326 Uncharacterized conserved protein	V469_14055	3082719	3083534	AHML_09175	2025702	2024887	V428_09405	2017898	2017671	V429_09410	2017897	2017670	AHA_1671	1826515	1825700
	U876_14490	3159750	3159977	NA	hypothetical protein	[S]_COG3082 Uncharacterized protein conserved in bacteria	V469_14085	3090187	3090414	AHML_09145	2018234	2018007	V428_09295	1991523	1991227	V429_09300	1991522	1991226	AHA_1665	1819047	1818820
	U876_14595	3186125	3186421	NA	antibiotic biosynthesis monooxygenase	[S]_COG1359 Uncharacterized conserved protein	V469_14190	3116562	3116858	AHML_09040	1991859	1991563	V428_09280	1988651	1988764	V429_09285	1988650	1988763	AHA_1645	1792680	1792384
	U876_14610	3188997	3188884	NA	toxin-antitoxin system, toxin component	[S]_COG4890 Predicted outer membrane lipoprotein	V469_14205	3119435	3119322	AHML_09025	1988987	1989100	V428_09235	1981797	1981330	V429_09240	1981796	1981329	AHA_1642	1789810	1789923
	U876_14655	3195851	3196318	NA	transcriptional regulator	[S]_COG3708 Uncharacterized protein conserved in bacteria	V469_14250	3126289	3126756	AHML_08980	1982133	1981666	V428_09170	1966578	1967231	V429_09175	1966577	1967230	AHA_1633	1782947	1782480
	U876_14720	3211070	3210417	NA	hypothetical protein	[S]_COG2964 Uncharacterized protein conserved in bacteria	V469_14315	3141508	3140855	AHML_08915	1966914	1967567	V428_09165	1965230	1966519	V429_09170	1965229	1966518	AHA_1620	1770111	1770764
	U876_14725	3212418	3211129	NA	membrane protein	[S]_COG3681 Uncharacterized conserved protein	V469_14320	3142856	3141567	AHML_08910	1965566	1966855	V428_09105	1950896	1951456	V429_09110	1950895	1951455	AHA_1619	1768763	1770052
	U876_14785	3226752	3226192	NA	hypothetical protein	[S]_COG2353 Uncharacterized conserved protein	V469_14380	3157191	3156631	AHML_08855	1951232	1951792	V428_08960	1922620	1923804	V429_08965	1922619	1923803	AHA_1607	1754433	1754993
	U876_14930	3255028	3253844	NA	hypothetical protein	[S]_COG3287 Uncharacterized conserved protein	V469_14525	3185467	3184283	AHML_08715	1922956	1924140	V428_08955	1922506	1921595	V429_08960	1922505	1921594	AHA_1578	1726032	1727216
	U876_14935	3255142	3256053	NA	hypothetical protein	[S]_COG0391 Uncharacterized conserved protein	V469_14530	3185581	3186492	AHML_08710	1922842	1921931	V428_08890	1908254	1909099	V429_08895	1908253	1909098	AHA_1577	1725918	1725007
	U876_15005	3269393	3268548	NA	endonuclease	[S]_COG3021 Uncharacterized protein conserved in bacteria	V469_14600	3199831	3198986	AHML_08650	1908590	1909435	V428_08835	1895039	1898824	V429_08840	1895038	1898823	AHA_1565	1711725	1712570
	U876_15060	3282608	3278823	NA	hypothetical protein	[S]_COG2911 Uncharacterized protein conserved in bacteria	V469_14655	3213046	3209261	AHML_08605	1895375	1899160	V428_08805	1890562	1889981	V429_08810	1890561	1889980	NA
	U876_15090	3287085	3287666	NA	alkylhydroperoxidase	[S]_COG2128 Uncharacterized conserved protein	V469_14685	3217523	3218104	AHML_08575	1890898	1890317	V428_08680	1862389	1863129	V429_08685	1862388	1863128	AHA_1548	1694064	1693483
	U876_15215	3315258	3314518	NA	hypothetical protein	[S]_COG0217 Uncharacterized conserved protein	V469_14810	3245696	3244956	AHML_08450	1862725	1863465	V428_08670	1860095	1859247	V429_08675	1860094	1859246	AHA_1522	1664593	1665333
	U876_15225	3317552	3318400	NA	hypothetical protein	[S]_COG1801 Uncharacterized conserved protein	V469_14820	3247990	3248838	AHML_08440	1860431	1859583	V428_08580	1842602	1841982	V429_08585	1842601	1841981	AHA_1520	1662298	1661450
	U876_15315	3335045	3335665	NA	hypothetical protein	[S]_COG3575 Uncharacterized protein conserved in bacteria	V469_14910	3265483	3266103	AHML_08350	1842938	1842318	V428_08560	1837706	1837491	V429_08565	1837705	1837490	AHA_1502	1644895	1644275
	U876_15335	3339941	3340156	NA	hypothetical protein	[S]_COG2841 Uncharacterized protein conserved in bacteria	V469_14930	3270379	3270594	AHML_08330	1838042	1837827	V428_08395	1796718	1796422	V429_08400	1796717	1796421	AHA_1498	1639999	1639784
	U876_15500	3380929	3381225	NA	hypothetical protein	[S]_COG4519 Uncharacterized protein conserved in bacteria	V469_15095	3311366	3311662	AHML_08165	1797054	1796758	V428_08200	1756774	1757187	V429_08205	1756773	1757186	AHA_1468	1601112	1600816
RGP12	U876_15690	3420958	3420545	NA	hypothetical protein	[S]_COG4387 Mu-like prophage protein gp36	V469_15290	3351499	3351086	AHML_07970	1757103	1757516	V428_08165	1750171	1751760	V429_08170	1750170	1751759	NA
	U876_15725	3427561	3425972	NA	hypothetical protein	[S]_COG4383 Mu-like prophage protein gp29	V469_15325	3358102	3356513	AHML_07935	1750500	1752089	V428_08115	1743710	1744147	V429_08120	1743709	1744146	NA
	U876_15780	3434022	3433585	NA	transcriptional regulator	[S]_COG5566 Uncharacterized conserved protein	V469_15380	3364563	3364126	AHML_07880	1744039	1744476	V428_08110	1743094	1743720	V429_08115	1743093	1743719	NA
	U876_15785	3434638	3434012	NA	hypothetical protein	[S]_COG4382 Mu-like prophage protein gp16	V469_15385	3365179	3364553	AHML_07875	1743423	1744049	V428_07865	1694908	1693778	V429_07870	1694907	1693777	NA
	U876_16030	3482824	3483954	NA	hypothetical protein	[S]_COG2850 Uncharacterized conserved protein	V469_15630	3413365	3414495	AHML_07640	1695237	1694107	V428_07150	1525040	1524123	V429_07155	1525039	1524122	AHA_1412	1544732	1543602
	U876_16605	3623470	3624387	NA	peptidoglycan-binding protein	[S]_COG1376 Uncharacterized protein conserved in bacteria	V469_16200	3552803	3553720	NA			V428_07050	1504796	1504263	V429_07050	1504795	1504262	AHA_1318	1432531	1431614
	U876_16710	3643711	3644244	NA	damage-inducible protein DinB	[S]_COG2318 Uncharacterized protein conserved in bacteria	V469_16305	3573048	3573581	AHML_06820	1505125	1504592	V428_06755	1440358	1440528	V429_06755	1440357	1440527	AHA_1299	1412303	1411770
	U876_17000	3708147	3707977	NA	membrane protein	[S]_COG0401 Uncharacterized homolog of Blt101	V469_16595	3637486	3637316	AHML_06530	1440687	1440857	V428_06715	1428453	1427839	V429_06715	1428452	1427838	NA
	U876_17040	3720052	3720666	NA	membrane protein	[S]_COG2860 Predicted membrane protein	V469_16635	3649391	3650005	AHML_06490	1428782	1428168	V428_06315	1337575	1337799	V429_06315	1337574	1337798	AHA_1225	1333051	1332437
	U876_17440	3810929	3810705	NA	hypothetical protein	[S]_COG2991 Uncharacterized protein conserved in bacteria	V469_17035	3740269	3740045	AHML_06095	1337904	1338128	V428_06240	1323942	1324424	V429_06240	1323941	1324423	AHA_1143	1239101	1239325
	U876_17515	3824562	3824080	NA	nucleotide-binding protein	[S]_COG1666 Uncharacterized protein conserved in bacteria	V469_17110	3753903	3753421	AHML_06020	1324271	1324753	V428_06120	1299706	1300488	V429_06120	1299705	1300487	AHA_1129	1225468	1225950
	U876_17630	3848799	3848017	NA	plasmid partition ParA protein	[S]_COG3496 Uncharacterized conserved protein	NA			AHML_05910	1300034	1300816	V428_05845	1238676	1238329	V429_05845	1238675	1238328	AHA_1105	1200368	1201150
	U876_18125	3950710	3951057	NA	cupin	[S]_COG1917 Uncharacterized conserved protein, contains double-stranded beta-helix domain	V469_17500	3839168	3839515	AHML_05620	1239004	1238657	V428_05815	1230370	1229546	V429_05820	1230369	1229545	NA
	U876_18155	3959015	3959839	NA	polyphosphate kinase	[S]_COG2326 Uncharacterized conserved protein	V469_17530	3847473	3848297	AHML_05590	1230698	1229874	V428_05775	1220032	1219139	V429_05780	1220025	1219132	NA
	U876_18195	3969372	3970265	NA	polysaccharide biosynthesis protein GumN	[S]_COG3735 Uncharacterized protein conserved in bacteria	V469_17570	3857830	3858723	AHML_05550	1220350	1219457	V428_05765	1218667	1218086	V429_05770	1218660	1218079	AHA_1051	1133797	1132904
	U876_18205	3970737	3971318	NA	DNA mismatch repair protein MutS	[S]_COG2840 Uncharacterized protein conserved in bacteria	V469_17580	3859195	3859776	AHML_05540	1218985	1218404	V428_05610	1186885	1186031	V429_05615	1186878	1186024	AHA_1049	1132432	1131851
	U876_18365	4002635	4003489	NA	preprotein translocase subunit Tim44	[S]_COG4395 Uncharacterized protein conserved in bacteria	V469_17740	3891093	3891947	AHML_05390	1187203	1186349	V428_05565	1176811	1176596	V429_05570	1176804	1176589	AHA_1010	1092389	1091535
	U876_18410	4012709	4012924	NA	lysis protein	[S]_COG2900 Uncharacterized protein conserved in bacteria	V469_17785	3901167	3901382	AHML_05345	1177129	1176914	V428_05375	1134870	1135496	V429_05380	1134855	1135481	AHA_1001	1082314	1082099
	U876_18600	4054670	4054044	NA	membrane protein	[S]_COG1284 Uncharacterized conserved protein	V469_17975	3943128	3942502	AHML_05155	1135177	1135803	V428_05215	1103070	1104323	V429_05220	1103055	1104308	AHA_0963	1040372	1040998
	U876_18755	4086505	4085252	NA	portal protein	[S]_COG4695 Phage-related protein	V469_18130	3974944	3973691	AHML_05010	1103370	1104623	V428_04940	1048431	1049801	V429_04940	1048416	1049786	NA
	U876_19035	4141144	4139774	NA	membrane protein	[S]_COG3314 Uncharacterized protein conserved in bacteria	V469_18415	4029581	4028211	AHML_04720	1048731	1050101	V428_04740	1005750	1005250	V429_04740	1005735	1005235	AHA_0933	1007048	1008418
	U876_19235	4183830	4184330	NA	hypothetical protein	[S]_COG3013 Uncharacterized conserved protein	V469_18570	4059659	4060159	AHML_04525	1006050	1005550	V428_04735	1004754	1005194	V429_04735	1004739	1005179	AHA_0893	964317	963817
	U876_19240	4184826	4184386	NA	hypothetical protein	[S]_COG3092 Uncharacterized protein conserved in bacteria	V469_18575	4060655	4060215	NA			V428_04585	966710	967207	V429_04585	966692	967189	AHA_0892	963321	963761
	U876_19390	4222864	4222367	NA	molybdopterin-binding oxidoreductase	[S]_COG3915 Uncharacterized protein conserved in bacteria	V469_18730	4098656	4098159	AHML_04390	967006	967503	V428_04430	932146	932589	V429_04430	932126	932569	AHA_0861	926082	926537
	U876_19545	4257514	4257071	NA	glutamyl-tRNA amidotransferase	[S]_COG1610 Uncharacterized conserved protein	V469_18885	4133269	4132826	AHML_04245	932393	932836	V428_04405	927974	928555	V429_04405	927954	928535	AHA_0833	892575	893018
	U876_19570	4261685	4261104	NA	membrane protein	[S]_COG1238 Predicted membrane protein	V469_18910	4137441	4136860	AHML_04220	928221	928802	V428_04390	925570	926628	V429_04390	925550	926608	AHA_0828	888410	888985
	U876_19585	4264089	4263031	NA	pseudouridine synthase	[S]_COG0585 Uncharacterized conserved protein	V469_18925	4139845	4138787	AHML_04205	925817	926875	V428_04340	913088	912609	V429_04340	913068	912589	AHA_0825	885985	887043
	U876_19635	4276571	4277050	NA	hypothetical protein	[S]_COG4807 Uncharacterized protein conserved in bacteria	V469_18975	4152328	4152807	AHML_04155	913335	912856	V428_04220	889868	890137	V429_04220	889848	890117	AHA_0815	873503	873024
	U876_19755	4299791	4299522	NA	hypothetical protein	[S]_COG2938 Uncharacterized conserved protein	V469_19095	4175548	4175279	AHML_04035	890115	890384	V428_04205	887832	887395	V429_04205	887812	887375	AHA_0791	850260	850529
	U876_19770	4301827	4302264	NA	membrane protein	[S]_COG4125 Predicted membrane protein	V469_19110	4177584	4178021	AHML_04020	888079	887642	V428_04115	865709	864618	V429_04115	865689	864598	AHA_0788	848224	847787
	U876_19860	4323950	4325041	NA	restriction endonuclease or methylase	[S]_COG4748 Uncharacterized conserved protein	V469_19200	4199707	4200798	AHML_03930	865956	864865	V428_03990	835189	836097	V429_03990	835169	836077	NA
	U876_19985	4354471	4353563	NA	DNA-directed RNA polymerase subunit delta	[S]_COG1912 Uncharacterized conserved protein	V469_19330	4230191	4229283	AHML_03830	835435	836343	V428_03910	818509	818967	V429_03910	818489	818947	AHA_0746	799088	799996
	U876_20065	4371151	4370693	NA	alkylhydroperoxidase	[S]_COG2128 Uncharacterized conserved protein	V469_19410	4246871	4246413	AHML_03760	818755	819213	V428_03900	817547	817885	V429_03900	817527	817865	AHA_0733	783159	783617
	U876_20075	4372113	4371775	NA	steroid delta-isomerase	[S]_COG4538 Uncharacterized conserved protein	V469_19420	4247833	4247495	AHML_03750	817793	818131	V428_03835	799060	799497	V429_03835	799040	799477	AHA_0731	782197	782535
	U876_20140	4390599	4390162	NA	hypothetical protein	[S]_COG1238 Predicted membrane protein	V469_19485	4266320	4265883	AHML_03685	799306	799743	V428_03430	724015	723641	V429_03430	723995	723621	AHA_0718	763748	764185
	U876_20545	4465644	4466018	NA	hypothetical protein	[S]_COG3112 Uncharacterized protein conserved in bacteria	V469_19890	4341365	4341739	AHML_03285	724261	723887	V428_03360	705125	704850	V429_03360	705105	704830	AHA_0639	688802	688428
	U876_20615	4484534	4484809	NA	hypothetical protein	[S]_COG1937 Uncharacterized protein conserved in bacteria	V469_19960	4360255	4360530	AHML_03210	705371	705096	V428_03345	702134	702457	V429_03345	702114	702437	AHA_0625	669884	669609
	U876_20630	4487525	4487202	NA	hypothetical protein	[S]_COG4517 Uncharacterized protein conserved in bacteria	V469_19975	4363246	4362923	AHML_03190	702380	702703	V428_03320	697722	698198	V429_03320	697702	698178	AHA_0622	666893	667216
	U876_20655	4491937	4491461	NA	hypothetical protein	[S]_COG3034 Uncharacterized protein conserved in bacteria	V469_20000	4367658	4367182	AHML_03165	697989	698444	V428_03280	684500	683076	V429_03280	684480	683056	AHA_0618	662465	662956
	U876_20695	4505159	4506583	NA	N-acetylglucosamine-binding protein A	[S]_COG3397 Uncharacterized protein conserved in bacteria	V469_20040	4380880	4382304	AHML_03125	684746	683322	V428_02925	612753	612301	V429_02925	612733	612281	AHA_0610	649325	647841
	U876_21050	4576905	4577357	NA	hypothetical protein	[S]_COG1671 Uncharacterized protein conserved in bacteria	NA			AHML_02780	612999	612547	V428_02885	606408	605011	V429_02885	606388	604991	AHA_0543	576786	576334
	U876_21090	4583250	4584647	NA	peptidase	[S]_COG3182 Uncharacterized iron-regulated membrane protein	V469_20435	4458966	4460363	AHML_02740	606654	605257	V428_02590	542670	543350	V429_02590	542661	543341	AHA_0535	570293	568896
	U876_21385	4647050	4646370	NA	hypothetical protein	[S]_COG3159 Uncharacterized protein conserved in bacteria	V469_20730	4522727	4522047	AHML_02445	542906	543586	V428_02515	526071	525451	V429_02515	526062	525442	AHA_0475	506329	506979
	U876_21460	4663649	4664269	NA	peptidase	[S]_COG3295 Uncharacterized protein conserved in bacteria	V469_20805	4539326	4539946	AHML_02370	526307	525687	V428_02270	472420	473490	V429_02270	472411	473481	AHA_0460	489720	489085
	U876_21705	4717299	4716229	NA	hypothetical protein	[S]_COG4886 Leucine-rich repeat (LRR) protein	V469_21050	4592977	4591907	AHML_02135	472638	473726	V428_02145	444368	448261	V429_02145	444359	448252	NA
	U876_21830	4745349	4741456	NA	hypothetical protein	[S]_COG3164 Predicted membrane protein	V469_21175	4620876	4616983	AHML_02010	444604	448497	V428_01955	402924	402613	V429_01950	402926	402615	AHA_0405	427170	431039
	U876_22020	4786796	4787107	NA	membrane protein	[S]_COG3776 Predicted membrane protein	V469_21365	4662323	4662634	AHML_01810	403158	402847	V428_01915	396380	396682	V429_01915	396382	396684	AHA_0369	385570	385259
	U876_22060	4793340	4793038	NA	hypothetical protein	[S]_COG3691 Uncharacterized protein conserved in bacteria	V469_21405	4668867	4668565	AHML_01780	396614	396916	V428_01865	387708	388334	V429_01865	387710	388336	AHA_0363	379030	379332
	U876_22110	4802012	4801386	NA	membrane protein	[S]_COG3714 Predicted membrane protein	V469_21455	4677539	4676913	AHML_01730	387942	388568	V428_01545	336498	337148	V429_01545	336498	337148	AHA_0353	370361	370987
	U876_22425	4853193	4852543	NA	fluoroquinolone resistance protein	[S]_COG1357 Uncharacterized low-complexity proteins	V469_21775	4728748	4728098	AHML_01435	336663	337313	V428_01485	321476	322348	V429_01485	321476	322348	AHA_0291	319139	319789
	U876_22485	4868215	4867343	NA	membrane protein	[S]_COG1295 Predicted membrane protein	V469_21835	4743770	4742898	AHML_01375	321641	322513	V428_01390	303278	303751	V429_01390	303278	303751	AHA_0279	304238	305110
	U876_22580	4886412	4885939	NA	hypothetical protein	[S]_COG2922 Uncharacterized protein conserved in bacteria	V469_21930	4761968	4761495	AHML_01280	303443	303916	V428_01380	301080	302168	V429_01380	301080	302168	AHA_0261	286038	286511
	U876_22590	4888610	4887522	NA	peptidoglycan-binding protein	[S]_COG1652 Uncharacterized protein containing LysM domain	V469_21940	4764166	4763078	AHML_01270	301245	302333	V428_01245	272088	271576	V429_01245	272088	271576	AHA_0259	283840	284928
	U876_22725	4917595	4918107	NA	cupin	[S]_COG3837 Uncharacterized conserved protein, contains double-stranded beta-helix domain	V469_22075	4793151	4793663	AHML_01135	272253	271741	V428_01240	271496	271047	V429_01240	271496	271047	AHA_0229	251788	251276
	U876_22730	4918187	4918636	NA	polyketide cyclase	[S]_COG3832 Uncharacterized conserved protein	V469_22080	4793743	4794192	NA			V428_01235	270491	270958	V429_01235	270491	270958	AHA_0228	251195	250746
	U876_22735	4919192	4918725	NA	hypothetical protein	[S]_COG3812 Uncharacterized protein conserved in bacteria	V469_22085	4794748	4794281	NA			V428_01065	230714	230923	V429_01065	230714	230923	AHA_0227	250157	250657
	U876_22900	4959081	4958872	NA	cell division protein ZapB	[S]_COG3074 Uncharacterized protein conserved in bacteria	V469_22250	4834635	4834426	AHML_01000	230758	230967	V428_00955	212424	211168	V429_00955	212424	211168	NA
	U876_23010	4977371	4978627	NA	PTS beta-glucoside transporter subunit IIBC	[S]_COG3037 Uncharacterized protein conserved in bacteria	V469_22360	4852925	4854181	AHML_00885	212468	211212	V428_00925	204931	205812	V429_00925	204931	205812	AHA_0171	191462	190206
	U876_23040	4984864	4983983	NA	hypothetical protein	[S]_COG2990 Uncharacterized protein conserved in bacteria	V469_22390	4860418	4859537	AHML_00855	204975	205856	V428_00810	181160	181777	V429_00810	181162	181779	AHA_0165	183969	184850
	U876_23155	5008592	5007975	NA	GTP-binding protein	[S]_COG1739 Uncharacterized conserved protein	V469_22510	4884107	4883490	AHML_00755	181164	181781	V428_00505	114464	115072	V429_00505	114466	115074	AHA_0142	160283	160900
	U876_23460	5075289	5074681	NA	hypothetical protein	[S]_COG3165 Uncharacterized protein conserved in bacteria	V469_22815	4950802	4950194	AHML_00450	114474	115076	NA			NA			AHA_0085	93517	94125
	U876_23760	5137085	5136510	NA	hypothetical protein	[S]_COG1479 Uncharacterized conserved protein	NA			NA			NA			NA			NA
