# Supplementary material for: Novel insights into the pathogenicity of epidemic Aeromonas hydrophila ST251 clones from comparative genomics
Source: Sci Rep. 2015 May 27;5:9833. doi: 10.1038/srep09833 (PMC4444815; doi:10.1038/srep09833)
Supplement: Supporting Information [file srep09833-s3.xls]

## Sheet: Dataset S3
27 RGPs among the A. hydrophila strains
RGPs	Gene ID	Product	NJ-35	Start	End	J-1	Start	End	ML09-119	Start	End	AL09-71	Start	End	pc104A	Start	End	ATCC7966T	Start	End
RGP1	1	dTDP-glucose 4,6-dehydratase	U876_06980	1489192	1490277	V469_07000	1490197	1491282	AHML_15595	3529884	3528796	V428_16095	3529409	3528321	V429_16130	3529381	3528293	AHA_2908	3267997	3266912
	2	dTDP-4-dehydrorhamnose reductase	U876_06985	1490277	1491164	V469_07005	1491282	1492169	NA			NA			NA			AHA_2907	3266912	3266025
	3	glucose-1-phosphate thymidylyltransferase	U876_06990	1491277	1492155	V469_07010	1492282	1493160	NA			NA			NA			AHA_2906	3265912	3265028
	4	dTDP-4-dehydrorhamnose 3,5-epimerase	U876_06995	1492214	1492771	V469_07015	1493219	1493776	NA			NA			NA			NA
	5	hypothetical protein	U876_07005	1497191	1497439	V469_07025	1498196	1498444	NA			NA			NA			NA
	6	hypothetical protein	U876_07010	1497868	1498053	V469_07030	1498873	1499058	NA			NA			NA			NA
	7	glycosyl transferase family 2	U876_07015	1502039	1502668	V469_07035	1503038	1503667	NA			NA			NA			NA
	8	NAD-dependent dehydratase	U876_07020	1502668	1503624	V469_07040	1503667	1504623	NA			NA			NA			AHA_2893	3251675	3250671
	9	glycosyl transferase	U876_07025	1503624	1504649	V469_07045	1504623	1505648	NA			NA			NA			AHA_2892	3250671	3249646
	10	nucleoside-diphosphate sugar epimerase	U876_07030	1504646	1506634	V469_07050	1505645	1507633	NA			NA			NA			AHA_2891	3249649	3247664
	11	UDP-phosphate alpha-N-acetylglucosaminyl 1-phosphate transferase	U876_07035	1507118	1508185	V469_07055	1508117	1509184	NA			NA			NA			AHA_2889	3246139	3245060
	12	hypothetical protein	U876_07040	1508867	1508289	V469_07060	1509866	1509288	NA			NA			NA			NA
	13	Vi polysaccharide biosynthesis protein VipA/TviB	U876_07045	1509436	1510716	V469_07065	1510435	1511715	NA			NA			NA			NA
	14	UDP-glucose 4-epimerase	U876_07055	1516513	1517550	V469_07080	1517514	1518551	NA			NA			NA			NA
	15	dTDP-4-dehydrorhamnose reductase	U876_07060	1517553	1518434	V469_07085	1518554	1519435	NA			NA			NA			NA
	16	UDP-N-acetylglucosamine 2-epimerase	U876_07065	1518422	1519555	V469_07090	1519423	1520556	NA			NA			NA			NA
	17	glycosyl transferase	U876_07070	1519552	1520760	V469_07095	1520553	1521761	NA			NA			NA			NA
	18	polysaccharide export protein Wza	U876_07075	1521261	1522382	V469_07100	1522262	1523383	NA			NA			NA			AHA_2879	3235213	3234098
	19	hypothetical protein	U876_07080	1522992	1522693	V469_07105	1523993	1523694	NA			NA			NA			NA
	20	tyrosine protein kinase	U876_07085	1523106	1525280	V469_07110	1524107	1526281	NA			NA			NA			AHA_2877	3233370	3231196
	21	membrane protein	U876_07095	1527168	1529252	V469_07120	1528169	1530253	NA			NA			NA			AHA_2874	3229275	3227224
RGP2	1	hypothetical protein	U876_07580	1634143	1634751	V469_07605	1635141	1635749	AHML_14995	3394497	3393889	V428_15510	3394022	3393414	V429_15545	3393995	3393387	NA
	2	hypothetical protein	U876_07590	1642903	1643373	V469_07620	1643901	1644371	NA			V428_15495	3385262	3384792	V429_15525	3385235	3384765	NA
	3	hypothetical protein	U876_07595	1643681	1643370	V469_07625	1644679	1644368	AHML_14985	3384959	3385270	V428_15490	3384484	3384795	V429_15520	3384457	3384768	NA
	4	hypothetical protein	U876_07600	1644184	1643999	V469_07630	1645182	1644997	AHML_14980	3384456	3384641	V428_15485	3383981	3384166	V429_15515	3383954	3384139	NA
	5	hypothetical protein	U876_07605	1644466	1644278	V469_07635	1645464	1645276	AHML_14975	3384174	3384362	V428_15480	3383699	3383887	V429_15510	3383672	3383860	NA
	6	hypothetical protein	U876_07610	1645764	1645979	V469_07640	1646762	1646977	NA			V428_15475	3382401	3382186	V429_15505	3382374	3382159	NA
	7	hypothetical protein	U876_07615	1647542	1646805	V469_07645	1648540	1647803	AHML_14965	3381098	3381835	V428_15470	3380623	3381360	V429_15500	3380596	3381333	NA
	8	hypothetical protein	U876_07635	1656426	1655347	V469_07665	1657421	1656342	AHML_14925	3372214	3373293	V428_15450	3371739	3372818	V429_15475	3371712	3372791	NA
	9	hypothetical protein	U876_07645	1658594	1658187	V469_07675	1659589	1659182	AHML_14920	3370046	3370453	V428_15440	3369571	3369978	V429_15465	3369544	3369951	NA
	10	hypothetical protein	U876_07660	1660785	1660567	V469_07690	1661780	1661562	NA			V428_15425	3367380	3367598	V429_15450	3367353	3367571	NA
	11	hypothetical protein	U876_07665	1662468	1662016	V469_07695	1663463	1663011	AHML_14905	3366169	3366624	V428_15420	3365697	3366149	V429_15445	3365670	3366122	NA
	12	transcriptional regulator	U876_07670	1663525	1663932	V469_07700	1664520	1664927	AHML_14900	3365115	3364708	V428_15415	3364640	3364233	V429_15440	3364613	3364206	NA
	13	hypothetical protein	U876_07675	1663994	1664254	V469_07705	1664989	1665249	AHML_14895	3364646	3364386	NA			NA			NA
	14	cell division protein Fic	U876_07680	1665457	1664330	V469_07710	1666452	1665325	NA			V428_15410	3362708	3363835	V429_15435	3362681	3363808	NA
	15	hypothetical protein	U876_07685	1666071	1665784	V469_07715	1667066	1666779	AHML_14885	3362569	3362856	V428_15405	3362094	3362381	V429_15430	3362067	3362354	NA
	16	hypothetical protein	U876_07690	1666068	1667171	V469_07720	1667063	1668166	AHML_11995	2663185	2664285	V428_15400	3360994	3362097	V429_15425	3360967	3362070	NA
	17	hypothetical protein	U876_07695	1667376	1667612	V469_07725	1668371	1668607	NA			V428_15395	3360789	3360553	V429_15420	3360762	3360526	NA
	18	hypothetical protein	U876_07700	1667740	1668303	V469_07730	1668735	1669298	AHML_14870	3360900	3360337	V428_15390	3360425	3359862	V429_15415	3360398	3359835	NA
RGP3	1	hypothetical protein	U876_07765	1680462	1680695	V469_07795	1681457	1681690	AHML_14815	3348178	3347945	V428_15320	3347703	3347470	V429_15345	3347676	3347443	NA
	2	hypothetical protein	U876_07775	1681600	1681860	V469_07805	1682595	1682855	AHML_14810	3347040	3346780	V428_15310	3346565	3346305	V429_15335	3346538	3346278	NA
	3	alkaline-shock protein	U876_07780	1681984	1684248	V469_07810	1682979	1685243	AHML_14805	3346656	3344392	V428_15305	3346181	3343917	V429_15330	3346154	3343890	NA
	4	hypothetical protein	U876_07785	1685261	1684920	V469_07815	1686256	1685915	AHML_14800	3343379	3343720	V428_15300	3342904	3343245	V429_15325	3342877	3343218	NA
	5	integrase	U876_07790	1685550	1685272	V469_07820	1686545	1686267	AHML_14795	3343090	3343368	V428_15295	3342615	3342893	V429_15320	3342588	3342866	NA
	6	methylmalonate-semialdehyde dehydrogenase	U876_07795	1687409	1685898	V469_07825	1688404	1686893	AHML_14790	3341231	3342742	V428_15290	3340756	3342267	V429_15315	3340729	3342240	NA
	7	Fe-S cluster assembly protein HesB	U876_07800	1687773	1688627	V469_07830	1688768	1689622	AHML_14785	3340867	3340013	V428_15285	3340392	3339538	V429_15310	3340365	3339511	NA
	8	3D-(3,5/4)-trihydroxycyclohexane-1,2-dione hydrolase	U876_07805	1688776	1690710	V469_07835	1689771	1691705	AHML_14780	3339864	3337930	V428_15280	3339389	3337455	V429_15305	3339362	3337428	NA
	9	hypothetical protein	U876_07810	1691050	1691484	V469_07840	1692045	1692479	NA			V428_15275	3337115	3336681	V429_15300	3337088	3336654	NA
	10	inositol 2-dehydrogenase	U876_07820	1692506	1693492	V469_07850	1693501	1694487	AHML_14765	3336133	3335147	V428_15270	3335658	3334672	V429_15295	3335631	3334645	NA
	11	sugar ABC transporter substrate-binding protein	U876_07825	1693524	1694453	V469_07855	1694519	1695448	AHML_14760	3335115	3334186	V428_15265	3334640	3333711	V429_15290	3334613	3333684	NA
	12	D-ribose transporter ATP-binding protein	U876_07830	1694502	1696049	V469_07860	1695497	1697044	AHML_14755	3334137	3332590	V428_15260	3333662	3332115	V429_15285	3333635	3332088	NA
	13	sugar ABC transporter permease	U876_07835	1696061	1697089	V469_07865	1697056	1698084	AHML_14750	3332578	3331550	V428_15255	3332103	3331075	V429_15280	3332076	3331048	NA
	14	myo-inositol 2-dehydrogenase	U876_07840	1697098	1698231	V469_07870	1698093	1699226	AHML_14745	3331541	3330408	V428_15250	3331066	3329933	V429_15275	3331039	3329906	NA
	15	5-dehydro-2-deoxygluconokinase	U876_07845	1698271	1700148	V469_07875	1699266	1701143	AHML_14740	3330395	3328491	V428_15245	3329893	3328016	V429_15270	3329866	3327989	NA
	16	MocC	U876_07850	1700160	1701050	V469_07880	1701155	1702045	AHML_14735	3328479	3327589	V428_15240	3328004	3327114	V429_15265	3327977	3327087	NA
	17	5-deoxyglucuronate isomerase	U876_07855	1701102	1701923	V469_07885	1702097	1702918	AHML_14730	3327537	3326716	V428_15235	3327062	3326241	V429_15260	3327035	3326214	NA
	18	transposase	U876_07865	1703370	1703765	V469_07895	1704365	1704760	AHML_14720	3324874	3325242	V428_15225	3324399	3324794	V429_15250	3324372	3324767	NA
	19	transposase	U876_07870	1703723	1704601	V469_07900	1704718	1705596	NA			V428_15220	3324441	3323563	V429_15245	3324414	3323536	NA
	20	hypothetical protein	U876_07875	1704744	1704983	V469_07905	1705739	1705978	AHML_14705	3323895	3323656	V428_15215	3323420	3323181	V429_15240	3323393	3323154	NA
	21	hypothetical protein	U876_07880	1705081	1705614	V469_07910	1706076	1706609	AHML_14700	3323558	3323025	V428_15210	3323083	3322550	V429_15235	3323056	3322523	NA
	22	membrane protein	U876_07885	1705629	1706063	V469_07915	1706624	1707058	AHML_14695	3323010	3322576	V428_15205	3322101	3322535	V429_15230	3322074	3322508	NA
	23	acyltransferase	U876_07905	1710711	1711889	V469_07935	1711706	1712884	AHML_14670	3317928	3316750	V428_15185	3317453	3316275	V429_15210	3317426	3316248	NA
	24	hypothetical protein	U876_07910	1712889	1713251	V469_07940	1713884	1714246	AHML_14665	3315750	3315388	V428_15180	3315275	3314913	V429_15205	3315248	3314886	NA
RGP4	1	integrase	U876_08775	1919245	1917965	NA			NA			NA			NA			NA
	2	excisionase	U876_08780	1919424	1919218	NA			NA			NA			NA			NA
	3	hypothetical protein	U876_08785	1919798	1919388	NA			NA			NA			NA			AHA_2018	2225355	2224945
	4	hypothetical protein	U876_08790	1920712	1920194	NA			NA			NA			NA			NA
	5	hypothetical protein	U876_08795	1921204	1920977	NA			NA			NA			NA			NA
	6	hypothetical protein	U876_08800	1921494	1921276	NA			NA			NA			NA			NA
	7	hypothetical protein	U876_08805	1922585	1921458	NA			NA			NA			NA			NA
	8	hypothetical protein	U876_08810	1923202	1922582	NA			NA			NA			NA			NA
	9	hypothetical protein	U876_08815	1923543	1923199	NA			NA			NA			NA			NA
	10	hypothetical protein	U876_08820	1924478	1923540	NA			NA			NA			NA			NA
	11	hypothetical protein	U876_08825	1924678	1924499	NA			NA			NA			NA			NA
	12	hypothetical protein	U876_08830	1925339	1924737	NA			NA			NA			NA			NA
	13	hypothetical protein	U876_08840	1926696	1925476	NA			NA			NA			NA			NA
	14	hypothetical protein	U876_08845	1926750	1927838	V469_10860	2383636	2382548	NA			NA			NA			NA
	15	recombinase RecT	U876_08850	1928783	1927911	NA			NA			NA			NA			NA
	16	exodeoxyribonuclease VIII	U876_08855	1929724	1928882	NA			NA			NA			NA			NA
	17	hypothetical protein	U876_08860	1930242	1929721	NA			NA			NA			NA			NA
	18	hypothetical protein	U876_08865	1930239	1930604	V469_10875	2385866	2385501	NA			NA			NA			NA
	19	hypothetical protein	U876_08870	1930849	1930601	NA			NA			NA			NA			NA
	20	hypothetical protein	U876_08875	1930846	1931043	V469_10880	2386060	2385869	NA			NA			NA			AHA_2021	2228362	2228171
	21	hypothetical protein	U876_08880	1931804	1931118	NA			NA			NA			NA			NA
	22	hypothetical protein	U876_08885	1932493	1932137	NA			NA			NA			NA			NA
	23	hypothetical protein	U876_08890	1932806	1933051	V469_10900	2388233	2387988	NA			NA			NA			NA
	24	repressor	U876_08900	1934368	1933754	NA			NA			NA			NA			NA
	25	regulatory protein	U876_08905	1934505	1934711	NA			NA			NA			NA			NA
	26	hypothetical protein	U876_08910	1934750	1935139	NA			NA			NA			NA			NA
	27	hypothetical protein	U876_08915	1935143	1935361	V469_10925	2390349	2390567	NA			NA			NA			NA
	28	hypothetical protein	U876_08935	1936779	1937696	NA			NA			NA			NA			NA
	29	hypothetical protein	U876_08940	1937696	1938367	NA			NA			NA			NA			NA
	30	hypothetical protein	U876_08945	1938354	1938656	NA			NA			NA			NA			NA
	31	hypothetical protein	U876_08950	1938733	1939026	NA			NA			NA			NA			NA
	32	Rha family transcriptional regulator	U876_08955	1939023	1939553	NA			NA			NA			NA			NA
	33	hypothetical protein	U876_08960	1939550	1939990	V469_11000	2402575	2403015	NA			NA			NA			AHA_2039	2246290	2246730
	34	hypothetical protein	U876_08965	1939987	1940304	NA			NA			NA			NA			AHA_2040	2246727	2247044
	35	hypothetical protein	U876_08975	1940432	1940854	NA			NA			NA			NA			NA
	36	hypothetical protein	U876_08980	1940851	1941552	V469_11010	2403431	2404132	NA			NA			NA			AHA_2042	2247460	2248161
	37	hypothetical protein	U876_08985	1942552	1942896	NA			NA			NA			NA			NA
	38	protein UmuC	U876_08990	1942868	1944148	V469_11020	2406761	2405481	NA			NA			NA			AHA_2044	2250271	2248997
	39	UV protection and mutation protein	U876_08995	1944145	1944567	V469_11025	2407180	2406758	NA			NA			NA			NA
	40	hypothetical protein	U876_09000	1944691	1944885	V469_11035	2407755	2407949	NA			NA			NA			NA
	41	hypothetical protein	U876_09005	1944893	1945342	NA			NA			NA			NA			NA
	42	hypothetical protein	U876_09010	1945484	1945696	NA			NA			NA			NA			NA
	43	glycoside hydrolase family 24	U876_09015	1945693	1946184	V469_18165	3979267	3978776	AHML_04975	1099047	1099538	V428_05185	1098747	1099238	V429_05190	1098732	1099223	AHA_2050	2253952	2254443
	44	hypothetical protein	U876_09020	1946434	1946682	NA			NA			NA			NA			NA
	45	hypothetical protein	U876_09025	1946760	1946939	NA			NA			NA			NA			NA
	46	hypothetical protein	U876_09030	1947784	1947545	NA			NA			NA			NA			NA
	47	hypothetical protein	U876_09035	1947843	1948202	NA			NA			NA			NA			NA
	48	terminase	U876_09040	1948261	1949958	V469_11090	2414864	2416579	NA			NA			NA			NA
	49	portal protein	U876_09045	1949958	1952084	V469_11095	2416579	2418705	NA			NA			NA			NA
	50	hypothetical protein	U876_09050	1952236	1952541	NA			NA			NA			NA			NA
	51	hypothetical protein	U876_09055	1952673	1953602	NA			NA			NA			NA			NA
	52	virion structural protein	U876_09060	1953674	1954891	V469_11105	2420011	2421228	NA			NA			NA			NA
	53	hypothetical protein	U876_09065	1954957	1955346	V469_11110	2421292	2421681	NA			NA			NA			NA
	54	hypothetical protein	U876_09070	1955413	1955853	V469_11115	2421743	2422183	NA			NA			NA			NA
	55	hypothetical protein	U876_09075	1955856	1956437	V469_11120	2422186	2422767	NA			NA			NA			NA
	56	hypothetical protein	U876_09080	1956456	1957124	V469_11125	2422786	2423454	NA			NA			NA			NA
	57	hypothetical protein	U876_09085	1957137	1958864	NA			NA			NA			NA			NA
	58	hypothetical protein	U876_09090	1958861	1959184	V469_11135	2425101	2425424	NA			NA			NA			NA
	59	hypothetical protein	U876_09095	1959280	1960884	V469_11140	2425520	2427124	NA			NA			NA			NA
	60	hypothetical protein	U876_09100	1960884	1964726	V469_11145	2427124	2431014	NA			NA			NA			NA
	61	hypothetical protein	U876_09105	1964730	1965092	V469_11150	2431011	2431370	NA			NA			NA			NA
	62	hypothetical protein	U876_09110	1965102	1965734	V469_11155	2431380	2432012	NA			NA			NA			NA
	63	hypothetical protein	U876_09115	1965745	1966125	V469_11160	2432023	2432403	NA			NA			NA			NA
	64	bacteriocin	U876_09120	1966125	1966385	NA			NA			NA			NA			NA
	65	hypothetical protein	U876_09125	1966410	1967795	V469_11170	2432652	2434052	NA			NA			NA			NA
	66	hypothetical protein	U876_09130	1967927	1974238	NA			NA			NA			NA			NA
	67	hypothetical protein	U876_09135	1974317	1974520	V469_11180	2440800	2441003	NA			NA			NA			NA
	68	regulatory protein	U876_09145	1975767	1975399	NA			NA			NA			NA			NA
	69	phage antirepressor protein	U876_09155	1976188	1976937	NA			NA			NA			NA			NA
	70	hypothetical protein	U876_09165	1977803	1977441	NA			NA			NA			NA			NA
RGP5	1	hypothetical protein	U876_09485	2049757	2049945	V469_09105	1985423	1985611	NA			NA			V429_14010	3037988	3037800	NA
	2	hypothetical protein	U876_09495	2050439	2051419	V469_09115	1986105	1987085	AHML_13515	3037686	3036706	V428_13985	3037334	3036354	V429_14000	3037306	3036326	NA
	3	integrase	U876_09500	2052119	2053327	V469_09120	1987785	1988993	AHML_13510	3036006	3034798	V428_13980	3035642	3034446	V429_13995	3035614	3034418	NA
	4	hypothetical protein	U876_09505	2053465	2054427	V469_09125	1989131	1990093	AHML_13505	3034660	3033698	V428_13975	3034308	3033346	V429_13990	3034280	3033318	NA
	5	hypothetical protein	U876_09515	2055443	2056453	V469_09135	1991109	1992119	AHML_13495	3032688	3031672	V428_13965	3032330	3031320	V429_13980	3032302	3031292	NA
	6	transposase	U876_09535	2059586	2059852	V469_09155	1995256	1995522	AHML_13485	3028530	3028264	V428_13945	3028178	3027912	V429_13960	3028171	3027905	NA
	7	transposase	U876_09545	2060180	2060575	V469_09165	1995850	1996245	AHML_13475	3027541	3027909	V428_13935	3027189	3027584	V429_13950	3027182	3027577	NA
	8	integrase	U876_09550	2061261	2061869	V469_09175	1996931	1997539	AHML_13465	3026855	3026247	V428_13925	3026503	3025895	V429_13940	3026496	3025888	NA
RGP6	1	integrase	U876_10025	2181928	2183121	V469_09655	2117605	2118798	AHML_12990	2906217	2905024	V428_13445	2905865	2904672	V429_13465	2905858	2904665	NA
	2	LuxR family transcriptional regulator	U876_10030	2186163	2185177	NA			NA			V428_13435	2901630	2902616	V429_13455	2901623	2902609	NA
	3	transcriptional regulator	U876_10035	2186250	2186480	V469_09660	2121927	2122157	AHML_12980	2901886	2901665	V428_13430	2901543	2901313	V429_13450	2901536	2901306	NA
	4	regulatory protein	U876_10040	2186485	2187348	V469_09665	2122162	2123025	NA			V428_13425	2901308	2900445	V429_13445	2901301	2900438	NA
	5	ABC transporter ATPase	U876_10045	2187389	2188090	V469_09670	2123066	2123767	AHML_12970	2900810	2900055	V428_13420	2900404	2899703	V429_13440	2900397	2899696	NA
	6	hypothetical protein	U876_10055	2191852	2192430	V469_09680	2127529	2128107	AHML_12965	2896326	2895736	V428_13410	2895962	2895384	V429_13430	2895988	2895377	NA
	7	hypothetical protein	U876_10070	2193916	2193686	NA			NA			NA			NA			NA
	8	hypothetical protein	U876_10075	2194440	2195387	V469_09700	2130117	2131064	AHML_12955	2893725	2892778	V428_13390	2893373	2892426	V429_13410	2893366	2892419	NA
	9	hypothetical protein	U876_10080	2195870	2196142	V469_09705	2131547	2131819	AHML_12950	2892295	2892023	V428_13385	2891943	2891671	V429_13405	2891936	2891664	NA
	10	ATP-dependent OLD family endonuclease	U876_10085	2196727	2198484	V469_09710	2132404	2134161	AHML_12945	2891438	2889681	V428_13380	2891086	2889329	V429_13400	2891079	2889322	NA
RGP7	1	integrase	U876_10380	2265330	2266469	NA			AHML_12655	2822828	2821689	V428_13080	2822476	2821337	V429_13100	2822469	2821330	NA
	2	DNA primase	U876_10385	2269298	2266665	NA			AHML_12650	2818854	2821493	NA			V429_13095	2818495	2821134	NA
	3	hypothetical protein	U876_10390	2269679	2269861	NA			NA			V428_13070	2818122	2817940	V429_13090	2818114	2817932	NA
	4	hypothetical protein	U876_10395	2270021	2270293	NA			NA			V428_13065	2817780	2817508	V429_13085	2817772	2817500	NA
	5	diguanylate phosphodiesterase	U876_10400	2272019	2270802	NA			AHML_12635	2816133	2817350	V428_13060	2815782	2816999	V429_13080	2815774	2816991	NA
	6	DNA repair protein RadC	U876_10425	2277676	2278143	NA			AHML_12620	2810476	2810009	V428_13035	2810125	2809658	V429_13055	2810117	2809650	NA
	7	hypothetical protein	U876_10430	2278140	2278508	NA			AHML_12615	2809985	2809644	V428_13030	2809661	2809293	V429_13050	2809653	2809285	NA
	8	integrase	U876_10445	2279035	2279586	NA			AHML_12610	2809117	2808566	V428_13015	2808766	2808215	V429_13035	2808758	2808207	NA
	9	hypothetical protein	U876_10450	2279613	2280419	NA			AHML_12605	2808539	2807733	V428_13010	2808188	2807382	V429_13030	2808180	2807374	NA
	10	transcriptional regulator	U876_10455	2282574	2281654	V469_10040	2212982	2212062	AHML_12600	2805578	2806498	V428_13005	2805227	2806147	V429_13025	2805219	2806139	NA
	11	hypothetical protein	U876_10460	2282698	2283615	V469_10045	2213106	2214023	AHML_12595	2805454	2804537	V428_13000	2805103	2804186	V429_13020	2805095	2804178	NA
	12	alpha/beta hydrolase	U876_10465	2283665	2284594	V469_10050	2214073	2215002	AHML_12590	2804487	2803558	V428_12995	2804136	2803207	V429_13015	2804128	2803199	NA
	13	NAD-dependent dehydratase	U876_10470	2284644	2285282	V469_10055	2215052	2215690	AHML_12585	2803508	2802870	V428_12990	2803157	2802519	V429_13010	2803149	2802511	NA
	14	LysR family transcriptional regulator	U876_10475	2286311	2285331	V469_10060	2216719	2215739	AHML_12580	2801841	2802821	V428_12985	2801490	2802470	V429_13005	2801482	2802462	NA
	15	aldehyde oxidase	U876_10480	2286505	2287488	V469_10065	2216913	2217896	AHML_12575	2801647	2800664	V428_12980	2801296	2800313	V429_13000	2801288	2800305	NA
	16	hypothetical protein	U876_10485	2287608	2287814	V469_10070	2218016	2218222	AHML_12570	2800544	2800338	V428_12975	2800193	2799987	V429_12995	2800185	2799979	NA
	17	2,5-diketo-D-gluconic acid reductase	U876_10490	2287824	2288672	V469_10075	2218232	2219080	AHML_12565	2800328	2799480	V428_12970	2799977	2799129	V429_12990	2799969	2799121	NA
	18	diguanylate cyclase	U876_10495	2290439	2288802	V469_10080	2220847	2219210	AHML_12560	2797713	2799350	V428_12965	2797362	2798999	V429_12985	2797354	2798991	NA
RGP8	1	hypothetical protein	U876_11095	2425333	2425572	V469_10685	2355741	2355980	AHML_11990	2663143	2662904	NA			NA			NA
	2	hypothetical protein	U876_11100	2427275	2425605	V469_10690	2357683	2356013	AHML_11985	2661201	2662871	V428_12370	2660850	2662520	V429_12385	2660842	2662512	NA
	3	hypothetical protein	U876_11105	2427704	2428540	V469_10695	2358112	2358948	NA			V428_12365	2660421	2659585	V429_12380	2660413	2659577	NA
	4	hypothetical protein	U876_11110	2429351	2428932	V469_10700	2359759	2359340	AHML_11975	2659125	2659544	V428_12360	2658774	2659193	V429_12375	2658766	2659185	NA
	5	hypothetical protein	U876_11115	2430472	2430110	V469_10705	2360880	2360518	AHML_11970	2658004	2658366	V428_12355	2657653	2658015	V429_12370	2657645	2658007	NA
	6	hypothetical protein	U876_11120	2431584	2430505	V469_10710	2361992	2360913	AHML_11965	2656892	2657971	V428_12350	2656541	2657620	V429_12365	2656533	2657612	NA
	7	hypothetical protein	U876_11125	2432204	2431584	V469_10715	2362612	2361992	AHML_11960	2656272	2656892	V428_12345	2655921	2656541	V429_12360	2655913	2656533	NA
	8	hypothetical protein	U876_11130	2432701	2432201	V469_10720	2363109	2362609	AHML_11955	2655775	2656275	V428_12340	2655424	2655924	V429_12355	2655416	2655916	NA
	9	hypothetical protein	U876_11135	2433424	2432708	V469_10725	2363832	2363116	AHML_11950	2655052	2655768	V428_12335	2654701	2655417	V429_12350	2654693	2655409	NA
	10	hypothetical protein	U876_11140	2433733	2433470	V469_10730	2364141	2363878	AHML_11945	2654743	2655006	V428_12330	2654392	2654655	V429_12345	2654384	2654647	NA
	11	hypothetical protein	U876_11145	2434053	2433730	V469_10735	2364461	2364138	AHML_11940	2654423	2654746	V428_12325	2654072	2654395	V429_12340	2654064	2654387	NA
	12	hypothetical protein	U876_11150	2434602	2434195	V469_10740	2365010	2364603	AHML_11935	2653874	2654281	V428_12320	2653523	2653930	V429_12335	2653515	2653922	NA
	13	hypothetical protein	U876_11155	2435309	2434998	V469_10745	2365717	2365406	AHML_11930	2653167	2653478	V428_12315	2652816	2653127	V429_12330	2652808	2653119	NA
	14	hypothetical protein	U876_11180	2436734	2436033	V469_10770	2367142	2366441	AHML_11925	2651742	2652443	V428_12290	2651391	2652092	V429_12305	2651383	2652084	NA
	15	hypothetical protein	U876_11185	2437296	2437024	V469_10775	2367704	2367432	AHML_11920	2651180	2651452	V428_12285	2650829	2651101	V429_12300	2650821	2651093	NA
	16	hypothetical protein	U876_11190	2437478	2437293	V469_10780	2367886	2367701	NA			V428_12280	2650647	2650832	V429_12295	2650639	2650824	NA
	17	hypothetical protein	U876_11200	2439891	2440388	V469_10790	2370299	2370796	NA			V428_12270	2648234	2647737	V429_12285	2648226	2647729	NA
	18	DNA invertase	U876_11205	2440672	2441331	V469_10795	2371080	2371739	AHML_11905	2647804	2647145	V428_12265	2647453	2646794	V429_12280	2647445	2646786	NA
	19	hypothetical protein	U876_11210	2442013	2441546	V469_10800	2372421	2371954	AHML_11900	2646463	2646930	V428_12260	2646112	2646579	V429_12275	2646104	2646571	NA
	20	hypothetical protein	U876_11215	2443388	2442057	V469_10805	2373796	2372465	AHML_11895	2645136	2646419	V428_12255	2644737	2646068	V429_12270	2644729	2646060	NA
	21	hypothetical protein	U876_11220	2443966	2443541	V469_10810	2374374	2373949	AHML_11890	2644525	2644935	V428_12250	2644159	2644584	V429_12265	2644151	2644576	NA
RGP9	1	hypothetical protein	U876_11250	2450728	2449448	V469_10840	2381136	2379856	NA			NA			NA			NA
	2	hypothetical protein	U876_11255	2451010	2450732	V469_10845	2381418	2381140	NA			NA			NA			NA
	3	hypothetical protein	U876_11260	2451440	2451003	V469_10850	2381848	2381411	NA			NA			NA			NA
	4	adenine methyltransferase	U876_11265	2452109	2451531	V469_10855	2382517	2381939	NA			NA			NA			NA
	5	hypothetical protein	U876_11270	2452140	2453228	V469_10860	2383636	2382548	NA			NA			NA			NA
	6	recombinase	U876_11275	2454254	2453277	V469_10865	2384662	2383685	NA			NA			NA			NA
	7	exodeoxyribonuclease VIII	U876_11280	2455096	2454251	V469_10870	2385504	2384659	NA			NA			NA			NA
	8	hypothetical protein	U876_11285	2455093	2455458	V469_10875	2385866	2385501	NA			NA			NA			NA
	9	hypothetical protein	U876_11290	2455461	2455652	V469_10880	2386060	2385869	NA			NA			NA			NA
	10	hypothetical protein	U876_11295	2456437	2455940	V469_10885	2386845	2386348	NA			NA			NA			NA
	11	XRE family transcriptional regulator	U876_11300	2456718	2456434	V469_10890	2387126	2386842	NA			NA			NA			AHA_2022	2229428	2229144
	12	hypothetical protein	U876_11305	2456917	2457270	V469_10895	2387325	2387678	NA			NA			NA			NA
	13	hypothetical protein	U876_11310	2457580	2457825	V469_10900	2388233	2387988	NA			NA			NA			NA
	14	hypothetical protein	U876_11315	2458304	2458125	V469_10905	2388712	2388533	NA			NA			NA			AHA_2024	2232257	2232078
	15	hypothetical protein	U876_11320	2459118	2458543	V469_10910	2389526	2388951	NA			NA			NA			NA
	16	hypothetical protein	U876_11325	2459287	2459505	V469_10915	2389695	2389913	NA			NA			NA			NA
	17	hypothetical protein	U876_11330	2459547	2459936	V469_10920	2389955	2390344	NA			NA			NA			AHA_2026	2233478	2233867
	18	hypothetical protein	U876_11335	2459941	2460159	V469_10925	2390349	2390567	NA			NA			NA			NA
	19	hypothetical protein	U876_11340	2460356	2460601	V469_10930	2390764	2391009	NA			NA			NA			NA
	20	DNA-binding protein	U876_11345	2460598	2461359	V469_10935	2391006	2391767	NA			NA			NA			AHA_2027	2234529	2235266
	21	hypothetical protein	U876_11350	2461337	2461825	V469_10940	2391745	2392233	NA			NA			NA			AHA_2028	2235244	2235726
	22	hypothetical protein	U876_11360	2464801	2464484	V469_10950	2395209	2394892	NA			NA			NA			NA
	23	hypothetical protein	U876_11375	2465864	2465505	NA			NA			NA			NA			NA
	24	hypothetical protein	U876_11380	2466087	2465857	V469_10965	2396494	2396264	NA			NA			NA			NA
	25	catalase	U876_11385	2466747	2468261	V469_10970	2397154	2398668	NA			NA			NA			NA
	26	ankyrin	U876_11390	2468377	2468922	V469_10975	2398766	2399329	NA			NA			NA			NA
	27	hypothetical protein	U876_11395	2469171	2469350	NA			NA			NA			NA			NA
	28	hypothetical protein	U876_11400	2470694	2469444	V469_10985	2401101	2399851	NA			NA			NA			NA
	29	hypothetical protein	U876_11405	2471490	2470771	NA			NA			NA			NA			NA
	30	Rha family transcriptional regulator	U876_11410	2471557	2472171	V469_10995	2401964	2402578	NA			NA			NA			NA
	31	hypothetical protein	U876_11415	2472168	2472608	V469_11000	2402575	2403015	NA			NA			NA			AHA_2039	2246290	2246730
	32	hypothetical protein	U876_11420	2472605	2473027	V469_11005	2403012	2403434	NA			NA			NA			AHA_2041	2247041	2247463
	33	hypothetical protein	U876_11425	2473024	2473725	V469_11010	2403431	2404132	NA			NA			NA			AHA_2042	2247460	2248161
	34	cytolytic delta-endotoxin (insecticidal protein)	U876_11430	2474551	2473793	V469_11015	2404958	2404200	NA			NA			NA			NA
	35	protein UmuC	U876_11435	2475074	2476354	V469_11020	2406761	2405481	NA			NA			NA			AHA_2044	2250271	2248997
	36	UV protection and mutation protein	U876_11440	2476351	2476773	V469_11025	2407180	2406758	NA			NA			NA			NA
	37	hypothetical protein	U876_11445	2476932	2477348	V469_11030	2407339	2407755	NA			NA			NA			NA
	38	hypothetical protein	U876_11450	2477348	2477542	V469_11035	2407755	2407949	NA			NA			NA			NA
	39	transcriptional regulator	U876_11455	2477977	2478387	V469_11040	2408384	2408794	NA			NA			NA			AHA_2047	2252032	2252442
	40	hypothetical protein	U876_11460	2478536	2479003	V469_11045	2408943	2409410	NA			NA			NA			NA
	41	hypothetical protein	U876_11465	2479014	2479991	V469_11050	2409421	2410398	NA			NA			NA			NA
	42	hypothetical protein	U876_11470	2480442	2481176	V469_11055	2410849	2411583	NA			NA			NA			NA
	43	membrane protein	U876_11475	2481289	2481606	V469_11060	2411696	2412013	NA			NA			NA			NA
	44	hypothetical protein	U876_11480	2481606	2482085	V469_11065	2412013	2412492	NA			NA			NA			NA
	45	hypothetical protein	U876_11485	2482141	2482365	V469_11070	2412548	2412772	NA			NA			NA			NA
	46	hypothetical protein	U876_11490	2482367	2482597	V469_11075	2412774	2413004	NA			NA			NA			NA
	47	hypothetical protein	U876_11495	2482645	2482830	V469_11080	2413052	2413237	NA			NA			NA			NA
	48	terminase	U876_11500	2482831	2483721	V469_11085	2413238	2414128	NA			NA			NA			NA
	49	terminase	U876_11505	2484457	2486172	V469_11090	2414864	2416579	NA			NA			NA			NA
	50	portal protein	U876_11510	2486172	2488298	V469_11095	2416579	2418705	NA			NA			NA			NA
	51	hypothetical protein	U876_11515	2488594	2489532	V469_11100	2419001	2419939	NA			NA			NA			NA
	52	virion structural protein	U876_11520	2489604	2490821	V469_11105	2420011	2421228	NA			NA			NA			NA
	53	hypothetical protein	U876_11525	2490885	2491274	V469_11110	2421292	2421681	NA			NA			NA			NA
	54	hypothetical protein	U876_11530	2491336	2491776	V469_11115	2421743	2422183	NA			NA			NA			NA
	55	hypothetical protein	U876_11535	2491779	2492360	V469_11120	2422186	2422767	NA			NA			NA			NA
	56	hypothetical protein	U876_11540	2492379	2493047	V469_11125	2422786	2423454	NA			NA			NA			NA
	57	hypothetical protein	U876_11545	2493060	2494697	V469_11130	2423476	2425104	NA			NA			NA			NA
	58	hypothetical protein	U876_11550	2494694	2495017	V469_11135	2425101	2425424	NA			NA			NA			NA
	59	hypothetical protein	U876_11555	2495113	2496717	V469_11140	2425520	2427124	NA			NA			NA			NA
	60	hypothetical protein	U876_11560	2496717	2500607	V469_11145	2427124	2431014	NA			NA			NA			NA
	61	hypothetical protein	U876_11565	2500604	2500963	V469_11150	2431011	2431370	NA			NA			NA			NA
	62	hypothetical protein	U876_11570	2500973	2501605	V469_11155	2431380	2432012	NA			NA			NA			NA
	63	hypothetical protein	U876_11575	2501616	2501996	V469_11160	2432023	2432403	NA			NA			NA			NA
	64	bacteriocin	U876_11580	2501996	2502235	V469_11165	2432403	2432642	NA			NA			NA			NA
	65	hypothetical protein	U876_11585	2502260	2503645	V469_11170	2432652	2434052	NA			NA			NA			NA
	66	hypothetical protein	U876_11590	2503945	2510319	V469_11175	2434352	2440726	NA			NA			NA			NA
	67	hypothetical protein	U876_11595	2510393	2510596	V469_11180	2440800	2441003	NA			NA			NA			NA
RGP10	1	transposase	U876_13490	2940694	2940843	V469_13080	2871129	2871278	NA			V428_10310	2208582	2208433	V429_10315	2208574	2208425	NA
	2	hypothetical protein	U876_13495	2944681	2942069	V469_13085	2875116	2872504	AHML_10035	2204945	2207557	V428_10305	2204595	2207207	V429_10310	2204587	2207199	NA
	3	type IV secretion protein Rhs	U876_13500	2944800	2946848	V469_13090	2877283	2875235	AHML_10030	2202778	2204826	V428_10300	2202428	2204476	V429_10305	2202420	2204468	AHA_1848	2019669	2021714
	4	hypothetical protein	U876_13505	2946859	2947146	V469_13095	2877581	2877294	NA			NA			NA			AHA_1847	2019371	2019658
	5	membrane protein	U876_13510	2948834	2947404	V469_13100	2879269	2877839	NA			NA			NA			AHA_1846	2017683	2019113
	6	type VI secretion protein IcmF	U876_13515	2952366	2948881	V469_13105	2882801	2879316	NA			NA			NA			AHA_1845	2014151	2017636
	7	type VI secretion protein	U876_13520	2953853	2952408	V469_13110	2884288	2882843	NA			NA			NA			AHA_1844	2012673	2014109
	8	type VI secretion protein	U876_13525	2954467	2953862	V469_13115	2884902	2884297	NA			NA			NA			AHA_1843	2012059	2012664
	9	ATPase AAA	U876_13530	2956005	2954467	V469_13120	2886440	2884902	NA			NA			NA			AHA_1842	2010521	2012059
	10	Clp protease ClpV	U876_13535	2958650	2956008	V469_13125	2889085	2886443	NA			NA			NA			AHA_1841	2007876	2010518
	11	type IV secretion protein DotU	U876_13540	2959450	2958671	V469_13130	2889885	2889106	NA			NA			NA			AHA_1840	2007145	2007855
	12	hypothetical protein	U876_13545	2960807	2959473	V469_13135	2891242	2889908	NA			NA			NA			AHA_1839	2005719	2007053
	13	hypothetical protein	U876_13550	2961325	2960810	V469_13140	2891760	2891245	NA			NA			NA			AHA_1838	2005201	2005716
	14	type VI secretion protein	U876_13555	2962575	2961325	V469_13145	2893010	2891760	NA			NA			NA			AHA_1837	2003951	2005201
	15	type VI secretion protein	U876_13560	2963630	2962632	V469_13150	2894065	2893067	NA			NA			NA			AHA_1836	2002896	2003894
	16	type VI secretion protein	U876_13565	2965360	2963594	V469_13155	2895795	2894029	NA			NA			NA			AHA_1835	2001166	2002932
	17	lysozyme	U876_13570	2965795	2965364	V469_13160	2896230	2895799	NA			NA			NA			AHA_1834	2000731	2001162
	18	type VI secretion protein	U876_13575	2967280	2965802	V469_13165	2897715	2896237	NA			NA			NA			AHA_1833	1999252	2000724
	19	type VI secretion protein	U876_13580	2967822	2967319	V469_13170	2898257	2897754	NA			NA			NA			AHA_1832	1998704	1999207
	20	hypothetical protein	U876_13590	2970549	2970004	V469_13180	2900985	2900440	NA			NA			NA			AHA_1830	1995977	1996522
	21	hypothetical protein	U876_13595	2971662	2970673	V469_13185	2902098	2901109	NA			NA			NA			AHA_1829	1994873	1995862
	22	hypothetical protein	U876_13600	2972991	2971672	V469_13190	2903427	2902108	NA			NA			NA			AHA_1828	1993544	1994863
	23	type IV secretion protein Rhs	U876_13605	2975224	2972993	V469_13195	2905660	2903429	NA			NA			NA			AHA_1827	1991311	1993542
	24	hypothetical protein	U876_13610	2975502	2976020	V469_13200	2905938	2906456	AHML_10025	2201982	2202500	NA			NA			AHA_1826	1990515	1991033
RGP11	1	ABC transporter substrate-binding protein	U876_14195	3092373	3093188	V469_13785	3022809	3023624	AHML_09445	2085628	2084813	V428_09705	2085279	2084464	V429_09710	2085271	2084456	AHA_1704	1867051	1866230
	2	UDP-N-acetylglucosamine 4,6-dehydratase	U876_14200	3093294	3094298	V469_13790	3023730	3024734	AHML_09440	2084707	2083703	V428_09700	2084358	2083354	V429_09705	2084350	2083346	NA
	3	spore coat protein	U876_14205	3094295	3095437	V469_13795	3024731	3025873	AHML_09435	2083706	2082564	V428_09695	2083357	2082215	V429_09700	2083349	2082207	NA
	4	aldo/keto reductase	U876_14210	3095428	3096273	V469_13800	3025864	3026709	AHML_09430	2082573	2081728	V428_09690	2082224	2081379	V429_09695	2082216	2081371	NA
	5	spore coat protein	U876_14215	3096270	3097025	V469_13805	3026706	3027461	AHML_09425	2081731	2080976	V428_09685	2081382	2080627	V429_09690	2081374	2080619	NA
	6	aminotransferase class III	U876_14220	3097022	3098311	V469_13810	3027458	3028747	AHML_09420	2080979	2079690	V428_09680	2080630	2079341	V429_09685	2080622	2079333	NA
	7	hypothetical protein	U876_14225	3098311	3099807	V469_13815	3028747	3030243	AHML_09415	2079690	2078194	V428_09675	2079341	2077845	V429_09680	2079333	2077837	NA
	8	N-acetylneuraminate synthase	U876_14230	3099788	3100837	NA			AHML_09410	2078213	2077164	V428_09670	2077864	2076815	V429_09675	2077856	2076807	NA
	9	hypothetical protein	U876_14235	3101183	3101455	V469_13825	3031620	3031892	NA			V428_09665	2076469	2076197	V429_09670	2076461	2076189	NA
	10	hypothetical protein	U876_14245	3104758	3102668	NA			NA			NA			NA			NA
	11	hypothetical protein	U876_14250	3105081	3104758	V469_13845	3035517	3035194	AHML_09385	2072919	2073242	V428_09645	2072570	2072893	V429_09650	2072562	2072885	NA
RGP12	1	hypothetical protein	U876_15635	3407091	3405142	V469_15235	3335682	3337631	AHML_08025	1770969	1123762;1772918	NA			NA			NA
	2	hypothetical protein	U876_15640	3407104	3407508	V469_15240	3337644	3338048	AHML_08020	1770552	1770956	V428_08250	1770218	1770622	V429_08255	1770217	1770621	NA
	3	hypothetical protein	U876_15645	3407511	3409091	V469_15245	3338051	3339631	AHML_08015	1768969	1770549	V428_08245	1768635	1770215	V429_08250	1768634	1770214	NA
	4	hypothetical protein	U876_15650	3409095	3410294	V469_15250	3339635	3340834	AHML_08010	1767766	1768965	V428_08240	1767432	1768631	V429_08245	1767431	1768630	NA
	5	curculin (mannose-binding) lectin protein	U876_15655	3410334	3413927	V469_15255	3340875	3344468	NA	NA	NA	NA			NA			NA
	6	hypothetical protein	U876_15660	3414292	3413924	V469_15260	3344833	3344465	AHML_07995	1763769	1764137	V428_08230	1763440	1763808	V429_08235	1763439	1763807	NA
	7	tail protein	U876_15665	3417132	3414289	V469_15265	3347673	3344830	AHML_07990	1760929	1763772	V428_08225	1760600	1763443	V429_08230	1760599	1763442	NA
	8	hypothetical protein	U876_15670	3418057	3418341	V469_15270	3348598	3348882	AHML_07985	1760004	1759720	V428_08220	1759675	1759391	V429_08225	1759674	1759390	NA
	9	hypothetical protein	U876_15675	3418983	3419294	V469_15275	3349524	3349835	NA			V428_08215	1758749	1758438	V429_08220	1758748	1758437	NA
	10	hypothetical protein	U876_15680	3420102	3419353	V469_15280	3350643	3349894	AHML_07980	1757959	1758708	V428_08210	1757630	1758379	V429_08215	1757629	1758378	NA
	11	hypothetical protein	U876_15685	3420548	3420102	V469_15285	3351089	3350643	AHML_07975	1757513	1757959	V428_08205	1757184	1757630	V429_08210	1757183	1757629	NA
	12	hypothetical protein	U876_15690	3420958	3420545	V469_15290	3351499	3351086	AHML_07970	1757103	1757516	V428_08200	1756774	1757187	V429_08205	1756773	1757186	NA
	13	hypothetical protein	U876_15695	3421409	3420960	V469_15295	3351950	3351501	AHML_07965	1756652	1757101	V428_08195	1756323	1756772	V429_08200	1756322	1756771	NA
	14	head protein	U876_15700	3422421	3421513	V469_15300	3352962	3352054	AHML_07960	1755640	1756548	V428_08190	1755311	1756219	V429_08195	1755310	1756218	NA
	15	hypothetical protein	U876_15705	3423572	3422466	V469_15305	3354113	3353007	AHML_07955	1754447	1755595	V428_08185	1754160	1755266	V429_08190	1754159	1755265	NA
	16	virion morphogenesis protein	U876_15710	3424283	3423837	V469_15310	3354824	3354378	AHML_07950	1753778	1754224	V428_08180	1753449	1753895	V429_08185	1753448	1753894	NA
	17	hypothetical protein	U876_15715	3424483	3424283	V469_15315	3355024	3354824	AHML_07945	1753578	1753778	V428_08175	1753249	1753449	V429_08180	1753248	1753448	NA
	18	hypothetical protein	U876_15720	3425972	3424503	V469_15320	3356513	3355044	AHML_07940	1752089	1753558	V428_08170	1751760	1753229	V429_08175	1751759	1753228	NA
	19	hypothetical protein	U876_15725	3427561	3425972	V469_15325	3358102	3356513	AHML_07935	1750500	1752089	V428_08165	1750171	1751760	V429_08170	1750170	1751759	NA
	20	hypothetical protein	U876_15730	3429114	3427561	V469_15330	3359655	3358102	AHML_07930	1748947	1750500	V428_08160	1748618	1750171	V429_08165	1748617	1750170	NA
	21	hypothetical protein	U876_15735	3429689	3429114	V469_15335	3360230	3359655	AHML_07925	1748372	1748947	V428_08155	1748043	1748618	V429_08160	1748042	1748617	NA
	22	hypothetical protein	U876_15740	3429988	3429692	V469_15340	3360529	3360233	AHML_07920	1748073	1748369	V428_08150	1747744	1748040	V429_08155	1747743	1748039	NA
	23	hypothetical protein	U876_15745	3430299	3429985	V469_15345	3360840	3360526	AHML_07915	1747762	1748076	V428_08145	1747433	1747747	V429_08150	1747432	1747746	NA
	24	molecular chaperone DnaK	U876_15750	3430507	3430280	V469_15350	3361048	3360821	AHML_07910	1747554	1747781	NA			NA			NA
	25	hypothetical protein	U876_15755	3430750	3430529	V469_15355	3361291	3361070	AHML_07905	1747311	1747532	V428_08140	1746982	1747203	V429_08145	1746981	1747202	NA
	26	hypothetical protein	U876_15760	3431045	3430743	V469_15360	3361586	3361284	AHML_07900	1747016	1747318	V428_08135	1746687	1746989	V429_08140	1746686	1746988	NA
	27	secretion activator protein	U876_15765	3431617	3431042	V469_15365	3362158	3361583	AHML_07895	1746483	1747019	V428_08130	1746115	1746690	V429_08135	1746114	1746689	NA
	28	hypothetical protein	U876_15770	3432832	3432248	V469_15370	3363373	3362789	AHML_07890	1745229	1745813	V428_08125	1744900	1745484	V429_08130	1744899	1745483	NA
	29	hypothetical protein	U876_15775	3433483	3433061	V469_15375	3364024	3363602	AHML_07885	1744578	1745000	V428_08120	1744249	1744671	V429_08125	1744248	1744670	NA
	30	transcriptional regulator	U876_15780	3434022	3433585	V469_15380	3364563	3364126	AHML_07880	1744039	1744476	V428_08115	1743710	1744147	V429_08120	1743709	1744146	NA
	31	hypothetical protein	U876_15785	3434638	3434012	V469_15385	3365179	3364553	AHML_07875	1743423	1744049	V428_08110	1743094	1743720	V429_08115	1743093	1743719	NA
	32	hypothetical protein	U876_15795	3435028	3434792	V469_15395	3365569	3365333	AHML_07870	1743033	1743269	V428_08100	1742704	1742940	V429_08105	1742703	1742939	NA
	33	hypothetical protein	U876_15800	3435340	3435146	V469_15400	3365881	3365687	AHML_07865	1742721	1742915	V428_08095	1742392	1742586	V429_08100	1742391	1742585	NA
	34	sulfate transporter	U876_15805	3435975	3435355	V469_15405	3366516	3365896	AHML_07860	1742086	1742706	V428_08090	1741757	1742377	V429_08095	1741756	1742376	NA
	35	hypothetical protein	U876_15810	3436165	3435986	V469_15410	3366706	3366527	AHML_07855	1741896	1742075	V428_08085	1741567	1741746	V429_08090	1741566	1741745	NA
	36	hypothetical protein	U876_15815	3436419	3436177	V469_15415	3366960	3366718	AHML_07850	1741642	1741884	V428_08080	1741313	1741555	V429_08085	1741312	1741554	NA
	37	hypothetical protein	U876_15820	3437035	3436484	V469_15420	3367576	3367025	AHML_07845	1741026	1741577	V428_08075	1740697	1741248	V429_08080	1740696	1741247	NA
	38	hypothetical protein	U876_15825	3437651	3437019	V469_15425	3368192	3367560	AHML_07840	1740410	1741042	V428_08070	1740081	1740713	V429_08075	1740080	1740712	NA
	39	DNA transposition protein	U876_15830	3438422	3437700	V469_15430	3368963	3368241	AHML_07835	1739639	1740361	V428_08065	1739310	1740032	V429_08070	1739309	1740031	NA
	40	integrase	U876_15835	3440679	3438466	V469_15435	3371220	3369007	AHML_07830	1737553	1739595	V428_08060	1737053	1739266	V429_08065	1737052	1739265	NA
	41	hypothetical protein	U876_15840	3440917	3440672	V469_15440	3371458	3371213	NA			V428_08055	1736815	1737060	V429_08060	1736814	1737059	NA
	42	transcriptional regulator	U876_15845	3441115	3441906	V469_15445	3371656	3372447	AHML_07825	1736946	1736155	V428_08050	1736617	1735826	V429_08055	1736616	1735825	NA
	43	restriction endonuclease subunit R	U876_15850	3442205	3444499	V469_15450	3372746	3375040	AHML_07820	1735856	1733562	V428_08045	1735527	1733233	V429_08050	1735526	1733232	NA
	44	restriction endonuclease EcoEI subunit M	U876_15855	3444620	3446122	V469_15455	3375161	3376663	AHML_07815	1733441	1731939	V428_08040	1733112	1731610	V429_08045	1733111	1731609	NA
	45	restriction endonuclease	U876_15860	3446122	3447846	V469_15460	3376663	3378387	AHML_07810	1731939	1730215	V428_08035	1731610	1729886	V429_08040	1731609	1729885	NA
	46	abortive phage resistance protein	U876_15865	3447846	3448814	V469_15465	3378387	3379355	AHML_07805	1730215	1729247	V428_08030	1729886	1728918	V429_08035	1729885	1728917	NA
	47	hypothetical protein	U876_15870	3449032	3449814	V469_15470	3379573	3380355	AHML_07800	1729029	1728247	V428_08025	1728700	1727918	V429_08030	1728699	1727917	NA
	48	hypothetical protein	U876_15875	3450449	3450162	V469_15475	3380990	3380703	AHML_07795	1727630	1727899	V428_08020	1727301	1727570	V429_08025	1727300	1727569	NA
	49	hypothetical protein	U876_15880	3450810	3451355	V469_15480	3381351	3381896	AHML_07790	1727251	1726706	V428_08015	1726922	1726377	V429_08020	1726921	1726376	NA
RGP13	1	integrase	U876_16480	3591101	3592318	V469_16080	3521658	3522875	AHML_07195	1586943	1585726	V428_07415	1586614	1585397	V429_07420	1586613	1585396	NA
	2	AlpA family transcriptional regulator	U876_16485	3592562	3592753	V469_16085	3523119	3523310	AHML_07190	1585494	1585291	V428_07410	1585153	1584962	V429_07415	1585152	1584961	NA
	3	hypothetical protein	U876_16500	3596111	3596407	V469_16100	3526668	3526964	NA			V428_07395	1581652	1581356	V429_07400	1581651	1581355	NA
	4	hypothetical protein	U876_16505	3598522	3598142	NA			NA			NA			NA			NA
	5	integrase	U876_16510	3598554	3599705	NA			NA			NA			NA			NA
	6	acetylneuraminate ABC transporter	U876_16515	3601446	3599965	V469_16110	3530779	3529298	AHML_07165	1577869	1579350	V428_07385	1577540	1579021	V429_07390	1577539	1579020	NA
	7	N-acetylmannosamine kinase	U876_16520	3602396	3601479	V469_16115	3531729	3530812	AHML_07160	1576919	1577836	V428_07380	1576590	1577507	V429_07385	1576589	1577506	NA
	8	N-acetylmannosamine-6-phosphate 2-epimerase	U876_16525	3603100	3602393	V469_16120	3532433	3531726	AHML_07155	1576296	1576922	V428_07375	1575886	1576593	V429_07380	1575885	1576592	NA
	9	N-acetylmannosamine kinase	U876_16530	3604323	3603451	V469_16125	3533656	3532784	AHML_07150	1574992	1575864	V428_07370	1574663	1575535	V429_07375	1574662	1575534	NA
	10	N-acetylneuraminate lyase	U876_16535	3604604	3605503	V469_16130	3533937	3534836	AHML_07145	1574711	1573812	V428_07365	1574382	1573483	V429_07370	1574381	1573482	NA
	11	peroxidase	U876_16540	3606135	3608342	V469_16135	3535468	3537675	AHML_07140	1573180	1570973	V428_07360	1572851	1570644	V429_07365	1572850	1570643	NA
	12	DeoR faimly transcriptional regulator	U876_16545	3609175	3609912	V469_16140	3538508	3539245	NA			V428_07355	1569811	1569074	V429_07360	1569810	1569073	NA
	13	fucose permease	U876_16550	3610054	3611274	V469_16145	3539387	3540607	AHML_07130	1569249	1568041	V428_07350	1568932	1567712	V429_07355	1568931	1567711	NA
	14	sugar isomerase	U876_16555	3611284	3613062	V469_16150	3540617	3542395	AHML_07125	1568031	1566253	V428_07345	1567702	1565924	V429_07350	1567701	1565923	NA
	15	L-fuculose kinase	U876_16560	3613129	3614577	V469_16155	3542462	3543910	AHML_07120	1566186	1564738	V428_07340	1565857	1564409	V429_07345	1565856	1564408	NA
	16	fructose-bisphosphate aldolase	U876_16565	3614574	3615416	V469_16160	3543907	3544749	AHML_07115	1564741	1563899	V428_07335	1564412	1563570	V429_07340	1564411	1563569	NA
	17	L-fucose mutarotase	U876_16570	3615426	3615854	V469_16165	3544759	3545187	AHML_07110	1563889	1563461	V428_07330	1563560	1563132	V429_07335	1563559	1563131	NA
	18	alcohol dehydrogenase	U876_16575	3615962	3617110	V469_16170	3545295	3546443	AHML_07105	1563353	1562205	V428_07325	1563024	1561876	V429_07330	1563023	1561875	NA
	19	ABC transporter ATP-binding protein	U876_16580	3618716	3617316	V469_16175	3548049	3546649	AHML_07100	1560599	1561999	V428_07320	1560270	1561670	V429_07325	1560269	1561669	NA
	20	ABC transporter permease	U876_16585	3619509	3618709	V469_16180	3548842	3548042	AHML_07095	1559806	1560606	V428_07315	1559477	1560277	V429_07320	1559476	1560276	NA
	21	ABC transporter permease	U876_16590	3620449	3619499	V469_16185	3549782	3548832	AHML_07090	1558866	1559816	V428_07310	1558537	1559487	V429_07315	1558536	1559486	NA
	22	ABC transporter substrate-binding protein	U876_16595	3621963	3620449	V469_16190	3551296	3549782	AHML_07085	1557352	1558866	V428_07305	1557023	1558537	V429_07310	1557022	1558536	NA
RGP14	1	hypothetical protein	U876_17720	3863341	3862649	NA			NA			NA			NA			NA
	2	hypothetical protein	U876_17725	3864039	3863341	NA			NA			NA			NA			NA
	3	hypothetical protein	U876_17730	3865991	3864039	NA			NA			NA			NA			AHA_1121	1216332	1218284
	4	type III secretion protein	U876_17735	3866785	3865991	NA			NA			NA			NA			NA
	5	type IV secretion protein Rhs	U876_17740	3866782	3868824	V469_13090	2877283	2875235	AHML_10030	2202778	2204826	V428_10300	2202428	2204476	V429_10305	2202420	2204468	AHA_1848	2019669	2021714
	6	hypothetical protein	U876_17745	3868836	3869123	V469_13095	2877581	2877294	NA			NA			NA			AHA_1847	2019371	2019658
	7	hypothetical protein	U876_17750	3869323	3869841	V469_13200	2905938	2906456	AHML_10025	2201982	2202500	NA			NA			AHA_1826	1990515	1991033
	8	hypothetical protein	U876_17765	3872656	3873534	NA			NA			NA			NA			NA
	9	hypothetical protein	U876_17770	3873848	3874675	NA			NA			NA			NA			NA
	10	hypothetical protein	U876_17775	3874714	3876345	NA			NA			NA			NA			NA
	11	GTP-binding protein	U876_17780	3876332	3878077	NA			NA			NA			NA			NA
	12	hypothetical protein	U876_17785	3880908	3878245	NA			NA			NA			NA			NA
	13	hypothetical protein	U876_17790	3881948	3880908	NA			NA			NA			NA			NA
	14	hypothetical protein	U876_17795	3883528	3881954	NA			NA			NA			NA			NA
	15	hypothetical protein	U876_17800	3883759	3884709	NA			AHML_07035	1544473	1543523	V428_07255	1544144	1543194	V429_07260	1544143	1543193	NA
	16	hypothetical protein	U876_17805	3884721	3885281	NA			NA			NA			NA			NA
	17	DNA-binding protein	U876_17810	3885614	3885270	NA			NA			NA			NA			NA
	18	hypothetical protein	U876_17815	3885762	3886949	NA			NA			NA			NA			NA
	19	hypothetical protein	U876_17820	3887001	3887447	NA			AHML_07015	1541619	1541173	V428_07240	1541290	1540844	V429_07245	1541289	1540843	NA
	20	hypothetical protein	U876_17825	3887534	3887959	NA			AHML_07010	1541086	1540661	V428_07235	1540757	1540332	V429_07240	1540756	1540331	NA
	21	hypothetical protein	U876_17830	3888373	3888687	NA			NA			NA			NA			NA
	22	DNA repair protein RadC	U876_17835	3888760	3889257	NA			AHML_06995	1539348	1539845	V428_07220	1539019	1539516	V429_07225	1539018	1539515	NA
	23	hypothetical protein	U876_17840	3889254	3889445	NA			AHML_06990	1539351	1539160	V428_07215	1539022	1538831	V429_07220	1539021	1538830	NA
	24	hypothetical protein	U876_17845	3889471	3889809	NA			NA			NA			NA			NA
	25	hypothetical protein	U876_17850	3889925	3890431	NA			AHML_06985	1538581	1539075	V428_07210	1538252	1538746	V429_07215	1538251	1538745	NA
	26	hypothetical protein	U876_17855	3890431	3890646	NA			AHML_06980	1538366	1538581	V428_07205	1538037	1538252	V429_07210	1538036	1538251	NA
	27	hypothetical protein	U876_17860	3890643	3891005	NA			AHML_06975	1538007	1538369	V428_07200	1537678	1538040	V429_07205	1537677	1538039	NA
	28	hypothetical protein	U876_17865	3891084	3891626	NA			AHML_06970	1537386	1537928	V428_07195	1537057	1537599	V429_07200	1537056	1537598	NA
	29	hypothetical protein	U876_17870	3891628	3891969	NA			AHML_06965	1537384	1537028	V428_07190	1537055	1536699	V429_07195	1537054	1536698	NA
	30	hypothetical protein	U876_17875	3892095	3892340	NA			NA			NA			NA			NA
	31	hypothetical protein	U876_17880	3892430	3892744	NA			AHML_06960	1536944	1536630	V428_07185	1536615	1536301	V429_07190	1536614	1536300	NA
	32	hypothetical protein	U876_17885	3892747	3893142	NA			NA			NA			NA			NA
	33	ompA	U876_17900	3895278	3894580	NA			NA			NA			NA			NA
	34	transposase	U876_17915	3898611	3897871	NA			NA			NA			NA			NA
RGP15	1	hypothetical protein	U876_17935	3903232	3904182	V469_17310	3791687	3792637	AHML_05830	1286485	1285535	V428_06035	1286157	1285207	V429_06035	1286156	1285206	AHA_1087	1185841	1186791
	2	endonuclease	U876_17940	3904277	3905266	V469_17315	3792732	3793721	AHML_05825	1285440	1284451	V428_06030	1285112	1284123	V429_06030	1285111	1284122	AHA_1086	1184757	1185746
	3	hypothetical protein	U876_17945	3905263	3906231	V469_17320	3793718	3794686	AHML_05820	1284454	1283486	V428_06025	1284126	1283158	V429_06025	1284125	1283157	NA
	4	DNA-binding protein	U876_17950	3906582	3906232	V469_17325	3795037	3794687	AHML_05815	1283135	1283485	V428_06020	1282807	1283157	V429_06020	1282806	1283156	AHA_1084	1183418	1183768
	5	hypothetical protein	U876_17955	3906744	3907577	V469_17330	3795199	3796032	AHML_05810	1282922	1282140	V428_06015	1282645	1281812	V429_06015	1282644	1281811	NA
	6	hypothetical protein	U876_17960	3907581	3908036	V469_17335	3796036	3796491	AHML_05805	1282136	1281681	V428_06010	1281808	1281353	V429_06010	1281807	1281352	NA
	7	hypothetical protein	U876_17970	3908764	3909189	V469_17345	3797219	3797644	AHML_05795	1280953	1280528	V428_06000	1280625	1280200	V429_06000	1280624	1280199	AHA_1080	1181510	1181935
	8	hypothetical protein	U876_17975	3909199	3909609	V469_17350	3797654	3798064	AHML_05790	1280518	1280108	V428_05995	1280190	1279780	V429_05995	1280189	1279779	NA
	9	hypothetical protein	U876_17980	3909602	3909907	V469_17355	3798057	3798362	AHML_05785	1280115	1279810	V428_05990	1279787	1279482	V429_05990	1279786	1279481	NA
	10	DNA repair protein RadC	U876_17985	3909979	3910476	V469_17360	3798434	3798931	AHML_05780	1279738	1279241	V428_05985	1279410	1278913	V429_05985	1279409	1278912	AHA_1079	1180233	1180763
	11	hypothetical protein	U876_17990	3910617	3910865	V469_17365	3799072	3799320	NA			V428_05980	1278772	1278524	V429_05980	1278771	1278523	NA
	12	pyrroloquinoline quinone biosynthesis protein	U876_17995	3911686	3911015	V469_17370	3800141	3799470	NA			V428_05975	1277703	1278374	V429_05975	1277702	1278373	NA
	13	7-cyano-7-deazaguanine synthase	U876_18000	3912418	3911723	V469_17375	3800873	3800178	AHML_05765	1277299	1277994	V428_05970	1276971	1277666	V429_05970	1276970	1277665	NA
	14	hypothetical protein	U876_18005	3918241	3918465	NA			NA			NA			NA			NA
	15	hypothetical protein	U876_18010	3918863	3918633	V469_17385	3807318	3807088	AHML_05740	1270854	1271084	V428_05960	1270526	1270756	V429_05960	1270525	1270755	NA
	16	hypothetical protein	U876_18015	3919597	3919067	V469_17390	3808052	3807522	AHML_05735	1270120	1270650	V428_05955	1269792	1270322	V429_05955	1269791	1270321	NA
	17	DEAD/DEAH box helicase	U876_18020	3924049	3919610	V469_17395	3812504	3808065	AHML_05730	1265668	1270107	V428_05950	1265340	1269779	V429_05950	1265339	1269778	NA
	18	hypothetical protein	U876_18025	3924890	3924054	V469_17400	3813345	3812509	AHML_05725	1264827	1265663	V428_05945	1264499	1265335	V429_05945	1264498	1265334	NA
	19	hypothetical protein	U876_18035	3928952	3928080	V469_17410	3817408	3816536	AHML_05715	1260803	1261636	V428_05935	1260436	1261308	V429_05935	1260435	1261307	NA
	20	DEAD/DEAH box helicase	U876_18040	3931416	3928936	V469_17415	3819872	3817392	AHML_05710	1258300	1260780	V428_05930	1257972	1260452	V429_05930	1257971	1260451	NA
	21	helicase SNF2	U876_18045	3934517	3931416	V469_17420	3822973	3819872	NA			V428_05925	1254871	1257972	V429_05925	1254870	1257971	NA
	22	hypothetical protein	U876_18060	3937434	3936610	V469_17435	3825890	3825066	AHML_05685	1252282	1253106	V428_05910	1251954	1252778	V429_05910	1251953	1252777	NA
	23	TonB-dependent receptor	U876_18070	3938553	3940625	V469_17445	3827010	3829082	AHML_05675	1251210	1249090	V428_05900	1250834	1248762	V429_05900	1250833	1248761	NA
	24	hypothetical protein	U876_18075	3940628	3941698	V469_17450	3829085	3830155	AHML_05670	1249087	1248017	V428_05895	1248759	1247689	V429_05895	1248773	1247688	NA
	25	ABC transporter substrate-binding protein	U876_18080	3941695	3942723	V469_17455	3830152	3831180	AHML_05665	1248020	1246992	V428_05890	1247692	1246664	V429_05890	1247691	1246663	NA
	26	ABC transporter permease	U876_18085	3942710	3943462	V469_17460	3831167	3831919	AHML_05660	1247005	1246253	V428_05885	1246677	1245925	V429_05885	1246676	1245924	NA
	27	nitrate ABC transporter ATP-binding protein	U876_18090	3943459	3944133	V469_17465	3831916	3832590	NA			V428_05880	1245928	1245254	V429_05880	1245927	1245253	NA
	28	transcriptional regulator	U876_18095	3944346	3944819	V469_17470	3832804	3833277	AHML_05650	1245368	1244895	V428_05875	1245040	1244567	V429_05875	1245039	1244566	NA
	29	membrane protein	U876_18100	3944929	3946968	V469_17475	3833387	3835426	AHML_05645	1244785	1242746	V428_05870	1244457	1242418	V429_05870	1244456	1242417	NA
	30	Crp/Fnr family transcriptional regulator	U876_18105	3947739	3947023	V469_17480	3836197	3835481	AHML_05640	1241975	1242691	V428_05865	1241647	1242363	V429_05865	1241646	1242362	NA
	31	ABC transporter substrate-binding protein	U876_18110	3947836	3948915	V469_17485	3836294	3837373	AHML_05635	1241788	1240799	V428_05860	1241550	1240471	V429_05860	1241549	1240470	NA
	32	ABC transporter permease	U876_18115	3948915	3949934	V469_17490	3837373	3838392	AHML_05630	1240799	1239780	V428_05855	1240471	1239452	V429_05855	1240470	1239451	NA
	33	ABC transporter	U876_18120	3949931	3950671	V469_17495	3838389	3839129	AHML_05625	1239783	1239043	V428_05850	1239455	1238715	V429_05850	1239454	1238714	NA
	34	cupin	U876_18125	3950710	3951057	V469_17500	3839168	3839515	AHML_05620	1239004	1238657	V428_05845	1238676	1238329	V429_05845	1238675	1238328	NA
	35	hypothetical protein	U876_18130	3951061	3951831	V469_17505	3839519	3840289	NA			V428_05840	1238325	1237555	V429_05840	1238324	1237554	NA
	36	hypothetical protein	U876_18135	3951868	3952308	V469_17510	3840326	3840766	AHML_05610	1237846	1237406	V428_05835	1237518	1237078	V429_05835	1237517	1237077	NA
	37	hypothetical protein	U876_18140	3955063	3954395	V469_17515	3843521	3842853	AHML_05605	1234651	1235319	V428_05825	1234323	1234991	V429_05830	1234322	1234990	NA
	38	polyphosphate kinase	U876_18155	3959015	3959839	V469_17530	3847473	3848297	AHML_05590	1230698	1229874	V428_05815	1230370	1229546	V429_05820	1230369	1229545	NA
	39	sulfate transporter	U876_18160	3961462	3959864	V469_17535	3849920	3848322	AHML_05585	1228251	1229849	V428_05810	1227923	1229521	V429_05815	1227922	1229520	NA
	40	sugar dehydrogenase	U876_18165	3961728	3962789	V469_17540	3850186	3851247	AHML_05580	1227985	1226924	V428_05805	1227657	1226596	V429_05810	1227656	1226595	NA
RGP16	1	hypothetical protein	U876_18670	4065891	4066115	V469_18045	3954331	3954555	AHML_05090	1123759	1123983	V428_05300	1123452	1123676	V429_05305	1123437	1123661	NA
	2	hypothetical protein	U876_18680	4068075	4068479	V469_18055	3956514	3956918	AHML_05080	1121396	1121800	V428_05290	1121091	1121495	V429_05295	1121076	1121480	NA
	3	hypothetical protein	U876_18685	4068482	40700621	V469_18060	3956921	3958501	AHML_05075	1119813	1121393	V428_05285	1119508	1121088	V429_05290	1119493	1121073	NA
	4	hypothetical protein	U876_18690	4070066	4071265	V469_18065	3958505	3959704	AHML_05070	1118610	1119809	V428_05280	1118305	1119504	V429_05285	1118290	1119489	NA
	5	curculin (mannose-binding) lectin protein	U876_18695	4071305	4074898	V469_18070	3959744	3963337	AHML_05065	1114977	1118570	NA			NA			NA
	6	hypothetical protein	U876_18700	4075281	4074895	V469_18075	3963720	3963334	AHML_05060	1114597	1114980	V428_05270	1114294	1114680	V429_05275	1114279	1114665	NA
	7	lipoprotein	U876_18705	4078850	4075278	V469_18080	3967289	3963717	AHML_05055	1111025	1114597	V428_05265	1110725	1114297	V429_05270	1110710	1114282	NA
	8	hypothetical protein	U876_18710	4079273	4079461	V469_18085	3967712	3967900	NA			NA			V429_05265	1110287	1110099	NA
	9	hypothetical protein	U876_18715	4080569	4079820	V469_18090	3969008	3968259	AHML_05050	1109306	1110055	V428_05255	1109006	1109755	V429_05260	1108991	1109740	NA
	10	hypothetical protein	U876_18720	4081031	4080609	V469_18095	3969470	3969048	AHML_05045	1108844	1109266	V428_05250	1108544	1108966	V429_05255	1108529	1108951	NA
	11	hypothetical protein	U876_18725	4081585	4081028	V469_18100	3970024	3969467	AHML_05040	1108290	1108847	V428_05245	1107990	1108547	V429_05250	1107975	1108532	NA
	12	hypothetical protein	U876_18730	4082091	4081585	V469_18105	3970530	3970024	AHML_05035	1107784	1108290	V428_05240	1107484	1107990	V429_05245	1107469	1107975	NA
	13	hypothetical protein	U876_18735	4082438	4082133	V469_18110	3970877	3970572	AHML_05030	1107431	1107742	V428_05235	1107137	1107442	V429_05240	1107122	1107427	NA
	14	hypothetical protein	U876_18740	4082902	4082447	V469_18115	3971341	3970886	AHML_05025	1106973	1107428	V428_05230	1106673	1107128	V429_05235	1106658	1107113	NA
	15	capsid protein	U876_18745	4084260	4082974	V469_18120	3972699	3971413	AHML_05020	1105615	1106901	V428_05225	1105315	1106601	V429_05230	1105300	1106586	NA
	16	serine peptidase	U876_18750	4085264	4084329	V469_18125	3973703	3972768	AHML_05015	1104611	1105546	V428_05220	1104311	1105246	V429_05225	1104296	1105231	NA
	17	portal protein	U876_18755	4086505	4085252	V469_18130	3974944	3973691	AHML_05010	1103370	1104623	V428_05215	1103070	1104323	V429_05220	1103055	1104308	NA
	18	hypothetical protein	U876_18760	4086693	4086505	V469_18135	3975132	3974944	AHML_05005	1103182	1103370	V428_05210	1102882	1103070	V429_05215	1102867	1103055	NA
	19	terminase	U876_18765	4088408	4086687	V469_18140	3976847	3975126	AHML_05000	1101467	1103188	V428_05205	1101167	1102888	V429_05210	1101152	1102873	NA
	20	terminase	U876_18770	4088903	4088418	V469_18145	3977342	3976857	NA			V428_05200	1100672	1101157	V429_05205	1100657	1101142	NA
	21	HNH endonuclease	U876_18775	4089379	4088999	V469_18150	3977818	3977438	NA			V428_05195	1100196	1100576	V429_05200	1100181	1100561	NA
	22	hypothetical protein	U876_18780	4090337	4089798	V469_18160	3978776	3978237	AHML_04980	1099538	1100077	V428_05190	1099238	1099777	V429_05195	1099223	1099762	NA
	23	glycoside hydrolase family 24	U876_18785	4090337	4090828	V469_18165	3979267	3978776	AHML_04975	1099047	1099538	V428_05185	1098747	1099238	V429_05190	1098732	1099223	AHA_2050	2253952	2254443
	24	hypothetical protein	U876_18790	4091022	4090828	V469_18170	3979461	3979267	AHML_04970	1098853	1099047	V428_05180	1098553	1098747	V429_05185	1098538	1098732	NA
	25	hypothetical protein	U876_18795	4091971	4091690	V469_18175	3980410	3980129	NA			V428_05175	1097604	1097885	V429_05180	1097589	1097870	NA
	26	hypothetical protein	U876_18800	4092108	4093034	V469_18180	3980547	3981473	AHML_04960	1097767	1096841	V428_05170	1097467	1096541	V429_05175	1097452	1096526	NA
	27	ATPase	U876_18805	4096868	4095873	V469_18185	3985307	3984312	AHML_04950	1093007	1094002	V428_05165	1092707	1093702	V429_05170	1092692	1093687	NA
	28	DNA adenine methylase	U876_18810	4098134	4097073	V469_18190	3986573	3985512	AHML_04945	1091741	1092802	V428_05160	1091441	1092502	V429_05165	1091426	1092487	NA
	29	hypothetical protein	U876_18815	4103138	4100598	V469_18195	3991577	3989037	NA			V428_05155	1086437	1088977	V429_05160	1086422	1088962	NA
	30	transposase	U876_18820	4103899	4103699	V469_18200	3992338	3992138	AHML_04935	1085976	1086176	V428_05150	1085676	1085876	V429_05155	1085661	1085861	NA
	31	antitermination protein	U876_18825	4104688	4104068	V469_18205	3993127	3992507	AHML_04930	1085187	1085807	V428_05145	1084887	1085507	V429_05150	1084872	1085492	NA
	32	hypothetical protein	U876_18830	4105056	4104688	V469_18210	3993495	3993127	NA			V428_05140	1084519	1084887	V429_05145	1084504	1084872	NA
	33	hypothetical protein	U876_18835	4106051	4105062	V469_18215	3994490	3993501	AHML_04920	1083824	1084813	V428_05135	1083524	1084513	V429_05140	1083509	1084498	NA
	34	hypothetical protein	U876_18840	4106311	4106048	V469_18220	3994750	3994487	AHML_04915	1083564	1083827	V428_05130	1083264	1083527	V429_05135	1083249	1083512	NA
	35	hypothetical protein	U876_18845	4107450	4107055	V469_18225	3995889	3995494	AHML_04910	1082425	1082820	V428_05125	1082125	1082520	V429_05130	1082110	1082505	NA
	36	hypothetical protein	U876_18850	4107916	4107440	V469_18230	3996355	3995879	AHML_04905	1081953	1082435	V428_05120	1081659	1082135	V429_05125	1081644	1082120	NA
	37	hypothetical protein	U876_18855	4108137	4107919	V469_18235	3996576	3996358	AHML_04900	1081738	1081956	V428_05115	1081438	1081656	V429_05120	1081423	1081641	NA
	38	DNA-binding protein	U876_18860	4108835	4108137	V469_18240	3997274	3996576	AHML_04895	1081040	1081738	V428_05110	1080740	1081438	V429_05115	1080725	1081423	NA
	39	hypothetical protein	U876_18865	4109106	4108852	V469_18245	3997545	3997291	AHML_04890	1080769	1081023	V428_05105	1080469	1080723	V429_05110	1080454	1080708	NA
	40	hypothetical protein	U876_18870	4109597	4109106	V469_18250	3998036	3997545	AHML_04885	1080278	1080769	V428_05100	1079978	1080469	V429_05105	1079963	1080454	NA
	41	hypothetical protein	U876_18875	4110696	4109575	V469_18255	3999135	3998014	AHML_04880	1079179	1080300	V428_05095	1078879	1080000	V429_05100	1078864	1079985	NA
	42	hypothetical protein	U876_18885	4111775	4110819	V469_18265	4000214	3999258	AHML_04875	1078100	1079056	V428_05090	1077800	1078756	V429_05090	1077785	1078741	NA
	43	Lambda phage phage regulatory protein CII	U876_18890	4112667	4112170	V469_18270	4001106	4000609	AHML_04870	1077208	1077705	V428_05085	1076908	1077405	V429_05085	1076893	1077390	NA
	44	peptidase S24	U876_18895	4113268	4113666	V469_18275	4001707	4002105	AHML_04860	1076607	1076209	V428_05080	1076307	1075909	V429_05080	1076292	1075894	NA
	45	hypothetical protein	U876_18900	4114292	4114065	V469_18280	4002731	4002504	AHML_04855	1075583	1075810	V428_05075	1075283	1075510	V429_05075	1075268	1075495	NA
	46	hypothetical protein	U876_18905	4114607	4114828	V469_18285	4003046	4003267	AHML_04850	1075283	1075047	V428_05070	1074968	1074747	V429_05070	1074953	1074732	NA
	47	hypothetical protein	U876_18910	4114866	4115852	V469_18290	4003305	4004291	AHML_04845	1075009	1074023	V428_05065	1074709	1073723	V429_05065	1074694	1073708	NA
	48	hypothetical protein	U876_18915	4115849	4116286	V469_18295	4004288	4004725	AHML_04840	1074026	1073589	V428_05060	1073726	1073289	V429_05060	1073711	1073274	NA
	49	hypothetical protein	U876_18920	4116262	4116456	V469_18300	4004701	4004895	AHML_04835	1073613	1073419	V428_05055	1073313	1073119	V429_05055	1073298	1073104	NA
	50	hypothetical protein	U876_18925	4116538	4116795	V469_18305	4004977	4005234	AHML_04830	1073337	1073080	V428_05050	1073037	1072780	V429_05050	1073022	1072765	NA
	51	phage excisionase	U876_18935	4117026	4117214	V469_18315	4005465	4005653	NA			V428_05040	1072549	1072361	V429_05040	1072534	1072346	NA
	52	integrase	U876_18940	4117190	4118497	V469_18320	4005629	4006936	AHML_04815	1072685	1071378	V428_05035	1072385	1071078	V429_05035	1072370	1071063	NA
RGP17	1	polyphosphate glucokinase	U876_19120	4156965	4157729	NA			AHML_04640	1032910	1032152	NA			NA			NA
	2	hypothetical protein	U876_19125	4158297	4157842	NA			AHML_04635	1031584	1032039	V428_04850	1031284	1031739	V429_04850	1031269	1031724	NA
	3	DL-methionine transporter ATP-binding subunit	U876_19130	4158769	4159812	NA			AHML_04630	1031112	1030069	V428_04845	1030812	1029769	V429_04845	1030797	1029754	AHA_0915	989420	988377
	4	methionine ABC transporter permease	U876_19135	4159889	4160542	NA			AHML_04625	1029992	1029339	V428_04840	1029692	1029039	V429_04840	1029677	1029024	AHA_0914	988396	987743
	5	DL-methionine transporter substrate-binding subunit	U876_19140	4160568	4161368	NA			AHML_04620	1029313	1028513	V428_04835	1029013	1028213	V429_04835	1028998	1028198	AHA_0913	987717	986917
	6	transcriptional regulator	U876_19145	4161465	4161965	NA			AHML_04615	1028415	1027915	V428_04830	1028115	1027615	V429_04830	1028100	1027600	AHA_0912	986871	986320
	7	chemotaxis protein	U876_19150	4164026	4162050	NA			AHML_04610	1025848	1027830	V428_04825	1025554	1027530	V429_04825	1025539	1027515	AHA_0910	984118	986094
	8	diguanylate phosphodiesterase	U876_19155	4165276	4164065	NA			AHML_04605	1024604	1025815	V428_04820	1024304	1025515	V429_04820	1024289	1025500	AHA_0909	982892	984079
	9	histidine kinase	U876_19160	4169534	4165257	NA			AHML_04600	1020346	1024623	V428_04815	1020046	1024323	V429_04815	1020031	1024308	AHA_0908	978610	982887
	10	hypothetical protein	U876_19165	4169887	4169684	NA			AHML_04595	1019993	1020196	V428_04810	1019693	1019896	V429_04810	1019678	1019881	AHA_0907	978257	978460
	11	deoxyguanosinetriphosphate triphosphohydrolase	U876_19170	4171571	4170216	NA			AHML_04590	1018309	1019664	V428_04805	1018009	1019364	V429_04805	1017994	1019349	AHA_0906	976579	977934
RGP18	1	transposase	U876_23545	5090024	5091151	NA			NA			NA			NA			NA
	2	transcriptional antiterminator	U876_23555	5092846	5094825	NA			NA			NA			NA			NA
	3	hypothetical protein	U876_23560	5094822	5095079	NA			NA			NA			NA			NA
	4	hypothetical protein	U876_23565	5095304	5097427	NA			NA			NA			NA			NA
	5	hypothetical protein	U876_23570	5097543	5098157	NA			NA			NA			NA			NA
	6	hypothetical protein	U876_23575	5098157	5098921	NA			NA			NA			NA			NA
	7	carbon-phosphorus lyase complex subunit PhnJ	U876_23580	5098914	5099726	NA			NA			NA			NA			NA
	8	hypothetical protein	U876_23585	5099723	5100769	NA			NA			NA			NA			NA
	9	phosphonate C-P lyase system protein PhnH	U876_23590	5100769	5101335	NA			NA			NA			NA			NA
	10	phosphonate C-P lyase system protein PhnG	U876_23595	5101332	5101769	NA			NA			NA			NA			NA
	11	hypothetical protein	U876_23600	5101775	5102293	NA			NA			NA			NA			NA
	12	ABC transporter ATP-binding protein	U876_23605	5102290	5103117	NA			NA			NA			NA			NA
	13	ABC transporter permease	U876_23610	5103144	5104193	NA			NA			NA			NA			NA
	14	hypothetical protein	U876_23615	5104190	5105293	NA			NA			NA			NA			NA
	15	hypothetical protein	U876_23620	5105494	5106813	NA			NA			NA			NA			NA
	16	transcriptional regulator	U876_23640	5109634	5109864	NA			NA			NA			NA			NA
	17	ATPase AAA	U876_23650	5113134	5114792	NA			NA			NA			NA			NA
	18	transcriptional antiterminator	U876_23655	5114789	5116882	NA			NA			NA			NA			NA
	19	transcriptional antiterminator	U876_23660	5116866	5117693	NA			NA			NA			NA			NA
	20	conjugal transfer protein TraA	U876_23665	5118052	5117798	NA			NA			NA			NA			NA
	21	conjugal transfer protein TraB	U876_23670	5119935	5118634	NA			NA			NA			NA			NA
	22	conjugal transfer protein TraK	U876_23675	5120843	5119938	NA			NA			NA			NA			NA
	23	pilus assembly protein	U876_23680	5121462	5120827	NA			NA			NA			NA			NA
	24	conjugal transfer protein TraL	U876_23685	5121740	5121459	NA			NA			NA			NA			NA
	25	hypothetical protein	U876_23695	5122527	5122270	NA			NA			NA			NA			NA
	26	hypothetical protein	U876_23700	5122979	5122524	NA			NA			NA			NA			NA
	27	hypothetical protein	U876_23705	5123375	5123004	NA			NA			NA			NA			NA
	28	hypothetical protein	U876_23710	5123626	5123387	NA			NA			NA			NA			NA
	29	hypothetical protein	U876_23715	5123824	5123636	NA			NA			NA			NA			NA
	30	hypothetical protein	U876_23720	5124031	5123837	NA			NA			NA			NA			NA
	31	hypothetical protein	U876_23725	5125517	5125122	NA			NA			NA			NA			NA
	32	conjugal transfer protein	U876_23730	5126297	5125668	NA			NA			NA			NA			NA
	33	conjugal transfer protein TraI	U876_23740	5131769	5128716	NA			NA			NA			NA			NA
	34	hypothetical protein	U876_23745	5132543	5132743	NA			NA			NA			NA			NA
	35	DNA topoisomerase III	U876_23750	5132743	5134938	NA			NA			NA			NA			NA
	36	hypothetical protein	U876_23755	5136259	5135780	NA			NA			NA			NA			NA
	37	hypothetical protein	U876_23760	5137085	5136510	NA			NA			NA			NA			NA
	38	hypothetical protein	U876_23765	5137602	5137141	NA			NA			NA			NA			NA
	39	hypothetical protein	U876_23770	5138039	5137602	NA			NA			NA			NA			NA
	40	hypothetical protein	U876_23775	5138712	5138104	NA			NA			NA			NA			NA
	41	restriction endonuclease subunit M	U876_23780	5139182	5139811	NA			NA			NA			NA			NA
	42	hypothetical protein	U876_23785	5140132	5139851	NA			NA			NA			NA			NA
	43	plasmid stablization protein ParB	U876_23790	5141343	5140177	NA			NA			NA			NA			NA
	44	cobalamin biosynthesis protein CobQ	U876_23795	5142131	5141346	NA			NA			NA			NA			NA
	45	DNA methyltransferase	U876_23800	5143886	5142639	NA			NA			NA			NA			NA
	46	hypothetical protein	U876_23805	5144238	5143903	NA			NA			NA			NA			NA
	47	hypothetical protein	U876_23810	5144542	5144294	NA			NA			NA			NA			NA
	48	chromosome partitioning protein ParB	U876_23815	5145645	5144686	NA			NA			NA			NA			NA
	49	hypothetical protein	U876_23820	5145990	5145796	NA			NA			NA			NA			NA
	50	hypothetical protein	U876_23825	5146532	5146005	NA			NA			NA			NA			NA
	51	hypothetical protein	U876_23830	5146871	5146542	NA			NA			NA			NA			NA
	52	hypothetical protein	U876_23835	5148056	5146884	NA			NA			NA			NA			NA
	53	hypothetical protein	U876_23840	5148244	5148050	NA			NA			NA			NA			NA
	54	hypothetical protein	U876_23845	5148707	5148315	NA			NA			NA			NA			NA
	55	ATPase	U876_23850	5150225	5148765	NA			NA			NA			NA			NA
	56	hypothetical protein	U876_23855	5150918	5151271	NA			NA			NA			NA			NA
	57	chromosome segregation protein ParM	U876_23860	5151579	5151292	NA			NA			NA			NA			NA
	58	transcriptional regulator HU subunit alpha	U876_23865	5151946	5151674	NA			NA			NA			NA			NA
	59	nuclease	U876_23875	5152643	5152116	NA			NA			NA			NA			NA
	60	hypothetical protein	U876_23880	5153735	5152875	NA			NA			NA			NA			NA
	61	nitrite reductase	U876_23885	5154467	5153952	NA			NA			NA			NA			NA
	62	protein-disulfide isomerase	U876_23890	5155367	5154501	NA			NA			NA			NA			NA
	63	hypothetical protein	U876_23895	5155819	5155526	NA			NA			NA			NA			NA
	64	hypothetical protein	U876_23900	5156303	5155830	NA			NA			NA			NA			NA
	65	hypothetical protein	U876_23905	5157913	5159547	NA			NA			NA			NA			NA
	66	hypothetical protein	U876_23915	5160118	5159912	NA			NA			NA			NA			NA
	67	hypothetical protein	U876_23920	5160471	5160181	NA			NA			NA			NA			NA
	68	MazF family transcriptional regulator	U876_23925	5160847	5160485	NA			NA			NA			NA			NA
	69	cell division protein	U876_23930	5161107	5160847	NA			NA			NA			NA			NA
	70	hypothetical protein	U876_23935	5161442	5161185	NA			NA			NA			NA			NA
	71	hypothetical protein	U876_23940	5162253	5161450	NA			NA			NA			NA			NA
	72	hypothetical protein	U876_23950	5163007	5162477	NA			NA			NA			NA			NA
	73	hypothetical protein	U876_23955	5163555	5163010	NA			NA			NA			NA			NA
	74	hypothetical protein	U876_23960	5163973	5163572	NA			NA			NA			NA			NA
	75	phosphohydrolase	U876_23965	5164317	5165429	NA			NA			NA			NA			NA
	76	hypothetical protein	U876_23970	5165445	5165876	NA			NA			NA			NA			NA
	77	hypothetical protein	U876_23975	5167505	5167074	NA			NA			NA			NA			NA
	78	hypothetical protein	U876_23985	5170461	5169892	NA			NA			NA			NA			NA
	79	plasmid stability protein StbA	U876_23990	5170918	5171901	NA			NA			NA			NA			NA
	80	hypothetical protein	U876_23995	5171931	5172200	NA			NA			NA			NA			NA
	81	DNA-binding protein	U876_24000	5172197	5172664	NA			NA			NA			NA			NA
	82	regulator	U876_24005	5173290	5172718	NA			NA			NA			NA			NA
	83	transcriptional regulator	U876_24010	5173889	5173287	NA			NA			NA			NA			NA
	84	transglycosylase	U876_24015	5174432	5173893	NA			NA			NA			NA			NA
	85	Ner	U876_24020	5174710	5174432	NA			NA			NA			NA			NA
	86	conjugal transfer protein TraG	U876_24025	5179377	5175832	NA			NA			NA			NA			NA
	87	conjugal transfer protein TraH	U876_24030	5180823	5179390	NA			NA			NA			NA			NA
	88	conjugal transfer protein TraF	U876_24035	5181876	5180836	NA			NA			NA			NA			NA
	89	DNA helicase	U876_24040	5183485	5181980	NA			NA			NA			NA			NA
	90	hypothetical protein	U876_24045	5183769	5183482	NA			NA			NA			NA			NA
	91	KfrA protein	U876_24050	5184785	5183769	NA			NA			NA			NA			NA
	92	hypothetical protein	U876_24055	5185664	5185278	NA			NA			NA			NA			NA
	93	DNA replication protein	U876_24060	5186648	5185767	NA			NA			NA			NA			NA
	94	hypothetical protein	U876_24065	5188122	5186989	NA			NA			NA			NA			NA
	95	restriction endonuclease subunit R	U876_24070	5191657	5188598	NA			NA			NA			NA			NA
	96	hypothetical protein	U876_24075	5192337	5191660	NA			NA			NA			NA			NA
	97	recombinase RecF	U876_24080	5193454	5192330	NA			NA			NA			NA			NA
	98	DNA methyltransferase	U876_24085	5195348	5193465	NA			NA			NA			NA			NA
	99	hypothetical protein	U876_24090	5195658	5195446	NA			NA			NA			NA			NA
	100	ATP-dependent OLD family endonuclease	U876_24095	5197541	5195661	NA			NA			NA			NA			NA
	101	lxr	U876_24100	5198523	5198155	NA			NA			NA			NA			NA
	102	hypothetical protein	U876_24105	5198549	5198983	NA			NA			NA			NA			NA
	103	hypothetical protein	U876_24115	5201242	5200748	NA			NA			NA			NA			NA
	104	serine/threonine protein kinase	U876_24120	5202551	5201247	NA			NA			NA			NA			NA
	105	XRE family transcriptional regulator	U876_24125	5202806	5202555	NA			NA			NA			NA			NA
	106	integrase	U876_24130	5204026	5203022	NA			NA			NA			NA			NA
	107	hypothetical protein	U876_24135	5204559	5204029	NA			NA			NA			NA			NA
	108	hypothetical protein	U876_24140	5204907	5205548	NA			NA			NA			NA			NA
	109	hypothetical protein	U876_24150	5206875	5207423	NA			NA			NA			NA			NA
	110	hypothetical protein	U876_24155	5208166	5207441	NA			NA			NA			NA			NA
	111	hypothetical protein	U876_24160	5208789	5208481	NA			NA			NA			NA			NA
	112	transposase	U876_24170	5209247	5209642	NA			NA			NA			NA			NA
	113	transposase	U876_24175	5209600	5210478	V469_07900	1704718	1705596	NA			V428_15220	3324441	3323563	V429_15245	3324414	3323536	NA
	114	permease	U876_24180	5211076	5210828	NA			NA			NA			NA			NA
	115	hypothetical protein	U876_24185	5211422	5211150	NA			NA			NA			NA			NA
	116	DNA primase	U876_24190	5213115	5211409	NA			NA			NA			NA			NA
	117	hypothetical protein	U876_24195	5213680	5213294	NA			NA			NA			NA			NA
	118	NgrC	U876_24200	5214799	5213939	NA			NA			NA			NA			NA
	119	hypothetical protein	U876_24205	5215332	5215096	NA			NA			NA			NA			NA
	120	hypothetical protein	U876_24210	5215558	5215367	NA			NA			NA			NA			NA
	121	hypothetical protein	U876_24215	5215876	5215679	NA			NA			NA			NA			NA
	122	transposase	U876_24220	5216337	5217464	NA			NA			NA			NA			NA
	123	transcriptional antiterminator	U876_24230	5219159	5221138	NA			NA			NA			NA			NA
	124	hypothetical protein	U876_24235	5221135	5221392	NA			NA			NA			NA			NA
	125	hypothetical protein	U876_24240	5221617	5223740	NA			NA			NA			NA			NA
	126	hypothetical protein	U876_24245	5223856	5224470	NA			NA			NA			NA			NA
	127	hypothetical protein	U876_24250	5224470	5225234	NA			NA			NA			NA			NA
	128	carbon-phosphorus lyase complex subunit PhnJ	U876_24255	5225227	5226039	NA			NA			NA			NA			NA
	129	hypothetical protein	U876_24260	5226036	5227082	NA			NA			NA			NA			NA
	130	phosphonate C-P lyase system protein PhnH	U876_24265	5227082	5227648	NA			NA			NA			NA			NA
	131	phosphonate C-P lyase system protein PhnG	U876_24270	5227645	5228082	NA			NA			NA			NA			NA
	132	hypothetical protein	U876_24275	5228088	5228606	NA			NA			NA			NA			NA
	133	ABC transporter ATP-binding protein	U876_24280	5228603	5229430	NA			NA			NA			NA			NA
	134	ABC transporter permease	U876_24285	5229457	5230506	NA			NA			NA			NA			NA
	135	ABC transporter substrate binding protein	U876_24290	5230503	5231606	NA			NA			NA			NA			NA
	136	hypothetical protein	U876_24295	5231807	5233126	NA			NA			NA			NA			NA
	137	transcriptional regulator	U876_24315	5235947	5236177	NA			NA			NA			NA			NA
	138	ATPase AAA	U876_24325	5239447	5241105	NA			NA			NA			NA			NA
	139	transcriptional antiterminator	U876_24330	5241102	5243195	NA			NA			NA			NA			NA
	140	transcriptional antiterminator	U876_24335	5243179	5244006	NA			NA			NA			NA			NA
RGP19	1	TnsA endonuclease	NA			NA			AHML_00260	59743	60393	NA			NA			NA
	2	Tn7-like transposition protein B	NA			NA			AHML_00265	60383	62536	NA			NA			NA
	3	TnsC ATPase	NA			NA			AHML_00270	62940	63974	NA			NA			NA
	4	helix-turn-helix domain-containing protein	NA			NA			AHML_00275	65828	66082	NA			NA			NA
	5	HipA N-terminal domain-containing protein	NA			NA			AHML_00280	66082	67404	V428_00300	66080	67402	V429_00300	66082	67404	NA
	6	hypothetical protein	NA			NA			AHML_00285	67568	67777	NA			NA			NA
	7	type I site-specific deoxyribonuclease, HsdR family protein	NA			NA			AHML_00290	67848	70817	V428_00305	67843	70815	V429_00305	67845	70817	NA
	8	DNA replication and repair protein recF	NA			NA			AHML_00295	70817	73456	V428_00310	70815	73454	V429_00310	70817	73456	NA
	9	ATP-dependent DNA helicase	NA			NA			AHML_00300	73438	74601	V428_00315	73436	74599	V429_00315	73438	74601	NA
	10	restriction modification system DNA specificity domain-containing protein	NA			NA			AHML_00305	74598	75806	V428_00320	74596	75804	V429_00320	74598	75806	NA
	11	anticodon nuclease	NA			NA			AHML_00310	75803	76918	V428_00325	75801	76916	V429_00325	75803	76918	NA
	12	type I restriction-modification system, M subunit	NA			NA			AHML_00315	76915	78549	V428_00330	76913	78547	V429_00330	76915	78549	NA
	13	hypothetical protein	NA			NA			AHML_00320	79979	80164	NA			NA			NA
	1	hypothetical protein	NA			NA			AHML_06930	1528864	1526114	V428_07160	1528535	1525785	V429_07165	1528534	1525784	NA
	2	DNA methylase containing a Zn-ribbon	NA			NA			AHML_06935	1530946	1528925	NA			NA			NA
	3	hypothetical protein	NA			NA			AHML_06940	1531247	1531450	NA			NA			NA
	4	hypothetical protein	NA			NA			AHML_06945	1532700	1532050	NA			NA			NA
	5	hypothetical protein	NA			NA			AHML_06950	1536289	1533164	V428_07175	1535960	1532835	V429_07180	1535959	1532834	NA
	6	hypothetical protein	NA			NA			AHML_06955	1536546	1536286	NA			NA			NA
	7	hypothetical protein	U876_17880	3892430	3892744	NA			AHML_06960	1536944	1536630	V428_07185	1536615	1536301	V429_07190	1536614	1536300	NA
	8	hypothetical protein	U876_17870	3891628	3891969	NA			AHML_06965	1537384	1537028	V428_07190	1537055	1536699	V429_07195	1537054	1536698	NA
	9	hypothetical protein	U876_17865	3891084	3891626	NA			AHML_06970	1537386	1537928	V428_07195	1537057	1537599	V429_07200	1537056	1537598	NA
	10	hypothetical protein	U876_17860	3890643	3891005	NA			AHML_06975	1538007	1538369	V428_07200	1537678	1538040	V429_07205	1537677	1538039	NA
	11	hypothetical protein	U876_17855	3890431	3890646	NA			AHML_06980	1538366	1538581	V428_07205	1538037	1538252	V429_07210	1538036	1538251	NA
	12	hypothetical protein	U876_17850	3889925	3890431	NA			AHML_06985	1538581	1539075	V428_07210	1538252	1538746	V429_07215	1538251	1538745	NA
	13	hypothetical protein	U876_17840	3889254	3889445	NA			AHML_06990	1539351	1539160	V428_07215	1539022	1538831	V429_07220	1539021	1538830	NA
	14	DNA repair protein RadC	U876_17835	3888760	3889257	NA			AHML_06995	1539845	1539845	V428_07220	1539019	1539516	V429_07225	1539018	1539515	NA
	15	hypothetical protein	NA			NA			AHML_07000	1540247	1539966	V428_07225	1539918	1539637	V429_07230	1539917	1539636	NA
	16	hypothetical protein	NA			NA			AHML_07005	1540297	1540620	V428_07230	1539968	1540291	V429_07235	1539967	1540290	NA
	17	hypothetical protein	U876_17825	3887534	3887959	NA			AHML_07010	1541086	1540661	V428_07235	1540757	1540332	V429_07240	1540756	1540331	NA
	18	hypothetical protein	U876_17820	3887001	3887447	NA			AHML_07015	1541619	1541173	V428_07240	1541290	1540844	V429_07245	1541289	1540843	NA
	19	hypothetical protein	NA			NA			AHML_07020	1542462	1541671	V428_07245	1542133	1541342	V429_07250	1542132	1541341	NA
	20	XRE family transcriptional regulator	NA			NA			AHML_07025	1542613	1542954	V428_07250	1542281	1542625	V429_07255	1542280	1542624	NA
	21	hypothetical protein	NA			NA			AHML_07030	1543377	1542943	NA			NA			NA
	22	phage/plasmid-like protein	U876_17800	3883759	3884709	NA			AHML_07035	1544473	1543523	V428_07255	1544144	1543194	V429_07260	1544143	1543193	NA
	23	hypothetical protein	NA			NA			AHML_07040	1548604	1544573	V428_07260	1548275	1544244	V429_07265	1548274	1544243	NA
	24	hypothetical protein	NA			NA			AHML_07045	1549025	1548618	V428_07265	1548696	1548289	V429_07270	1548695	1548288	NA
	25	radical SAM protein	NA			NA			AHML_07050	1549735	1549022	NA			NA			NA
	26	hypothetical protein	NA			NA			AHML_07055	1550958	1549939	V428_07275	1550629	1549610	V429_07280	1550628	1549609	NA
	27	hypothetical protein	NA			NA			AHML_07060	1551499	1550942	V428_07280	1551170	1550613	V429_07285	1551169	1550612	NA
	28	hypothetical protein	NA			NA			AHML_07065	1552394	1551531	V428_07285	1552065	1551202	V429_07290	1552064	1551201	NA
	29	CP4-57 prophage; DNA-binding transcription alactivator	NA			NA			AHML_07070	1553182	1552775	NA			NA			NA
	30	hypothetical protein	NA			NA			AHML_07075	1554235	1554050	V428_07295	1553906	1553721	V429_07300	1553905	1553720	NA
	31	putative P4-family integrase	NA			NA			AHML_07080	1556179	1554971	V428_07300	1555850	1554642	V429_07305	1555849	1554641	NA
RGP21	1	hypothetical protein	NA			NA			AHML_15465	3500728	3499448	NA			NA			NA
	2	hypothetical protein	NA			NA			AHML_15470	3500822	3501139	NA			NA			NA
	3	hypothetical protein	NA			NA			AHML_15475	3502269	3501523	V428_15995	3501794	3501048	V429_16030	3501766	3501020	NA
	4	hypothetical protein	NA			NA			AHML_15480	3502937	3502266	NA			NA			NA
	5	lipopolysaccharide biosynthesis protein	NA			NA			AHML_15485	3504107	3503379	NA			NA			NA
	6	polysaccharide export protein	NA			NA			AHML_15490	3507049	3504425	V428_16005	3506574	3503950	V429_16040	3506546	3503922	NA
	7	O-antigen chain length determinant protein	NA			NA			AHML_15495	3508277	3507195	V428_16010	3507802	3506720	V429_16045	3507774	3506692	NA
	8	protein RfbC2	NA			NA			AHML_15500	3508871	3508332	NA			NA			NA
	9	glucose-1-phosphate thymidylyltransferase	NA			NA			AHML_15505	3509826	3508885	V428_16020	3509351	3508410	V429_16055	3509323	3508382	NA
	10	dTDP-4-keto-L-rhamnose reductase	NA			NA			AHML_15510	3510608	3509826	V428_16025	3510133	3509351	V429_16060	3510105	3509323	NA
	11	undecaprenyl-phosphate alpha-N-acetylglucosaminyl 1-phosphatetransferase	NA			NA			AHML_15515	3511758	3510697	V428_16030	3511283	3510222	V429_16065	3511255	3510194	NA
	12	phosphomannomutase	NA			NA			AHML_15520	3513233	3511809	NA			NA			NA
	13	glycosyltransferase	NA			NA			AHML_15525	3513985	3513230	NA			NA			NA
	14	mannose-1-phosphate guanylyltransferase	NA			NA			AHML_15530	3515388	3513982	V428_16045	3514913	3513507	V429_16080	3514885	3513479	NA
	15	NUDIX hydrolase	NA			NA			AHML_15535	3515845	3515393	NA			NA			NA
	16	GDP-L-fucose synthetase; Colanic acidbiosynthesis protein wcaG	NA			NA			AHML_15540	3516839	3515859	V428_16055	3516364	3515384	V429_16090	3516336	3515356	NA
	17	GDP-mannose 4,6-dehydratase	NA			NA			AHML_15545	3517481	3516843	NA			NA			NA
	18	group 1 glycosyl transferase	NA			NA			AHML_15550	3518935	3517970	NA			NA			NA
	19	group 1 glycosyl transferase	NA			NA			AHML_15555	3520251	3519202	NA			NA			NA
	20	group 1 glycosyl transferase	NA			NA			AHML_15560	3520739	3520251	NA			NA			NA
	21	acetyltransferase (isoleucine patch superfamily)-like protein	NA			NA			AHML_15565	3521920	3521429	NA			NA			NA
	22	WzxB protein	NA			NA			AHML_15570	3525959	3524709	V428_16075	3525484	3524234	V429_16110	3525456	3524206	NA
	23	glutamine--scyllo-inositol transaminase	NA			NA			AHML_15575	3527059	3525956	V428_16080	3526584	3525481	V429_16115	3526556	3525453	NA
	24	WxcM-like protein	NA			NA			AHML_15580	3527522	3527061	NA			NA			NA
	25	WxcM domain-containing protein	NA			NA			AHML_15585	3527922	3527500	NA			NA			NA
	26	glucose-1-phosphate thymidylyltransferase	NA			NA			AHML_15590	3528832	3527933	NA			NA			NA
	27	dTDP-glucose 4,6 dehydratase	U876_06980	1489192	1490277	V469_07000	1490197	1491282	AHML_15595	3529884	3528796	V428_16095	3529409	3528321	V429_16130	3529381	3528293	AHA_2908	3266912	3267997
RGP22	1	Cas5 family CRISPR-associated protein	NA			NA			AHML_15725	3559110	3558844	V428_16240	3558635	3558369	V429_16275	3558607	3558341	NA
	2	hypothetical protein	NA			NA			AHML_15730	3561154	3559988	V428_16245	3560679	3559513	V429_16280	3560651	3559485	NA
	3	phage transcriptional regulator AlpA	NA			NA			AHML_15735	3561911	3562114	V428_16255	3561436	3561639	V429_16290	3561408	3561611	NA
	4	hypothetical protein	NA			NA			AHML_15740	3562703	3563449	V428_16260	3562228	3562974	V429_16295	3562200	3562946	NA
	5	hypothetical protein	NA			NA			AHML_15745	3564524	3563715	V428_16265	3564067	3563240	V429_16300	3564039	3563212	NA
	6	Isochorismatase hydrolase	NA			NA			AHML_15750	3564777	3565442	V428_16270	3564302	3564967	V429_16305	3564274	3564939	NA
	7	putative succinyl-CoA synthetase subunit alpha	NA			NA			AHML_15755	3565537	3567084	V428_16275	3565062	3566609	V429_16310	3565034	3566581	NA
	8	hypothetical protein	NA			NA			AHML_15760	3567093	3568505	V428_16280	3566618	3568030	V429_16315	3566590	3568002	NA
	9	carbamate kinase	NA			NA			AHML_15765	3568508	3569464	V428_16285	3568033	3568989	V429_16320	3568005	3568961	NA
	10	hypothetical protein	NA			NA			AHML_15770	3569528	3569923	V428_16290	3569053	3569448	V429_16325	3569025	3569420	NA
	11	cytosine transport protein	NA			NA			AHML_15775	3569939	3571183	V428_16295	3569464	3570708	V429_16330	3569436	3570680	NA
	12	putative transcriptional regulator	NA			NA			AHML_15780	3572151	3571240	V428_16300	3571676	3570765	V429_16335	3571648	3570737	NA
	13	Helix-turn-helix domain-containing protein	U876_17950	3906582	3906232	V469_17325	3795037	3794687	AHML_15785	3572500	3572844	V428_16305	3572369	3572025	V429_16340	3572341	3571997	AHA_1084	1183418	1183768
	14	hypothetical protein	NA			NA			AHML_15790	3573116	3573481	V428_16310	3572641	3573006	V429_16345	3572613	3572978	NA
	15	hypothetical protein	NA			NA			AHML_15795	3573499	3574185	V428_16315	3573024	3573710	V429_16350	3572996	3573682	NA
	16	hypothetical protein	NA			NA			AHML_15800	3574270	3574833	NA			NA			NA
	17	hypothetical protein	NA			NA			AHML_15805	3574869	3575294	V428_16330	3574394	3574819	V429_16365	3574366	3574791	NA
	18	hypothetical protein	NA			NA			AHML_15810	3575305	3575733	V428_16335	3574830	3575258	V429_16370	3574802	3575230	NA
	19	hypothetical protein	NA			NA			AHML_15815	3575800	3575988	NA			NA			NA
	20	DNA repair protein RadC	U876_17835	3888760	3889257	NA			AHML_15820	3576077	3576574	V428_16345	3575602	3576099	V429_16380	3575574	3576071	NA
	21	hypothetical protein	NA			NA			AHML_15825	3576571	3577113	NA			NA			NA
	22	hypothetical protein	U876_17850	3889925	3890431	NA			AHML_15830	3577224	3577730	V428_16360	3576749	3577255	V429_16395	3576721	3577227	NA
	23	hypothetical protein	U876_17855	3890431	3890646	NA			AHML_15835	3577730	3577945	V428_16365	3577255	3577470	V429_16400	3577227	3577442	NA
	24	hypothetical protein	U876_17860	3890643	3891005	NA			AHML_15840	3577942	3578304	V428_16370	3577467	3577829	V429_16405	3577439	3577801	NA
	25	hypothetical protein	U876_17865	3891084	3891626	NA			AHML_15845	3578384	3578926	V428_16375	3577909	3578451	V429_16410	3577881	3578423	NA
	26	hypothetical protein	NA			NA			AHML_15850	3578928	3579248	NA			NA			NA
	27	chaperone protein TorD	NA			NA			AHML_15855	3580508	3579849	V428_16390	3580033	3579374	V429_16425	3580005	3579346	NA
	28	trimethylamine N-oxide reductase I catalytic subunit, TorA	NA			NA			AHML_15860	3583097	3580605	V428_16395	3582622	3580130	V429_16430	3582594	3580102	NA
	29	trimethylamine N-oxide reductase cytochrome c-type subunit, TorC	NA			NA			AHML_15865	3584291	3583125	V428_16400	3583813	3582650	V429_16435	3583785	3582622	NA
	30	DNA-binding transcriptional regulator TorR	NA			NA			AHML_15870	3584437	3585150	V428_16405	3583962	3584675	V429_16440	3583934	3584647	NA
	31	ADP-ribosylglycohydrolase family protein	NA			NA			AHML_15875	3585591	3585187	V428_16410	3584712	3585116	V429_16445	3584684	3585088	NA
	32	TMAO reductase system periplasmic protein TorT	NA			NA			AHML_15880	3586630	3585629	V428_16415	3586200	3585154	V429_16450	3586172	3585126	NA
	33	Tmao reductase sytem sensor tors, TorS	NA			NA			AHML_15885	3586746	3589559	V428_16420	3586271	3589084	V429_16455	3586243	3589056	NA
RGP23	1	phage integrase	NA			NA			AHML_19460	4404257	4403337	NA			NA			NA
	2	hypothetical protein	NA			NA			AHML_19465	4405224	4404373	V428_20255	4404637	4403786	V429_20285	4404600	4403749	NA
	3	prophage transcriptional regulator	NA			NA			AHML_19470	4405479	4405234	NA			NA			NA
	4	bacteriophage protein	NA			NA			AHML_19475	4406084	4406299	V428_20270	4405497	4405712	V429_20300	4405460	4405675	NA
	5	phage protein	NA			NA			AHML_19480	4406329	4406838	V428_20275	4405742	4406251	V429_20305	4405705	4406214	NA
	6	hypothetical protein	NA			NA			AHML_19485	4406885	4407307	V428_20280	4406262	4406720	V429_20310	4406225	4406683	NA
	7	phage transcriptional protein	NA			NA			AHML_19490	4407577	4407828	NA			NA			NA
	8	hypothetical protein	NA			NA			AHML_19495	4408001	4408192	V428_20295	4407414	4407605	V429_20325	4407377	4407568	NA
	9	hypothetical protein	NA			NA			AHML_19500	4408189	4408398	V428_20300	4407602	4407811	V429_20330	4407565	4407774	NA
	10	hypothetical protein	NA			NA			AHML_19505	4408395	4408811	V428_20305	4407808	4408224	V429_20335	4407771	4408187	NA
	11	putative DNA methyltransferase	NA			NA			AHML_19510	4408808	4409344	V428_20310	4408221	4408757	V429_20340	4408184	4408720	NA
	12	phage replication initiation protein A	NA			NA			AHML_19515	4409739	4411928	V428_20315	4409008	4411341	V429_20345	4408971	4411304	NA
	13	hypothetical protein	NA			NA			AHML_19520	4412202	4412696	V428_20320	4411615	4412109	V429_20350	4411578	4412072	NA
	14	hypothetical protein	NA			NA			AHML_19525	4412699	4413181	V428_20325	4412112	4412594	V429_20355	4412075	4412557	NA
	15	hypothetical protein	NA			NA			AHML_19530	4413178	4413396	V428_20330	4412591	4412809	V429_20360	4412554	4412772	NA
	16	bacteriophage protein gp46	NA			NA			AHML_19535	4413514	4413846	V428_20335	4412927	4413259	V429_20370	4412890	4413222	NA
	17	hypothetical protein	NA			NA			AHML_19540	4415518	4415231	NA			NA			NA
	18	hypothetical protein	NA			NA			AHML_19545	4415730	4415918	V428_20345	4415143	4415331	V429_20380	4415106	4415294	NA
	19	phage transcriptional activator, Ogr/Delta	NA			NA			AHML_19550	4416212	4415961	V428_20350	4415625	4415374	V429_20385	4415588	4415337	AHA_2061	2266221	2266472
	20	phage capsid portal protein	NA			NA			AHML_19555	4417294	4416278	NA			NA			NA
	21	phage terminase ATPase subunit	NA			NA			AHML_19560	4419111	4417291	V428_20370	4418524	4416704	V429_20405	4418487	4416667	NA
	22	phage capsid scaffolding protein	NA			NA			AHML_19565	4419302	4420144	V428_20375	4418700	4419557	V429_20410	4418663	4419520	NA
	23	P2 family phage major capsid protein	NA			NA			AHML_19570	4420154	4421203	V428_20380	4419567	4420616	V429_20415	4419530	4420579	NA
	24	phage terminase subunit	NA			NA			AHML_19575	4421249	4421935	V428_20385	4420620	4421348	V429_20420	4420583	4421311	NA
	25	phage head completion protein	NA			NA			AHML_19580	4422106	4422567	V428_20390	4421519	4421980	V429_20425	4421482	4421943	NA
	26	phage protein	NA			NA			AHML_19585	4422576	4423088	V428_20395	4421977	4422501	V429_20430	4421940	4422464	NA
	27	phage protein	NA			NA			AHML_19590	4423085	4423771	V428_20400	4422498	4423184	V429_20435	4422461	4423147	NA
	28	phage protein	NA			NA			AHML_19595	4423776	4424900	V428_20405	4423189	4424313	V429_20440	4423152	4424276	NA
	29	phage protein	NA			NA			AHML_19600	4424904	4425359	V428_20410	4424317	4424772	V429_20445	4424280	4424735	NA
	30	phage protein	NA			NA			AHML_19605	4425363	4425572	V428_20415	4424776	4424985	V429_20450	4424739	4424948	NA
	31	phage holin	NA			NA			AHML_19610	4425585	4425920	V428_20420	4424998	4425333	V429_20455	4424961	4425296	NA
	32	phage lysin	NA			NA			AHML_19615	4425907	4426368	V428_20425	4425320	4425781	V429_20460	4425283	4425744	NA
	33	phage protein	NA			NA			AHML_19620	4426365	4426808	V428_20430	4425778	4426221	V429_20465	4425741	4426184	NA
	34	phage protein	NA			NA			AHML_19625	4426837	4426932	NA			NA			NA
	35	phage protein	NA			NA			AHML_19630	4426932	4427195	V428_20440	4426345	4426608	V429_20475	4426308	4426571	NA
	36	phage tail length determinator	NA			NA			AHML_19635	4427387	4429156	V428_20445	4426800	4428569	V429_20480	4426763	4428532	NA
	37	phage protein	NA			NA			AHML_19640	4429156	4429479	V428_20450	4428569	4428892	V429_20485	4428532	4428855	NA
	38	phage protein	NA			NA			AHML_19645	4429476	4430663	V428_20455	4428889	4430076	V429_20490	4428852	4430039	NA
	39	phage protein	NA			NA			AHML_19650	4430656	4431336	V428_20460	4430069	4430749	V429_20495	4430032	4430712	NA
	40	hypothetical protein	NA			NA			AHML_19655	4431336	4434239	V428_20465	4430749	4433652	V429_20500	4430712	4433615	NA
	41	phage protein	NA			NA			AHML_19660	4434353	4434949	NA			NA			NA
	42	phage protein	NA			NA			AHML_19665	4434946	4435509	V428_20475	4434359	4434922	V429_20510	4434322	4434885	NA
	43	phage protein	NA			NA			AHML_19670	4435602	4437116	V428_20480	4434919	4436529	V429_20515	4434882	4436492	NA
RGP24	1	GntP protein	NA			NA			NA			NA			NA			AHA_1056	1141831	1140329
	2	NAD-dependent epimerase/dehydratase	NA			NA			NA			NA			NA			AHA_1057	1142772	1141828
	3	AP endonuclease	NA			NA			NA			NA			NA			AHA_1058	1143581	1142808
	4	aldolase	NA			NA			NA			NA			NA			AHA_1059	1144210	1143578
	5	hypothetical protein	NA			NA			NA			NA			NA			AHA_1060	1145453	1144203
	6	6-phosphogluconate dehydrogenase	NA			NA			NA			NA			NA			AHA_1061	1146358	1145450
	7	DeoR family transcriptional regulator	NA			NA			NA			NA			NA			AHA_1062	1146614	1147405
	8	hypothetical protein	NA			NA			NA			NA			NA			AHA_1063	1150480	1147784
	9	invasin family protein	NA			NA			NA			NA			NA			AHA_1064	1151726	1154476
	10	hypothetical protein	NA			NA			NA			NA			NA			AHA_1065	1154664	1155332
	11	intimin/invasin family protein	NA			NA			NA			NA			NA			AHA_1066	1155644	1157251
	12	hypothetical protein	NA			NA			NA			NA			NA			AHA_1067	1157771	1158517
	13	sensory box/GGDEF family protein	NA			NA			NA			NA			NA			AHA_1068	1158514	1160730
	14	transcriptional regulator	NA			NA			NA			NA			NA			AHA_1069	1161820	1161152
	15	transcriptional activator protein	NA			NA			NA			NA			NA			AHA_1070	1162913	1163206
	16	hypothetical protein	NA			NA			NA			NA			NA			AHA_1071	1163766	1163620
	17	protein UmuC	NA			NA			NA			NA			NA			AHA_1072	1165459	1164200
	18	protein UmuD	NA			NA			NA			NA			NA			AHA_1073	1165883	1165440
	19	hypothetical protein	NA			NA			NA			NA			NA			AHA_1074	1166357	1168504
	20	hypothetical protein	NA			NA			NA			NA			NA			AHA_1075	1168501	1170042
	21	hypothetical protein	NA			NA			NA			NA			NA			AHA_1076	1169945	1175374
	22	modification methylase DdeI	NA			NA			NA			NA			NA			AHA_1077	1176750	1175428
	23	hypothetical protein	NA			NA			NA			NA			NA			AHA_1078	1180091	1178163
	24	DNA repair protein RadC	U876_17985	3909979	3910476	V469_17360	3798434	3798931	AHML_05780	1279738	1279241	V428_05985	1279410	1278913	V429_05985	1279409	1278912	AHA_1079	1180763	1180233
	25	hypothetical protein	U876_17970	3908764	3909189	V469_17345	3797219	3797644	AHML_05795	1280953	1280528	V428_06000	1280625	1280200	V429_06000	1280624	1280199	AHA_1080	1181935	1181510
	26	hypothetical protein	NA			NA			NA			NA			NA			AHA_1081	1182302	1181955
	27	hypothetical protein	NA			NA			NA			NA			NA			AHA_1082	1182835	1182386
	28	hypothetical protein	NA			NA			NA			NA			NA			AHA_1083	1183171	1182848
	29	helix-turn-helix domain-containing protein	U876_17950	3906582	3906232	V469_17325	3795037	3794687	AHML_05815	1283135	1283485	V428_06020	1282807	1283157	V429_06020	1282806	1283156	AHA_1084	1183418	1183768
	30	hypothetical protein	NA			NA			NA			NA			NA			AHA_1085	1184619	1183780
	31	endonuclease	U876_17940	3904277	3905266	V469_17315	3792732	3793721	AHML_05825	1285440	1284451	V428_06030	1285112	1284123	V429_06030	1285111	1284122	AHA_1086	1185746	1184757
	32	hypothetical protein	U876_17935	3903232	3904182	V469_17310	3791687	3792637	AHML_05830	1286485	1285535	V428_06035	1286157	1285207	V429_06035	1286156	1285206	AHA_1087	1186791	1185841
RGP25	1	hypothetical protein	U876_08785	1919798	1919388	NA			NA			NA			NA			AHA_2018	2225355	2224945
	2	hypothetical protein	NA			NA			NA			NA			NA			AHA_2019	2225855	2225454
	3	hypothetical protein	NA			NA			NA			NA			NA			AHA_2020	2227989	2226502
	4	hypothetical protein	U876_11290	2455461	2455652	V469_10880	2386060	2385869	NA			NA			NA			AHA_2021	2228362	2228171
	5	DNA-binding protein	U876_11300	2456718	2456434	V469_10890	2387126	2386842	NA			NA			NA			AHA_2022	2229428	2229144
	6	hypothetical protein	NA			NA			NA			NA			NA			AHA_2023	2231145	2229994
	7	hypothetical protein	U876_11315	2458304	2458125	V469_10905	2388712	2388533	NA			NA			NA			AHA_2024	2232257	2232078
	8	DNA-binding protein	NA			NA			NA			NA			NA			AHA_2025	2233090	2232485
	9	hypothetical protein	U876_11330	2459547	2459936	V469_10920	2389955	2390344	NA			NA			NA			AHA_2026	2233478	2233867
	10	hypothetical protein	U876_11345	2460598	2461359	V469_10935	2391006	2391767	NA			NA			NA			AHA_2027	2234529	2235266
	11	hypothetical protein	U876_11350	2461337	2461825	V469_10940	2391745	2392233	NA			NA			NA			AHA_2028	2235244	2235726
	12	hypothetical protein	NA			NA			NA			NA			NA			AHA_2029	2236766	2236299
	13	hypothetical protein	NA			NA			NA			NA			NA			AHA_2030	2237826	2237161
	14	hypothetical protein	NA			NA			NA			NA			NA			AHA_2031	2238360	2237965
	15	hypothetical protein	NA			NA			NA			NA			NA			AHA_2032	2238820	2239605
	16	hypothetical protein	NA			NA			NA			NA			NA			AHA_2033	2239584	2240438
	17	hypothetical protein	NA			NA			NA			NA			NA			AHA_2034	2241805	2241671
	18	RNA-dependent DNA polymerase	NA			NA			NA			NA			NA			AHA_2035	2242283	2243191
	19	RecF/RecN/SMC family protein	NA			NA			NA			NA			NA			AHA_2036	2243181	2244851
	20	hypothetical protein	NA			NA			NA			NA			NA			AHA_2037	2244835	2245503
	21	Rha family phage regulatory protein	NA			NA			NA			NA			NA			AHA_2038	2245549	2246283
	22	NinB protein	U876_11415	2472168	2472608	V469_11000	2402575	2403015	NA			NA			NA			AHA_2039	2246290	2246730
	23	hypothetical protein	NA			NA			NA			NA			NA			AHA_2040	2246727	2247044
	24	hypothetical protein	U876_11420	2472605	2473027	V469_11005	2403012	2403434	NA			NA			NA			AHA_2041	2247041	2247463
	25	hypothetical protein	U876_11425	2473024	2473725	V469_11010	2403431	2404132	NA			NA			NA			AHA_2042	2247460	2248161
	26	hypothetical protein	NA			NA			NA			NA			NA			AHA_2043	2248891	2248208
	27	protein UmuC	U876_11435	2475074	2476354	V469_11020	2406761	2405481	NA			NA			NA			AHA_2044	2250271	2248997
	28	umuD protein	NA			NA			NA			NA			NA			AHA_2045	2250697	2250275
	29	hypothetical protein	NA			NA			NA			NA			NA			AHA_2046	2250885	2251949
	30	DNA-binding protein Hns	U876_11455	2477977	2478387	V469_11040	2408384	2408794	NA			NA			NA			AHA_2047	2252032	2252442
	31	hypothetical protein	NA			NA			NA			NA			NA			AHA_2048	2252526	2252999
	32	hypothetical protein	NA			NA			NA			NA			NA			AHA_2049	2253020	2253631
	33	phage lysozyme	U876_18785	4090337	4090828	V469_18165	3979267	3978776	AHML_04975	1099047	1099538	V428_05185	1098747	1099238	V429_05190	1098732	1099223	AHA_2050	2253952	2254443
	34	hypothetical protein	NA			NA			NA			NA			NA			AHA_2051	2254838	2254488
	35	hypothetical protein	NA			NA			NA			NA			NA			AHA_2052	2254269	2254940
	36	small subunit bacteriophage terminase	NA			NA			NA			NA			NA			AHA_2053	2255023	2255919
	37	hypothetical protein	NA			NA			NA			NA			NA			AHA_2054	2255959	2256705
	38	large subunit terminase	NA			NA			NA			NA			NA			AHA_2055	2256773	2257837
RGP26	1	hypothetical protein	U876_07095	1527168	1529252	V469_07120	1528169	1530253	NA			NA			NA			AHA_2874	3229275	3227224
	2	hypothetical protein	NA			NA			NA			NA			NA			AHA_2875	3230063	3229305
	3	hypothetical protein	NA			NA			NA			NA			NA			AHA_2876	3230749	3230060
	4	tyrosine-protein kinase	U876_07085	1523106	1525280	V469_07110	1524107	1526281	NA			NA			NA			AHA_2877	3233370	3231196
	5	low molecular weight protein-tyrosine-phosphatase ptp	NA			NA			NA			NA			NA			AHA_2878	3233861	3233433
	6	capsular polysaccharide transport protein	U876_07075	1521261	1522382	V469_07100	1522262	1523383	NA			NA			NA			AHA_2879	3235213	3234098
	7	UDP-glucose 6-dehydrogenase	NA			NA			NA			NA			NA			AHA_2880	3236715	3235549
	8	nucleotide sugar epimerase	NA			NA			NA			NA			NA			AHA_2881	3237741	3236728
	9	hypothetical protein	NA			NA			NA			NA			NA			AHA_2882	3238838	3237765
	10	glycosyl transferase family protein	NA			NA			NA			NA			NA			AHA_2883	3239671	3238865
	11	glycosyl transferase family protein	NA			NA			NA			NA			NA			AHA_2884	3240494	3239673
	12	glycoside hydrolase family protein	NA			NA			NA			NA			NA			AHA_2885	3241592	3240498
	13	polysaccharide biosynthesis protein	NA			NA			NA			NA			NA			AHA_2886	3242869	3241655
	14	NAD(P) transhydrogenase subunit alpha	NA			NA			NA			NA			NA			AHA_2887	3243986	3242871
	15	hypothetical protein	NA			NA			NA			NA			NA			AHA_2888	3245001	3243979
	16	undecaprenyl-phosphate alpha-N-acetylglucosaminyl 1-phosphatetransferase	U876_07035	1507118	1508185	V469_07055	1508117	1509184	NA			NA			NA			AHA_2889	3246139	3245060
	17	hypothetical protein	U876_01310	287834	288796	V469_01315	287818	288780	NA			NA			NA			AHA_2890	3246596	3247573
	18	protein WbgZ	U876_07030	1504646	1506634	V469_07050	1505645	1507633	NA			NA			NA			AHA_2891	3249649	3247664
	19	glycoside hydrolase family protein	U876_07025	1503624	1504649	V469_07045	1504623	1505648	NA			NA			NA			AHA_2892	3250671	3249646
	20	UDP-glucose 4-epimerase	U876_07020	1502668	1503624	V469_07040	1503667	1504623	NA			NA			NA			AHA_2893	3251675	3250671
	21	group 1 glycosyl transferase	NA			NA			NA			NA			NA			AHA_2894	3252765	3251641
	22	GDP-mannose mannosyl hydrolase	NA			NA			NA			NA			NA			AHA_2895	3253231	3252743
	23	acetyltransferase	NA			NA			NA			NA			NA			AHA_2896	3253863	3253246
	24	glycoside hydrolase family protein	NA			NA			NA			NA			NA			AHA_2897	3255508	3253868
	25	glycosytransferase	NA			NA			NA			NA			NA			AHA_2898	3257784	3255499
	26	RfbE, O-antigen export system ATP-binding protein RfbE	NA			NA			NA			NA			NA			AHA_2899	3258539	3257781
	27	ABC transporter permease	NA			NA			NA			NA			NA			AHA_2900	3259321	3258536
	28	perosamine synthetase, Per protein	NA			NA			NA			NA			NA			AHA_2901	3260474	3259386
	29	GDP-mannose 4,6-dehydratase	NA			NA			NA			NA			NA			AHA_2902	3261598	3260477
	30	phosphomannomutase	NA			NA			NA			NA			NA			AHA_2903	3262977	3261613
	31	mannose-1-phosphate guanylyltransferase	NA			NA			NA			NA			NA			AHA_2904	3264405	3263008
	32	dTDP-4-dehydrorhamnose 3,5-epimerase	NA			NA			NA			NA			NA			AHA_2905	3264971	3264408
	33	glucose-1-phosphate thymidylyltransferase	U876_06990	1491277	1492155	V469_07010	1492282	1493160	NA			NA			NA			AHA_2906	3265912	3265028
	34	dTDP-4-dehydrorhamnose reductase	U876_06985	1490277	1491164	V469_07005	1491282	1492169	NA			NA			NA			AHA_2907	3266912	3266025
	35	dTDP-glucose-4,6-dehydratase	U876_06980	1489192	1490277	V469_07000	1490197	1491282	AHML_15595	3529884	3528796	V428_16095	3529409	3528321	V429_16130	3529381	3528293	AHA_2908	3267997	3266912
RGP27	1	lipopolysaccharide O-Ag biosynthesis protein FlmA	NA			NA			NA			NA			NA			AHA_4150	4598015	4599019
	2	lipopolysaccharide O-Ag biosynthesis protein FlmB	NA			NA			NA			NA			NA			AHA_4151	4599016	4600149
	3	transferase	NA			NA			NA			NA			NA			AHA_4152	4601033	4600278
	4	hypothetical protein	NA			NA			NA			NA			NA			AHA_4153	4601678	4601040
	5	hypothetical protein	NA			NA			NA			NA			NA			AHA_4154	4604071	4601675
	6	methionyl-tRNA formyltransferase-like protein	NA			NA			NA			NA			NA			AHA_4155	4604790	4604068
	7	hypothetical protein	NA			NA			NA			NA			NA			AHA_4156	4605362	4604787
	8	adenylylsulfate kinase	NA			NA			NA			NA			NA			AHA_4157	4605883	4605362
	9	hypothetical protein	NA			NA			NA			NA			NA			AHA_4158	4606887	4605931
	10	hypothetical protein	NA			NA			NA			NA			NA			AHA_4159	4608884	4606989
	11	hypothetical protein	NA			NA			NA			NA			NA			AHA_4160	4610074	4608995
	12	cephalosporin hydroxylase	NA			NA			NA			NA			NA			AHA_4161	4610966	4610187
	13	spore coat polysaccharide biosynthesis protein SpsC	NA			NA			NA			NA			NA			AHA_4162	4612092	4610986
	14	hypothetical protein	NA			NA			NA			NA			NA			AHA_4163	4613312	4612089
	15	dTDP-4-dehydrorhamnose 3,5-epimerase	NA			NA			NA			NA			NA			AHA_4164	4613872	4613309
	16	CDP-glucose 4,6-dehydratase	NA			NA			NA			NA			NA			AHA_4165	4614936	4613869
	17	glucose-1-phosphate cytidylyltransferase	NA			NA			NA			NA			NA			AHA_4166	4615706	4614933
	18	glycosyl transferase family protein	NA			NA			NA			NA			NA			AHA_4167	4616581	4615748
	19	UDP-N-acetyl-D-mannosamine dehydrogenase	NA			NA			NA			NA			NA			AHA_4168	4617909	4616605
	20	glycoside hydrolase family protein	NA			NA			NA			NA			NA			AHA_4169	4619079	4617943
	21	glycosyl transferase family protein	NA			NA			NA			NA			NA			AHA_4170	4621396	4620296
	22	glycosyltransferase	NA			NA			NA			NA			NA			AHA_4171	4622389	4621433
	23	acyl-CoA reductase LuxC	NA			NA			NA			NA			NA			AHA_4172	4623735	4622548
	24	long-chain-fatty-acid--luciferin-component ligase, Acyl-protein synthase	NA			NA			NA			NA			NA			AHA_4173	4624790	4623732
	25	long-chain fatty acid-CoA ligase	NA			NA			NA			NA			NA			AHA_4174	4626160	4624790
	26	short chain dehydrogenase/reductase family oxidoreductase	NA			NA			NA			NA			NA			AHA_4175	4626909	4626160
	27	hypothetical protein	NA			NA			NA			NA			NA			AHA_4176	4627142	4626909
	28	hypothetical protein	NA			NA			NA			NA			NA			AHA_4177	4627675	4627139
	29	NeuA protein	NA			NA			NA			NA			NA			AHA_4178	4627840	4628535
	30	FlmD protein	NA			NA			NA			NA			NA			AHA_4179	4628525	4629781
	31	pseudaminic acid synthase, NeuB	NA			NA			NA			NA			NA			AHA_4180	4629788	4630834
	32	hypothetical protein	NA			NA			NA			NA			NA			AHA_4181	4630827	4632122
	33	hypothetical protein	NA			NA			NA			NA			NA			AHA_4182	4632119	4632379
	34	hypothetical protein	NA			NA			NA			NA			NA			AHA_4183	4633858	4632497
	35	hypothetical protein	NA			NA			NA			NA			NA			AHA_4184	4632415	4632507
	36	glyoxalase	NA			NA			NA			NA			NA			AHA_4185	4634259	4633855
	37	aminoglycoside 3-N-acetyltransferase family protein	NA			NA			NA			NA			NA			AHA_4186	4635013	4634249
	38	hypothetical protein	NA			NA			NA			NA			NA			AHA_4187	4635234	4635010
	39	FkbH domain-containing protein	NA			NA			NA			NA			NA			AHA_4188	4636903	4635227
